# Supplementary material for: Arabidopsis RNA processing factor SERRATE regulates the transcription of intronless genes
Source: eLife. 2018 Aug 28;7:e37078. doi: 10.7554/eLife.37078 (PMC6135607; doi:10.7554/eLife.37078)
Supplement: Supplementary file 1. — The table contains all binding sites with start and end coordinates, and annotations. [file elife-37078-supp1.xlsx]

## Sheet: SE peaks
	seqnames	start	end	width	strand	scoreA	scoreB	scoreC						PeakID (cmd=input_1012_OL_peaks.c.bed.uniq tair10)	Chr	Start	End	Strand	Peak Score	Focus Ratio/Region Size	Annotation	Detailed Annotation	Distance to TSS	Nearest PromoterID	Entrez ID	Nearest Unigene	Nearest Refseq	Nearest Ensembl	Gene Name	Gene Alias	Gene Description	Gene Type	NCBI_link	uniprot_link	Comments
														a	a	a	a	a	a	a	a	a	a	a	a	a	a	a	a	a	a	a	a	a
4	Chr1	57971	59041	1071	*	0.537909	0.417425	0.532025		1	57971	59041		-406	2	7995086	7997220	+	1	NA	exon (AT2G18440.1, exon 2 of 2)	exon (AT2G18440.1, exon 2 of 2)	1045	AT2G18440.1	816358	-	-	-	GUT15	GENE WITH UNSTABLE TRANSCRIPT 15|T30D6.5|T30D6_5	miscRNA	miscRNA	http://www.ncbi.nlm.nih.gov/nuccore/	http://www.uniprot.org/uniprot/?query=GUT15&sort=score	Gene Type: ncRNA
6	Chr1	65365	67642	2278	*	0.74977	0.648651	0.679137		1	65365	67642		-967	5	4690306	4692566	+	1	NA	TTS (AT5G14545.1)	TTS (AT5G14545.1)	414	AT5G14545.1	5008210	-	-	-	MIR398B	microRNA398B	miscRNA	miscRNA	http://www.ncbi.nlm.nih.gov/nuccore/	http://www.uniprot.org/uniprot/?query=MIR398B&sort=score	Gene Type: miRNA
9	Chr1	117102	118551	1450	*	0.437003	0.398403	0.358938		1	117102	118551		-1008	5	9096576	9099389	+	1	NA	promoter-TSS (AT5G26038.1)	promoter-TSS (AT5G26038.1)	-808	AT5G26038.1	6240223	-	-	-	MIR860A	microRNA860A	miscRNA	miscRNA	http://www.ncbi.nlm.nih.gov/nuccore/	http://www.uniprot.org/uniprot/?query=MIR860A&sort=score	Gene Type: miRNA
11	Chr1	172159	172922	764	*	0.840293	0.626078	0.804135		1	172159	172922		-68	1	2187918	2188372	+	1	NA	exon (AT1G07130.1, exon 1 of 1)	exon (AT1G07130.1, exon 1 of 1)	272	AT1G07128.1	10723134	-	-	-	AT1G07128	-	ncRNA	ncRNA	http://www.ncbi.nlm.nih.gov/nuccore/	http://www.uniprot.org/uniprot/?query=AT1G07128&sort=score
16	Chr1	199674	200669	996	*	0.553935	0.571201	0.529462		1	199674	200669		-92	1	2395238	2395551	+	1	NA	promoter-TSS (AT1G07728.1)	promoter-TSS (AT1G07728.1)	-56	AT1G07728.2	5007671	-	-	-	AT1G07728	-	ncRNA	ncRNA	http://www.ncbi.nlm.nih.gov/nuccore/	http://www.uniprot.org/uniprot/?query=AT1G07728&sort=score
17	Chr1	201521	202518	998	*	0.392433	0.347273	0.427147		1	201521	202518		-108	1	2537897	2538270	+	1	NA	promoter-TSS (AT1G08120.1)	promoter-TSS (AT1G08120.1)	153	AT1G08115.1	3766679	-	-	-	AT1G08115	52201.SNRNA00001	ncRNA	ncRNA	http://www.ncbi.nlm.nih.gov/nuccore/	http://www.uniprot.org/uniprot/?query=AT1G08115&sort=score	Gene Type: snRNA
20	Chr1	226642	227195	554	*	0.40316	0.450709	0.427861		1	226642	227195		-76	1	22603111	22603447	+	1	NA	promoter-TSS (AT1G61280.1)	promoter-TSS (AT1G61280.1)	158	AT1G61275.1	3767596	-	-	-	U12	50834.SNRNA00001|U12 small nucleolar RNA	ncRNA	ncRNA	http://www.ncbi.nlm.nih.gov/nuccore/	http://www.uniprot.org/uniprot/?query=U12&sort=score	Gene Type: snRNA
21	Chr1	236756	237827	1072	*	0.438196	0.392056	0.50257		1	236756	237827		-103	1	24883982	24884384	+	1	NA	promoter-TSS (AT1G66730.1)	promoter-TSS (AT1G66730.1)	252	AT1G66725.1	3767649	-	-	-	MIR163	microRNA163	ncRNA	ncRNA	http://www.ncbi.nlm.nih.gov/nuccore/	http://www.uniprot.org/uniprot/?query=MIR163&sort=score	Gene Type: miRNA
22	Chr1	268274	269693	1420	*	0.612798	0.951422	0.612475		1	268274	269693		-123	1	26429735	26429972	+	1	NA	promoter-TSS (AT1G70190.2)	promoter-TSS (AT1G70190.2)	121	AT1G70185.1	6240821	-	-	-	AT1G70185	-	ncRNA	ncRNA	http://www.ncbi.nlm.nih.gov/nuccore/	http://www.uniprot.org/uniprot/?query=AT1G70185&sort=score
23	Chr1	325002	325831	830	*	0.333939	0.305528	0.37031		1	325002	325831		-150	1	27712857	27714115	+	1	NA	promoter-TSS (AT1G73687.1)	promoter-TSS (AT1G73687.1)	-71	AT1G73687.1	3767694	-	-	-	MIR159A	MICRORNA 159|MIR159|microRNA159A	ncRNA	ncRNA	http://www.ncbi.nlm.nih.gov/nuccore/	http://www.uniprot.org/uniprot/?query=MIR159A&sort=score	Gene Type: miRNA
26	Chr1	486844	488531	1688	*	1	0.740262	0.674092		1	486844	488531		-365	2	18572177	18572328	+	1	NA	promoter-TSS (AT2G45023.2)	promoter-TSS (AT2G45023.2)	-80	AT2G45023.1	6240519	-	-	-	AT2G45023	-	ncRNA	ncRNA	http://www.ncbi.nlm.nih.gov/nuccore/	http://www.uniprot.org/uniprot/?query=AT2G45023&sort=score
30	Chr1	555732	555953	222	*	0.43746	0.479332	0.517855		1	555732	555953		-373	2	19175998	19176839	+	1	NA	TTS (AT2G46685.1)	TTS (AT2G46685.1)	293	AT2G46685.1	3768747	-	-	-	MIR166A	MICRORNA 166|MIR166|microRNA166A	ncRNA	ncRNA	http://www.ncbi.nlm.nih.gov/nuccore/	http://www.uniprot.org/uniprot/?query=MIR166A&sort=score	Gene Type: miRNA
31	Chr1	566840	567156	317	*	0.242694	0.28133	0.281219		1	566840	567156		-374	2	19319785	19320333	+	1	NA	TTS (AT2G47010.2)	TTS (AT2G47010.2)	279	AT2G47015.1	5007967	-	-	-	MIR408	microRNA408	ncRNA	ncRNA	http://www.ncbi.nlm.nih.gov/nuccore/	http://www.uniprot.org/uniprot/?query=MIR408&sort=score	Gene Type: miRNA
34	Chr1	573823	575006	1184	*	0.564877	0.574405	0.573289		1	573823	575006		-595	3	616840	617454	+	1	NA	exon (AT3G02832.1, exon 1 of 1)	exon (AT3G02832.1, exon 1 of 1)	767	AT3G02832.1	10723024	-	-	-	AT3G02832	-	ncRNA	ncRNA	http://www.ncbi.nlm.nih.gov/nuccore/	http://www.uniprot.org/uniprot/?query=AT3G02832&sort=score
37	Chr1	661955	662216	262	*	0.538951	0.438001	0.544687		1	661955	662216		-555	3	3365796	3366651	+	1	NA	promoter-TSS (AT3G10750.1)	promoter-TSS (AT3G10750.1)	206	AT3G10745.1	3768869	-	-	-	MIR158A	microRNA158A	ncRNA	ncRNA	http://www.ncbi.nlm.nih.gov/nuccore/	http://www.uniprot.org/uniprot/?query=MIR158A&sort=score	Gene Type: miRNA
38	Chr1	787125	788412	1288	*	0.407517	0.475558	0.567029		1	787125	788412		-618	3	7795061	7796261	+	1	NA	promoter-TSS (AT3G22121.1)	promoter-TSS (AT3G22121.1)	55	AT3G22121.1	6240729	-	-	-	AT3G22121	-	ncRNA	ncRNA	http://www.ncbi.nlm.nih.gov/nuccore/	http://www.uniprot.org/uniprot/?query=AT3G22121&sort=score
43	Chr1	898937	899694	758	*	0.414004	0.419103	0.472063		1	898937	899694		-620	3	8108011	8108899	+	1	NA	exon (AT3G22886.1, exon 1 of 1)	exon (AT3G22886.1, exon 1 of 1)	434	AT3G22886.1	3768900	-	-	-	MIR167A	microRNA167A	ncRNA	ncRNA	http://www.ncbi.nlm.nih.gov/nuccore/	http://www.uniprot.org/uniprot/?query=MIR167A&sort=score	Gene Type: miRNA
44	Chr1	930935	931754	820	*	0.438334	0.554768	0.560059		1	930935	931754		-630	3	8941387	8943242	+	1	NA	exon (AT3G24518.1, exon 1 of 3)	exon (AT3G24518.1, exon 1 of 3)	173	AT3G24518.1	5008028	-	-	-	AT3G24518	-	ncRNA	ncRNA	http://www.ncbi.nlm.nih.gov/nuccore/	http://www.uniprot.org/uniprot/?query=AT3G24518&sort=score
47	Chr1	982710	983377	668	*	0.394304	0.49631	0.488346		1	982710	983377		-784	4	7845659	7847453	+	1	NA	promoter-TSS (AT4G13494.1)	promoter-TSS (AT4G13494.1)	-41	AT4G13494.1	6241433	-	-	-	MIR863A	microRNA863A	ncRNA	ncRNA	http://www.ncbi.nlm.nih.gov/nuccore/	http://www.uniprot.org/uniprot/?query=MIR863A&sort=score	Gene Type: miRNA
56	Chr1	1215551	1215843	293	*	0.449425	0.641297	0.586185		1	1215551	1215843		-744	4	17280377	17282761	+	1	NA	exon (AT4G36648.1, exon 2 of 2)	exon (AT4G36648.1, exon 2 of 2)	1161	AT4G36648.1	5008185	-	-	-	AT4G36648	-	ncRNA	ncRNA	http://www.ncbi.nlm.nih.gov/nuccore/	http://www.uniprot.org/uniprot/?query=AT4G36648&sort=score
62	Chr1	1432394	1432736	343	*	0.488543	0.449449	0.605981		1	1432394	1432736		-867	5	210392	211409	+	1	NA	promoter-TSS (AT5G01542.1)	promoter-TSS (AT5G01542.1)	-356	AT5G01542.1	10723022	-	-	-	AT5G01542	-	ncRNA	ncRNA	http://www.ncbi.nlm.nih.gov/nuccore/	http://www.uniprot.org/uniprot/?query=AT5G01542&sort=score
64	Chr1	1477145	1478912	1768	*	0.550534	0.507588	0.630915		1	1477145	1478912		-871	5	2132387	2134851	+	1	NA	promoter-TSS (AT5G06870.1)	promoter-TSS (AT5G06870.1)	124	AT5G06865.2	5008203	-	-	-	AT5G06865	-	ncRNA	ncRNA	http://www.ncbi.nlm.nih.gov/nuccore/	http://www.uniprot.org/uniprot/?query=AT5G06865&sort=score
67	Chr1	1660859	1662177	1319	*	0.630519	0.498618	0.706637		1	1660859	1662177		-894	5	24064104	24066113	+	1	NA	exon (AT5G59730.1, exon 1 of 1)	exon (AT5G59730.1, exon 1 of 1)	631	AT5G59732.1	5008316	-	-	-	AT5G59732	-	ncRNA	ncRNA	http://www.ncbi.nlm.nih.gov/nuccore/	http://www.uniprot.org/uniprot/?query=AT5G59732&sort=score
73	Chr1	1952329	1952732	404	*	0.480595	0.563791	0.558153		1	1952329	1952732		-213	1	57971	59041	+	1	NA	exon (AT1G01120.1, exon 1 of 1)	exon (AT1G01120.1, exon 1 of 1)	661	AT1G01120.1	839395	At.22667	NM_099994	-	KCS1	3-ketoacyl-CoA synthase 1|T25K16.11|T25K16_11	3-ketoacyl-CoA synthase 1	protein-coding	http://www.ncbi.nlm.nih.gov/nuccore/NM_099994	http://www.uniprot.org/uniprot/?query=KCS1&sort=score
74	Chr1	1954801	1955286	486	*	0.511861	0.425396	0.483934		1	1954801	1955286		-223	1	65365	67642	+	1	NA	exon (AT1G01140.2, exon 4 of 14)	exon (AT1G01140.2, exon 4 of 14)	1121	AT1G01140.2	839349	At.11899	NM_099996	-	CIPK9	CBL-interacting protein kinase 9|F6F3.28|PKS6|PROTEIN KINASE 6|SNF1-RELATED PROTEIN KINASE 3.12|SnRK3.12	CBL-interacting serine/threonine-protein kinase 9	protein-coding	http://www.ncbi.nlm.nih.gov/nuccore/NM_099996	http://www.uniprot.org/uniprot/?query=CIPK9&sort=score
77	Chr1	2151810	2152386	577	*	0.540861	0.44098	0.497899		1	2151810	2152386		-14	1	117102	118551	+	1	NA	exon (AT1G01300.1, exon 1 of 1)	exon (AT1G01300.1, exon 1 of 1)	884	AT1G01300.1	839375	At.22191	NM_100012	-	AT1G01300	F6F3.10|F6F3_10	aspartyl protease family protein	protein-coding	http://www.ncbi.nlm.nih.gov/nuccore/NM_100012	http://www.uniprot.org/uniprot/?query=AT1G01300&sort=score
78	Chr1	2187918	2188372	455	*	0.402223	0.330465	0.454834		1	2187918	2188372		-35	1	172159	172922	+	1	NA	promoter-TSS (AT1G01471.1)	promoter-TSS (AT1G01471.1)	407	AT1G01470.1	837071	At.25113	NM_100029	-	LEA14	F22L4.3|F22L4_3|LATE EMBRYOGENESIS ABUNDANT 14|LIGHT STRESS-REGULATED 3|LSR3	putative desiccation-related protein LEA14	protein-coding	http://www.ncbi.nlm.nih.gov/nuccore/NM_100029	http://www.uniprot.org/uniprot/?query=LEA14&sort=score
79	Chr1	2189352	2190703	1352	*	0.680584	0.738988	0.707224		1	2189352	2190703		-48	1	199674	200669	+	1	NA	intron (AT1G01550.2, intron 1 of 1)	intron (AT1G01550.2, intron 1 of 1)	381	AT1G01550.2	839536	At.19713	NM_001035852	-	BPS1	BYPASS 1|F22L4.9|F22L4_9	protein BPS1	protein-coding	http://www.ncbi.nlm.nih.gov/nuccore/NM_001035852	http://www.uniprot.org/uniprot/?query=BPS1&sort=score
87	Chr1	2338997	2339419	423	*	0.636083	0.683002	0.558357		1	2338997	2339419		-52	1	201521	202518	+	1	NA	promoter-TSS (AT1G01560.2)	promoter-TSS (AT1G01560.2)	-116	AT1G01560.1	839523	At.49840	NM_001123738	-	MPK11	ATMPK11|F22L4.10|F22L4_10|MAP kinase 11	mitogen-activated protein kinase 11	protein-coding	http://www.ncbi.nlm.nih.gov/nuccore/NM_001123738	http://www.uniprot.org/uniprot/?query=MPK11&sort=score
89	Chr1	2391656	2392386	731	*	0.399864	0.424926	0.455294		1	2391656	2392386		-77	1	226642	227195	+	1	NA	exon (AT1G01620.1, exon 1 of 4)	exon (AT1G01620.1, exon 1 of 4)	383	AT1G01620.2	839235	At.74765	NM_001083972	-	PIP1C	F22L4.16|F22L4_16|PIP1;3|PLASMA MEMBRANE INTRINSIC PROTEIN 1;3|TMP-B|plasma membrane intrinsic protein 1C	aquaporin PIP1-3	protein-coding	http://www.ncbi.nlm.nih.gov/nuccore/NM_001083972	http://www.uniprot.org/uniprot/?query=PIP1C&sort=score
90	Chr1	2395238	2395551	314	*	0.232929	0.259096	0.249941		1	2395238	2395551		-86	1	236756	237827	+	1	NA	intron (AT1G01650.1, intron 1 of 13)	intron (AT1G01650.1, intron 1 of 13)	525	AT1G01650.2	839499	At.43635	NM_001035853	-	SPPL4	ARABIDOPSIS THALIANA SIGNAL PEPTIDE PEPTIDASE-LIKE 4|ATSPPL4|SIGNAL PEPTIDE PEPTIDASE-LIKE 4|T1N6.3|T1N6_3	signal peptide peptidase-like 4	protein-coding	http://www.ncbi.nlm.nih.gov/nuccore/NM_001035853	http://www.uniprot.org/uniprot/?query=SPPL4&sort=score
93	Chr1	2437486	2438737	1252	*	0.591526	0.588972	0.562908		1	2437486	2438737		-130	1	268274	269693	+	1	NA	TTS (AT1G01725.1)	TTS (AT1G01725.1)	654	AT1G01720.1	839265	At.57938	NM_100054	-	ATAF1	ANAC002|Arabidopsis NAC domain containing protein 2|T1N6.12|T1N6_12	putative transcriptional activator with NAC domain	protein-coding	http://www.ncbi.nlm.nih.gov/nuccore/NM_100054	http://www.uniprot.org/uniprot/?query=ATAF1&sort=score
96	Chr1	2537897	2538270	374	*	0.567891	0.659216	0.640679		1	2537897	2538270		-185	1	325002	325831	+	1	NA	promoter-TSS (AT1G01950.1)	promoter-TSS (AT1G01950.1)	38	AT1G01950.2	839306	At.66839	NM_001160828	-	ARK2	F22M8.8|F22M8_8|armadillo repeat kinesin 2	armadillo repeat-containing kinesin-like protein 2	protein-coding	http://www.ncbi.nlm.nih.gov/nuccore/NM_001160828	http://www.uniprot.org/uniprot/?query=ARK2&sort=score
99	Chr1	2620908	2621505	598	*	0.473637	0.413291	0.403498		1	2620908	2621505		-202	1	486844	488531	+	1	NA	intron (AT1G02400.1, intron 1 of 2)	intron (AT1G02400.1, intron 1 of 2)	887	AT1G02400.1	839508	At.42605	NM_100121	-	GA2OX6	ARABIDOPSIS THALIANA GIBBERELLIN 2-OXIDASE 4|ARABIDOPSIS THALIANA GIBBERELLIN 2-OXIDASE 6|ATGA2OX4|ATGA2OX6|Arabidopsis thaliana gibberellin 2-oxidase 4|DOWNSTREAM TARGET OF AGL15 1|DTA1|T6A9.9|T6A9_9|gibberellin 2-oxidase 6	gibberellin 2-oxidase 6	protein-coding	http://www.ncbi.nlm.nih.gov/nuccore/NM_100121	http://www.uniprot.org/uniprot/?query=GA2OX6&sort=score
100	Chr1	2752188	2752883	696	*	0.398802	0.386159	0.408136		1	2752188	2752883		-209	1	555732	555953	+	1	NA	exon (AT1G02610.1, exon 1 of 7)	exon (AT1G02610.1, exon 1 of 7)	151	AT1G02610.1	837915	At.42591	NM_100141	-	AT1G02610	T14P4.10|T14P4_10	RING/FYVE/PHD zinc finger-containing protein	protein-coding	http://www.ncbi.nlm.nih.gov/nuccore/NM_100141	http://www.uniprot.org/uniprot/?query=AT1G02610&sort=score
102	Chr1	2873494	2874443	950	*	0.559592	0.678585	0.535561		1	2873494	2874443		-210	1	566840	567156	+	1	NA	exon (AT1G02640.1, exon 5 of 5)	exon (AT1G02640.1, exon 5 of 5)	-1706	AT1G02650.1	837951	At.51461	NM_100145	-	AT1G02650	T14P4.7|T14P4_7	tetratricopeptide repeat domain-containing protein	protein-coding	http://www.ncbi.nlm.nih.gov/nuccore/NM_100145	http://www.uniprot.org/uniprot/?query=AT1G02650&sort=score
107	Chr1	2927647	2929389	1743	*	0.505862	0.540254	0.466675		1	2927647	2929389		-211	1	573823	575006	+	1	NA	exon (AT1G02660.1, exon 1 of 5)	exon (AT1G02660.1, exon 1 of 5)	566	AT1G02660.1	839544	At.26191	NM_100146	-	AT1G02660	T14P4.6|T14P4_6	alpha/beta-Hydrolases superfamily protein	protein-coding	http://www.ncbi.nlm.nih.gov/nuccore/NM_100146	http://www.uniprot.org/uniprot/?query=AT1G02660&sort=score
114	Chr1	3093869	3094472	604	*	0.36563	0.605314	0.630352		1	3093869	3094472		-225	1	661955	662216	+	1	NA	TTS (AT1G02940.1)	TTS (AT1G02940.1)	341	AT1G02930.1	839515	At.23846	NM_001197964	-	GSTF6	ARABIDOPSIS GLUTATHIONE S-TRANSFERASE 1|ARABIDOPSIS THALIANA GLUATIONE S-TRANSFERASE F3|ATGST1|ATGSTF3|ATGSTF6|EARLY RESPONSIVE TO DEHYDRATION 11|ERD11|F22D16.7|F22D16_7|GLUTATHIONE S-TRANSFERASE|GLUTATHIONE S-TRANSFERASE 1|GST1|glutathione S-transferase 6	glutathione S-transferase F6	protein-coding	http://www.ncbi.nlm.nih.gov/nuccore/NM_001197964	http://www.uniprot.org/uniprot/?query=GSTF6&sort=score
115	Chr1	3180375	3180754	380	*	0.665578	0.717996	0.839654		1	3180375	3180754		-245	1	787125	788412	+	1	NA	exon (AT1G03220.1, exon 1 of 1)	exon (AT1G03220.1, exon 1 of 1)	647	AT1G03220.1	838517	At.25184	NM_100204	-	AT1G03220	F15K9.17|F15K9_17	aspartyl protease-like protein	protein-coding	http://www.ncbi.nlm.nih.gov/nuccore/NM_100204	http://www.uniprot.org/uniprot/?query=AT1G03220&sort=score
116	Chr1	3239241	3239553	313	*	0.343329	0.51448	0.339971		1	3239241	3239553		-263	1	898937	899694	+	1	NA	exon (AT1G03600.1, exon 1 of 1)	exon (AT1G03600.1, exon 1 of 1)	440	AT1G03600.1	839449	At.74159	NM_100240	-	PSB27	F21B7.21	photosystem II Psb27 protein	protein-coding	http://www.ncbi.nlm.nih.gov/nuccore/NM_100240	http://www.uniprot.org/uniprot/?query=PSB27&sort=score
117	Chr1	3252281	3253321	1041	*	0.681613	0.562107	0.540454		1	3252281	3253321		-264	1	930935	931754	+	1	NA	exon (AT1G03730.1, exon 1 of 1)	exon (AT1G03730.1, exon 1 of 1)	550	AT1G03730.1	839106	At.72752	NM_100252	-	AT1G03730	F21B7.33	uncharacterized protein	protein-coding	http://www.ncbi.nlm.nih.gov/nuccore/NM_100252	http://www.uniprot.org/uniprot/?query=AT1G03730&sort=score
119	Chr1	3323105	3323443	339	*	0.426377	0.363844	0.489012		1	3323105	3323443		-272	1	982710	983377	+	1	NA	exon (AT1G03870.1, exon 1 of 1)	exon (AT1G03870.1, exon 1 of 1)	496	AT1G03870.1	839384	At.73148	NM_100267	-	FLA9	F21M11.20|F21M11_20|FASCICLIN-like arabinoogalactan 9	fasciclin-like arabinogalactan protein 9	protein-coding	http://www.ncbi.nlm.nih.gov/nuccore/NM_100267	http://www.uniprot.org/uniprot/?query=FLA9&sort=score
129	Chr1	3755268	3757011	1744	*	0.677178	0.862155	0.642864		1	3755268	3757011		-19	1	1215551	1215843	+	1	NA	promoter-TSS (AT1G04480.1)	promoter-TSS (AT1G04480.1)	-398	AT1G04480.1	839511	At.28146	NM_100327	-	AT1G04480	F19P19.5|F19P19_5	60S ribosomal protein L23	protein-coding	http://www.ncbi.nlm.nih.gov/nuccore/NM_100327	http://www.uniprot.org/uniprot/?query=AT1G04480&sort=score
130	Chr1	3777301	3778314	1014	*	0.569463	0.537521	0.477241		1	3777301	3778314		-30	1	1432394	1432736	+	1	NA	intron (AT1G05010.1, intron 1 of 3)	intron (AT1G05010.1, intron 1 of 3)	293	AT1G05010.1	839345	At.23109	NM_100380	-	EFE	1-AMINOCYCLOPROPANE-1-CARBOXYLATE OXIDASE|ACO4|EAT1|ETHYLENE-FORMING ENZYME|T7A14.12|T7A14_12|ethylene forming enzyme|ethylene-forming enzyme	1-aminocyclopropane-1-carboxylate oxidase	protein-coding	http://www.ncbi.nlm.nih.gov/nuccore/NM_100380	http://www.uniprot.org/uniprot/?query=EFE&sort=score
133	Chr1	3803649	3804085	437	*	0.384596	0.546901	0.52373		1	3803649	3804085		-33	1	1660859	1662177	+	1	NA	TTS (AT1G05575.1)	TTS (AT1G05575.1)	669	AT1G05575.1	837061	At.42391	NM_100437	-	AT1G05575	-	uncharacterized protein	protein-coding	http://www.ncbi.nlm.nih.gov/nuccore/NM_100437	http://www.uniprot.org/uniprot/?query=AT1G05575&sort=score
136	Chr1	3931184	3931560	377	*	0.550986	0.520407	0.393335		1	3931184	3931560		-44	1	1952329	1952732	+	1	NA	exon (AT1G06400.1, exon 1 of 2)	exon (AT1G06400.1, exon 1 of 2)	254	AT1G06400.1	837151	At.24592	NM_100520	-	ARA-2	ARA2|ARABIDOPSIS THALIANA RAB GTPASE HOMOLOG A1A|ATRAB11E|ATRABA1A|SMALL GTP-BINDING PROTEIN|T2D23.10|T2D23_10	small GTP-binding protein ara-2	protein-coding	http://www.ncbi.nlm.nih.gov/nuccore/NM_100520	http://www.uniprot.org/uniprot/?query=ARA-2&sort=score
143	Chr1	4089526	4090638	1113	*	0.497963	0.532102	0.69565		1	4089526	4090638		-45	1	1954801	1955286	+	1	NA	intron (AT1G06410.1, intron 1 of 4)	intron (AT1G06410.1, intron 1 of 4)	194	AT1G06410.1	837152	At.43841	NM_100521	-	TPS7	ATTPS7|ATTPSA|T2D23.11|T2D23_11|TREHALOSE -6-PHOSPHATASE SYNTHASE S7|trehalose-phosphatase/synthase 7	putative alpha,alpha-trehalose-phosphate synthase [UDP-forming] 7	protein-coding	http://www.ncbi.nlm.nih.gov/nuccore/NM_100521	http://www.uniprot.org/uniprot/?query=TPS7&sort=score
144	Chr1	4137668	4138006	339	*	0.361329	0.359312	0.434847		1	4137668	4138006		-62	1	2151810	2152386	+	1	NA	promoter-TSS (AT1G07010.2)	promoter-TSS (AT1G07010.2)	227	AT1G07000.1	837210	At.43622	NM_100573	-	EXO70B2	ATEXO70B2|F10K1.28|F10K1_28|exocyst subunit exo70 family protein B2	exocyst subunit exo70 family protein B2	protein-coding	http://www.ncbi.nlm.nih.gov/nuccore/NM_100573	http://www.uniprot.org/uniprot/?query=EXO70B2&sort=score
146	Chr1	4282917	4283404	488	*	0.48924	0.40773	0.404203		1	4282917	4283404		-70	1	2189352	2190703	+	1	NA	TTS (AT1G07135.1)	TTS (AT1G07135.1)	631	AT1G07135.1	837224	At.45818	NM_100587	-	AT1G07135	-	glycine-rich protein	protein-coding	http://www.ncbi.nlm.nih.gov/nuccore/NM_100587	http://www.uniprot.org/uniprot/?query=AT1G07135&sort=score
148	Chr1	4290062	4291096	1035	*	0.741609	0.628785	0.690445		1	4290062	4291096		-83	1	2338997	2339419	+	1	NA	intron (AT1G07590.1, intron 1 of 2)	intron (AT1G07590.1, intron 1 of 2)	113	AT1G07600.1	837273	At.48120	NM_100633	-	MT1A	ARABIDOPSIS METALLOTHIONEIN 1|ATMT-2|ATMT-Q|ATMT1|F22G5.2|LIGHT STRESS-REGULATED 4|LSR4|METALLOTHIONEIN 1|METALLOTHIONEIN 2|METALLOTHIONEIN Q|MT-Q|MT1|metallothionein 1A	metallothionein 1A	protein-coding	http://www.ncbi.nlm.nih.gov/nuccore/NM_100633	http://www.uniprot.org/uniprot/?query=MT1A&sort=score
151	Chr1	4513312	4513901	590	*	0.477752	0.505924	0.501679		1	4513312	4513901		-91	1	2391656	2392386	+	1	NA	exon (AT1G07720.1, exon 1 of 1)	exon (AT1G07720.1, exon 1 of 1)	432	AT1G07720.1	837286	At.14838	NM_100646	-	KCS3	3-ketoacyl-CoA synthase 3|F24B9.18|F24B9_18	3-ketoacyl-CoA synthase 3	protein-coding	http://www.ncbi.nlm.nih.gov/nuccore/NM_100646	http://www.uniprot.org/uniprot/?query=KCS3&sort=score
152	Chr1	4524851	4526056	1206	*	0.646572	0.47408	0.73071		1	4524851	4526056		-96	1	2437486	2438737	+	1	NA	exon (AT1G07890.1, exon 2 of 9)	exon (AT1G07890.1, exon 2 of 9)	387	AT1G07890.3	837304	At.67008	NM_001035914	-	APX1	ASCORBATE PEROXIDASE|ATAPX01|ATAPX1|CS1|F24B9.2|F24B9_2|MEE6|ascorbate peroxidase 1|maternal effect embryo arrest 6	L-ascorbate peroxidase 1	protein-coding	http://www.ncbi.nlm.nih.gov/nuccore/NM_001035914	http://www.uniprot.org/uniprot/?query=APX1&sort=score
153	Chr1	4542280	4544423	2144	*	0.702848	0.608829	0.677009		1	4542280	4544423		-118	1	2620908	2621505	+	1	NA	TTS (AT1G08320.2)	TTS (AT1G08320.2)	338	AT1G08315.1	837352	At.48169	NM_179282	-	AT1G08315	-	armadillo/beta-catenin-like repeat-containing protein	protein-coding	http://www.ncbi.nlm.nih.gov/nuccore/NM_179282	http://www.uniprot.org/uniprot/?query=AT1G08315&sort=score
155	Chr1	4576399	4577902	1504	*	0.587776	0.751068	0.735901		1	4576399	4577902		-146	1	2752188	2752883	+	1	NA	exon (AT1G08650.1, exon 1 of 2)	exon (AT1G08650.1, exon 1 of 2)	380	AT1G08650.1	837387	At.46809	NM_001198012	-	PPCK1	ATPPCK1|PHOSPHOENOLPYRUVATE CARBOXYLASE KINASE|PHOSPHOENOLPYRUVATE CARBOXYLASE KINASE 1|phosphoenolpyruvate carboxylase kinase 1	phosphoenolpyruvate carboxylase kinase 1	protein-coding	http://www.ncbi.nlm.nih.gov/nuccore/NM_001198012	http://www.uniprot.org/uniprot/?query=PPCK1&sort=score
161	Chr1	4842305	4842579	275	*	0.626884	0.495126	0.53516		1	4842305	4842579		-159	1	2873494	2874443	+	1	NA	exon (AT1G08930.1, exon 2 of 17)	exon (AT1G08930.1, exon 2 of 17)	504	AT1G08930.2	837414	At.71350	NM_001035929	-	ERD6	EARLY RESPONSE TO DEHYDRATION 6|F7G19.19|F7G19_19	sugar transporter ERD6	protein-coding	http://www.ncbi.nlm.nih.gov/nuccore/NM_001035929	http://www.uniprot.org/uniprot/?query=ERD6&sort=score
162	Chr1	4861113	4861277	165	*	0.411287	0.304601	0.43202		1	4861113	4861277		-166	1	2927647	2929389	+	1	NA	TTS (AT1G09080.2)	TTS (AT1G09080.2)	815	AT1G09070.1	837428	At.74046	NM_100778	-	SRC2	(AT)SRC2|F7G19.6|F7G19_6|SOYBEAN GENE REGULATED BY COLD-2|soybean gene regulated by cold-2	protein SRC2	protein-coding	http://www.ncbi.nlm.nih.gov/nuccore/NM_100778	http://www.uniprot.org/uniprot/?query=SRC2&sort=score
165	Chr1	5077028	5077802	775	*	0.479409	0.417155	0.520686		1	5077028	5077802		-182	1	3093869	3094472	+	1	NA	exon (AT1G09560.1, exon 2 of 2)	exon (AT1G09560.1, exon 2 of 2)	332	AT1G09560.1	837482	At.70044	NM_100827	-	GLP5	F14J9.22|F14J9_22|germin-like protein 5	germin-like protein 5	protein-coding	http://www.ncbi.nlm.nih.gov/nuccore/NM_100827	http://www.uniprot.org/uniprot/?query=GLP5&sort=score
167	Chr1	5128829	5129498	670	*	0.434588	0.438478	0.534429		1	5128829	5129498		-183	1	3180375	3180754	+	1	NA	promoter-TSS (AT1G09800.1)	promoter-TSS (AT1G09800.1)	-144	AT1G09800.1	837510	At.49869	NM_100853	-	AT1G09800	F21M12.18|F21M12_18	pseudouridine synthase family protein	protein-coding	http://www.ncbi.nlm.nih.gov/nuccore/NM_100853	http://www.uniprot.org/uniprot/?query=AT1G09800&sort=score
169	Chr1	5170999	5172188	1190	*	0.681452	0.615068	0.773691		1	5170999	5172188		-184	1	3239241	3239553	+	1	NA	5' UTR (AT1G09940.1, exon 1 of 3)	5' UTR (AT1G09940.1, exon 1 of 3)	157	AT1G09940.1	837528	At.27711	NM_100868	-	HEMA2	F21M12.33|F21M12_33	glutamyl-tRNA reductase 2	protein-coding	http://www.ncbi.nlm.nih.gov/nuccore/NM_100868	http://www.uniprot.org/uniprot/?query=HEMA2&sort=score
175	Chr1	5390106	5390994	889	*	0.337511	0.320526	0.42537		1	5390106	5390994		-186	1	3252281	3253321	+	1	NA	exon (AT1G09970.1, exon 1 of 2)	exon (AT1G09970.1, exon 1 of 2)	484	AT1G09970.2	837531	At.22076	NM_100871	-	LRR XI-23	F21M12.36|F21M12_36|RLK7|receptor-like kinase 7	leucine-rich receptor-like protein kinase	protein-coding	http://www.ncbi.nlm.nih.gov/nuccore/NM_100871	http://www.uniprot.org/uniprot/?query=LRR XI-23&sort=score
176	Chr1	5399037	5399776	740	*	0.393109	0.405513	0.477646		1	5399037	5399776		-187	1	3323105	3323443	+	1	NA	exon (AT1G10140.1, exon 1 of 1)	exon (AT1G10140.1, exon 1 of 1)	274	AT1G10140.1	837551	At.43936	NM_100888	-	AT1G10140	F14N23.2|F14N23_2	uncharacterized protein	protein-coding	http://www.ncbi.nlm.nih.gov/nuccore/NM_100888	http://www.uniprot.org/uniprot/?query=AT1G10140&sort=score
182	Chr1	5497990	5498176	187	*	0.35768	0.325921	0.443578		1	5497990	5498176		-188	1	3755268	3757011	+	1	NA	TTS (AT1G11200.1)	TTS (AT1G11200.1)	858	AT1G11210.1	837662	At.11566	NM_100993	-	AT1G11210	-	uncharacterized protein	protein-coding	http://www.ncbi.nlm.nih.gov/nuccore/NM_100993	http://www.uniprot.org/uniprot/?query=AT1G11210&sort=score
187	Chr1	5758344	5758644	301	*	0.43974	0.457217	0.474065		1	5758344	5758644		-189	1	3777301	3778314	+	1	NA	intron (AT1G11260.1, intron 1 of 3)	intron (AT1G11260.1, intron 1 of 3)	480	AT1G11260.1	837667	At.74867	NM_100998	-	STP1	ATSTP1|SUGAR TRANSPORTER 1|T28P6.9|T28P6_9|sugar transporter 1	sugar transporter 1	protein-coding	http://www.ncbi.nlm.nih.gov/nuccore/NM_100998	http://www.uniprot.org/uniprot/?query=STP1&sort=score
196	Chr1	5977399	5978680	1282	*	0.600669	0.619857	0.796033		1	5977399	5978680		-190	1	3803649	3804085	+	1	NA	exon (AT1G11310.1, exon 1 of 14)	exon (AT1G11310.1, exon 1 of 14)	318	AT1G11310.1	837673	At.24513	NM_001123796	-	MLO2	ATMLO2|MILDEW RESISTANCE LOCUS O 2|PMR2|POWDERY MILDEW RESISTANT 2|T28P6.4|T28P6_4	MLO-like protein 2	protein-coding	http://www.ncbi.nlm.nih.gov/nuccore/NM_001123796	http://www.uniprot.org/uniprot/?query=MLO2&sort=score
197	Chr1	6062245	6063575	1331	*	0.447692	0.62709	0.618299		1	6062245	6063575		-191	1	3931184	3931560	+	1	NA	exon (AT1G11670.1, exon 1 of 7)	exon (AT1G11670.1, exon 1 of 7)	204	AT1G11670.1	837711	At.11182	NM_101039	-	AT1G11670	F25C20.18|F25C20_18	MATE efflux family protein	protein-coding	http://www.ncbi.nlm.nih.gov/nuccore/NM_101039	http://www.uniprot.org/uniprot/?query=AT1G11670&sort=score
199	Chr1	6193163	6194170	1008	*	0.331617	0.365649	0.417163		1	6193163	6194170		-192	1	4089526	4090638	+	1	NA	3' UTR (AT1G12090.1, exon 1 of 1)	3' UTR (AT1G12090.1, exon 1 of 1)	643	AT1G12090.1	837761	At.24377	NM_101081	-	ELP	F12F1.3|F12F1_3|extensin-like protein	extensin-like protein	protein-coding	http://www.ncbi.nlm.nih.gov/nuccore/NM_101081	http://www.uniprot.org/uniprot/?query=ELP&sort=score
205	Chr1	6201857	6202863	1007	*	0.334281	0.372509	0.416114		1	6201857	6202863		-193	1	4137668	4138006	+	1	NA	exon (AT1G12200.1, exon 1 of 7)	exon (AT1G12200.1, exon 1 of 7)	304	AT1G12200.1	837773	At.42086	NM_101092	-	AT1G12200	T28K15.7|T28K15_7	putative flavin monooxygenase	protein-coding	http://www.ncbi.nlm.nih.gov/nuccore/NM_101092	http://www.uniprot.org/uniprot/?query=AT1G12200&sort=score
206	Chr1	6266403	6268832	2430	*	0.666009	0.561251	0.813695		1	6266403	6268832		-194	1	4282917	4283404	+	1	NA	intron (AT1G12580.1, intron 1 of 4)	intron (AT1G12580.1, intron 1 of 4)	262	AT1G12580.1	837815	At.26236	NM_101129	-	PEPKR1	F5O11.32|F5O11_32|phosphoenolpyruvate carboxylase-related kinase 1	phosphoenolpyruvate carboxylase-related kinase 1	protein-coding	http://www.ncbi.nlm.nih.gov/nuccore/NM_101129	http://www.uniprot.org/uniprot/?query=PEPKR1&sort=score
207	Chr1	6299652	6301440	1789	*	0.532881	0.514459	0.542417		1	6299652	6301440		-195	1	4290062	4291096	+	1	NA	exon (AT1G12610.1, exon 1 of 1)	exon (AT1G12610.1, exon 1 of 1)	438	AT1G12610.1	837817	At.42068	NM_101131	-	DDF1	DWARF AND DELAYED FLOWERING 1|T12C24.14|T12C24_14	dehydration-responsive element-binding protein 1F	protein-coding	http://www.ncbi.nlm.nih.gov/nuccore/NM_101131	http://www.uniprot.org/uniprot/?query=DDF1&sort=score
214	Chr1	6389412	6389921	510	*	0.442904	0.397307	0.43618		1	6389412	6389921		-196	1	4513312	4513901	+	1	NA	exon (AT1G13210.1, exon 1 of 11)	exon (AT1G13210.1, exon 1 of 11)	331	AT1G13210.1	837881	At.27871	NM_101192	-	ACA.l	F3F19.24|F3F19_24|autoinhibited Ca2+/ATPase II	autoinhibited Ca2+/ATPase II	protein-coding	http://www.ncbi.nlm.nih.gov/nuccore/NM_101192	http://www.uniprot.org/uniprot/?query=ACA.l&sort=score
217	Chr1	6459230	6459690	461	*	0.458258	0.475662	0.463586		1	6459230	6459690		-197	1	4524851	4526056	+	1	NA	TTS (AT1G13245.1)	TTS (AT1G13245.1)	610	AT1G13245.1	837884	At.11267	NM_148462	-	RTFL17	DEVIL 4|DVL4|ROTUNDIFOLIA like 17	ROTUNDIFOLIA like 17	protein-coding	http://www.ncbi.nlm.nih.gov/nuccore/NM_148462	http://www.uniprot.org/uniprot/?query=RTFL17&sort=score
218	Chr1	6463963	6465806	1844	*	0.510119	0.521373	0.604264		1	6463963	6465806		-198	1	4542280	4544423	+	1	NA	exon (AT1G13260.1, exon 1 of 1)	exon (AT1G13260.1, exon 1 of 1)	1184	AT1G13260.1	837886	At.20558	NM_101197	-	RAV1	EDF4|ETHYLENE RESPONSE DNA BINDING FACTOR 4|T6J4.2|T6J4_2|related to ABI3/VP1 1	AP2/ERF and B3 domain-containing transcription factor RAV1	protein-coding	http://www.ncbi.nlm.nih.gov/nuccore/NM_101197	http://www.uniprot.org/uniprot/?query=RAV1&sort=score
221	Chr1	6567975	6569710	1736	*	0.749141	0.781104	0.80987		1	6567975	6569710		-199	1	4576399	4577902	+	1	NA	promoter-TSS (AT1G13350.2)	promoter-TSS (AT1G13350.2)	-519	AT1G13350.2	837895	At.26477	NM_001198053	-	AT1G13350	T6J4.10|T6J4_10	Protein kinase superfamily protein	protein-coding	http://www.ncbi.nlm.nih.gov/nuccore/NM_001198053	http://www.uniprot.org/uniprot/?query=AT1G13350&sort=score
222	Chr1	6622086	6624067	1982	*	0.661635	0.568507	0.55302		1	6622086	6624067		-200	1	4842305	4842579	+	1	NA	promoter-TSS (AT1G14160.1)	promoter-TSS (AT1G14160.1)	-594	AT1G14160.1	837975	At.47475	NM_101281	-	AT1G14160	F7A19.24|F7A19_24	uncharacterized protein	protein-coding	http://www.ncbi.nlm.nih.gov/nuccore/NM_101281	http://www.uniprot.org/uniprot/?query=AT1G14160&sort=score
225	Chr1	6626989	6627637	649	*	0.460177	0.501695	0.530897		1	6626989	6627637		-201	1	4861113	4861277	+	1	NA	promoter-TSS (AT1G14225.1)	promoter-TSS (AT1G14225.1)	-71	AT1G14230.1	837984	At.26177	NM_101289	-	AT1G14230	7A19.33|7A19_33|F7A19.33|F7A19_33	probable apyrase 4	protein-coding	http://www.ncbi.nlm.nih.gov/nuccore/NM_101289	http://www.uniprot.org/uniprot/?query=AT1G14230&sort=score
231	Chr1	6697033	6698967	1935	*	0.618658	0.510693	0.579324		1	6697033	6698967		-203	1	5077028	5077802	+	1	NA	exon (AT1G14740.1, exon 1 of 2)	exon (AT1G14740.1, exon 1 of 2)	376	AT1G14740.1	838039	At.72881	NM_101343	-	AT1G14740	F10B6.14|F10B6_14	Protein OBERON 3	protein-coding	http://www.ncbi.nlm.nih.gov/nuccore/NM_101343	http://www.uniprot.org/uniprot/?query=AT1G14740&sort=score
234	Chr1	6832295	6834342	2048	*	0.470619	0.479207	0.4997		1	6832295	6834342		-204	1	5128829	5129498	+	1	NA	exon (AT1G14870.1, exon 2 of 4)	exon (AT1G14870.1, exon 2 of 4)	359	AT1G14870.1	838052	At.43506	NM_101356	-	PCR2	F10B6.27|F10B6_27|PLANT CADMIUM RESISTANCE 2	cadmium resistance protein 2	protein-coding	http://www.ncbi.nlm.nih.gov/nuccore/NM_101356	http://www.uniprot.org/uniprot/?query=PCR2&sort=score
236	Chr1	6969196	6970937	1742	*	0.507581	0.486389	0.510767		1	6969196	6970937		-205	1	5170999	5172188	+	1	NA	promoter-TSS (AT1G15015.1)	promoter-TSS (AT1G15015.1)	387	AT1G15010.1	838066	At.17008	NM_101370	-	AT1G15010	T15D22.5|T15D22_5	uncharacterized protein	protein-coding	http://www.ncbi.nlm.nih.gov/nuccore/NM_101370	http://www.uniprot.org/uniprot/?query=AT1G15010&sort=score
241	Chr1	7042708	7043334	627	*	0.600194	0.379351	0.586935		1	7042708	7043334		-206	1	5390106	5390994	+	1	NA	exon (AT1G15670.1, exon 1 of 1)	exon (AT1G15670.1, exon 1 of 1)	598	AT1G15670.1	838136	At.74091	NM_101435	-	AT1G15670	F7H2.1|F7H2_1	F-box protein KMD	protein-coding	http://www.ncbi.nlm.nih.gov/nuccore/NM_101435	http://www.uniprot.org/uniprot/?query=AT1G15670&sort=score
242	Chr1	7083793	7085813	2021	*	0.573882	0.546756	0.60719		1	7083793	7085813		-207	1	5399037	5399776	+	1	NA	intron (AT1G15690.2, intron 1 of 6)	intron (AT1G15690.2, intron 1 of 6)	417	AT1G15690.1	838138	At.74973	NM_001084073	-	AVP1	ARABIDOPSIS THALIANA V-PPASE 3|ATAVP3|AVP-3|AtVHP1;1|F7H2.3|F7H2_3|VACUOLAR H+ - PYROPHOSPHATASE AVP-3	Pyrophosphate-energized vacuolar membrane proton pump 1	protein-coding	http://www.ncbi.nlm.nih.gov/nuccore/NM_001084073	http://www.uniprot.org/uniprot/?query=AVP1&sort=score
243	Chr1	7087646	7089266	1621	*	0.594564	0.664888	0.663962		1	7087646	7089266		-208	1	5497990	5498176	+	1	NA	promoter-TSS (AT1G16020.1)	promoter-TSS (AT1G16020.1)	-82	AT1G16020.1	838172	At.64207	NM_101470	-	AT1G16020	T24D18.12|T24D18_12	uncharacterized protein	protein-coding	http://www.ncbi.nlm.nih.gov/nuccore/NM_101470	http://www.uniprot.org/uniprot/?query=AT1G16020&sort=score
246	Chr1	7104700	7105850	1151	*	0.483079	0.42115	0.561027		1	7104700	7105850		-212	1	5758344	5758644	+	1	NA	promoter-TSS (AT1G16820.2)	promoter-TSS (AT1G16820.2)	-30	AT1G16820.1	838253	At.72370	NM_001198087	-	AT1G16820	F17F16.15	V-ATPase-related protein	protein-coding	http://www.ncbi.nlm.nih.gov/nuccore/NM_001198087	http://www.uniprot.org/uniprot/?query=AT1G16820&sort=score
247	Chr1	7143110	7146859	3750	*	0.37219	0.445824	0.400335		1	7143110	7146859		-214	1	5977399	5978680	+	1	NA	exon (AT1G17420.1, exon 2 of 8)	exon (AT1G17420.1, exon 2 of 8)	629	AT1G17420.1	838314	At.67022	NM_101603	-	LOX3	F28G4.10|lipoxygenase 3	lipoxygenase 3	protein-coding	http://www.ncbi.nlm.nih.gov/nuccore/NM_101603	http://www.uniprot.org/uniprot/?query=LOX3&sort=score
250	Chr1	7238794	7239503	710	*	0.498777	0.543074	0.554791		1	7238794	7239503		-215	1	6062245	6063575	+	1	NA	exon (AT1G17620.1, exon 1 of 1)	exon (AT1G17620.1, exon 1 of 1)	694	AT1G17620.1	838339	At.22670	NM_101625	-	AT1G17620	F11A6.25	late embryogenesis abundant hydroxyproline-rich glycoprotein	protein-coding	http://www.ncbi.nlm.nih.gov/nuccore/NM_101625	http://www.uniprot.org/uniprot/?query=AT1G17620&sort=score
253	Chr1	7337743	7338773	1031	*	0.653233	0.579923	0.726782		1	7337743	7338773		-216	1	6193163	6194170	+	1	NA	TTS (AT1G18000.1)	TTS (AT1G18000.1)	325	AT1G17990.2	838379	At.18923	NM_001035985	-	AT1G17990	T10F20.3	putative 12-oxophytodienoate reductase-like protein 2A	protein-coding	http://www.ncbi.nlm.nih.gov/nuccore/NM_001035985	http://www.uniprot.org/uniprot/?query=AT1G17990&sort=score
254	Chr1	7346164	7346800	637	*	0.524072	0.493838	0.543549		1	7346164	7346800		-217	1	6201857	6202863	+	1	NA	TTS (AT1G18010.1)	TTS (AT1G18010.1)	111	AT1G18020.1	838382	At.72859	NM_179352	-	AT1G18020	-	putative 12-oxophytodienoate reductase-like protein 2B	protein-coding	http://www.ncbi.nlm.nih.gov/nuccore/NM_179352	http://www.uniprot.org/uniprot/?query=AT1G18020&sort=score
255	Chr1	7366868	7367634	767	*	0.511449	0.470125	0.486113		1	7366868	7367634		-218	1	6266403	6268832	+	1	NA	promoter-TSS (AT1G18200.1)	promoter-TSS (AT1G18200.1)	-681	AT1G18200.1	838399	At.22394	NM_101680	-	RABA6b	AtRABA6b|RAB GTPase homolog A6B|T10F20.21	Ras-related protein RABA6b	protein-coding	http://www.ncbi.nlm.nih.gov/nuccore/NM_101680	http://www.uniprot.org/uniprot/?query=RABA6b&sort=score
257	Chr1	7381973	7382364	392	*	0.535385	0.648258	0.492956		1	7381973	7382364		-219	1	6299652	6301440	+	1	NA	TTS (AT1G18310.1)	TTS (AT1G18310.1)	859	AT1G18300.1	838410	At.22732	NM_101688	-	NUDT4	F15H18.18|atnudt4|nudix hydrolase homolog 4	nudix hydrolase 4	protein-coding	http://www.ncbi.nlm.nih.gov/nuccore/NM_101688	http://www.uniprot.org/uniprot/?query=NUDT4&sort=score
259	Chr1	7398689	7400614	1926	*	0.556657	0.647472	0.542205		1	7398689	7400614		-220	1	6389412	6389921	+	1	NA	5' UTR (AT1G18570.1, exon 1 of 3)	5' UTR (AT1G18570.1, exon 1 of 3)	256	AT1G18570.1	838438	At.10908	NM_101715	-	MYB51	AtMYB51|BW51A|BW51B|F25I16.9|F25I16_9|HIG1|HIGH INDOLIC GLUCOSINOLATE 1|myb domain protein 51	myb domain protein 51	protein-coding	http://www.ncbi.nlm.nih.gov/nuccore/NM_101715	http://www.uniprot.org/uniprot/?query=MYB51&sort=score
264	Chr1	7610449	7611675	1227	*	0.394862	0.366419	0.45346		1	7610449	7611675		-221	1	6459230	6459690	+	1	NA	exon (AT1G18720.1, exon 1 of 4)	exon (AT1G18720.1, exon 1 of 4)	291	AT1G18720.1	838454	At.11916	NM_101730	-	AT1G18720	F6A14.17|F6A14_17	uncharacterized protein	protein-coding	http://www.ncbi.nlm.nih.gov/nuccore/NM_101730	http://www.uniprot.org/uniprot/?query=AT1G18720&sort=score
267	Chr1	7696531	7697570	1040	*	0.475507	0.514303	0.658255		1	7696531	7697570		-222	1	6463963	6465806	+	1	NA	TTS (AT1G18745.1)	TTS (AT1G18745.1)	963	AT1G18740.1	838456	At.20679	NM_101732	-	AT1G18740	F6A14.15|F6A14_15	uncharacterized protein	protein-coding	http://www.ncbi.nlm.nih.gov/nuccore/NM_101732	http://www.uniprot.org/uniprot/?query=AT1G18740&sort=score
268	Chr1	7835700	7837683	1984	*	0.491808	0.445611	0.489036		1	7835700	7837683		-224	1	6567975	6569710	+	1	NA	promoter-TSS (AT1G19025.1)	promoter-TSS (AT1G19025.1)	-10	AT1G19025.1	838484	At.74256	NM_101760	-	AT1G19025	-	DNA repair metallo-beta-lactamase family protein	protein-coding	http://www.ncbi.nlm.nih.gov/nuccore/NM_101760	http://www.uniprot.org/uniprot/?query=AT1G19025&sort=score
270	Chr1	7897057	7897521	465	*	0.522738	0.537901	0.429145		1	7897057	7897521		-226	1	6622086	6624067	+	1	NA	promoter-TSS (AT1G19190.1)	promoter-TSS (AT1G19190.1)	-799	AT1G19190.1	838502	At.43539	NM_101777	-	AT1G19190	T29M8.6|T29M8_6	probable carboxylesterase 1	protein-coding	http://www.ncbi.nlm.nih.gov/nuccore/NM_101777	http://www.uniprot.org/uniprot/?query=AT1G19190&sort=score
272	Chr1	7952044	7952660	617	*	0.499384	0.447893	0.462132		1	7952044	7952660		-227	1	6626989	6627637	+	1	NA	TTS (AT1G19220.1)	TTS (AT1G19220.1)	217	AT1G19210.1	838504	At.17044	NM_101779	-	AT1G19210	T29M8.8|T29M8_8	ethylene-responsive transcription factor ERF017	protein-coding	http://www.ncbi.nlm.nih.gov/nuccore/NM_101779	http://www.uniprot.org/uniprot/?query=AT1G19210&sort=score
274	Chr1	7957027	7958463	1437	*	0.437468	0.46171	0.417916		1	7957027	7958463		-228	1	6697033	6698967	+	1	NA	promoter-TSS (AT1G19380.1)	promoter-TSS (AT1G19380.1)	-58	AT1G19380.1	838521	At.41752	NM_101795	-	AT1G19380	F18O14.10|F18O14_10	uncharacterized protein	protein-coding	http://www.ncbi.nlm.nih.gov/nuccore/NM_101795	http://www.uniprot.org/uniprot/?query=AT1G19380&sort=score
275	Chr1	7977282	7978712	1431	*	0.562526	0.615972	0.716529		1	7977282	7978712		-229	1	6832295	6834342	+	1	NA	TTS (AT1G19780.1)	TTS (AT1G19780.1)	972	AT1G19770.1	838565	At.24554	NM_101833	-	PUP14	ATPUP14|F14P1.13|F14P1_13|purine permease 14	purine permease 14	protein-coding	http://www.ncbi.nlm.nih.gov/nuccore/NM_101833	http://www.uniprot.org/uniprot/?query=PUP14&sort=score
278	Chr1	8117387	8117928	542	*	0.607624	0.616632	0.572782		1	8117387	8117928		-230	1	6969196	6970937	+	1	NA	exon (AT1G20100.1, exon 2 of 3)	exon (AT1G20100.1, exon 2 of 3)	889	AT1G20100.2	838599	At.75236	NM_001123844	-	AT1G20100	T20H2.11|T20H2_11	uncharacterized protein	protein-coding	http://www.ncbi.nlm.nih.gov/nuccore/NM_001123844	http://www.uniprot.org/uniprot/?query=AT1G20100&sort=score
282	Chr1	8271193	8271740	548	*	0.474893	0.448697	0.42735		1	8271193	8271740		-231	1	7042708	7043334	+	1	NA	promoter-TSS (AT1G20350.1)	promoter-TSS (AT1G20350.1)	342	AT1G20340.1	838622	At.72031	NM_101885	-	DRT112	DNA-DAMAGE-REPAIR/TOLERATION PROTEIN 112|F14O10.6|F14O10_6|PETE2|PLASTOCYANIN 2	DNA-damage resistance protein DRT112	protein-coding	http://www.ncbi.nlm.nih.gov/nuccore/NM_101885	http://www.uniprot.org/uniprot/?query=DRT112&sort=score
284	Chr1	8309676	8310629	954	*	0.443274	0.394395	0.369883		1	8309676	8310629		-232	1	7083793	7085813	+	1	NA	promoter-TSS (AT1G20430.1)	promoter-TSS (AT1G20430.1)	-968	AT1G20430.1	838631	At.26156	NM_101893	-	AT1G20430	F5M15.30|F5M15_30	uncharacterized protein	protein-coding	http://www.ncbi.nlm.nih.gov/nuccore/NM_101893	http://www.uniprot.org/uniprot/?query=AT1G20430&sort=score
285	Chr1	8336671	8338022	1352	*	0.506893	0.438911	0.441639		1	8336671	8338022		-233	1	7087646	7089266	+	1	NA	exon (AT1G20450.1, exon 2 of 2)	exon (AT1G20450.1, exon 2 of 2)	1150	AT1G20450.1	838633	At.67298	NM_101895	-	ERD10	EARLY RESPONSIVE TO DEHYDRATION 10|ER10|F5M15.21|F5M15_21|LOW TEMPERATURE INDUCED 29|LOW TEMPERATURE INDUCED 45|LTI29|LTI45	dehydrin ERD10	protein-coding	http://www.ncbi.nlm.nih.gov/nuccore/NM_101895	http://www.uniprot.org/uniprot/?query=ERD10&sort=score
288	Chr1	8385217	8386820	1604	*	0.64308	0.611856	0.655604		1	8385217	8386820		-234	1	7104700	7105850	+	1	NA	promoter-TSS (AT1G20515.1)	promoter-TSS (AT1G20515.1)	594	AT1G20510.2	838639	At.15241	NM_101901	-	OPCL1	F5M15.17|F5M15_17|OPC-8:0 CoA ligase1	OPC-8:0 CoA ligase1	protein-coding	http://www.ncbi.nlm.nih.gov/nuccore/NM_101901	http://www.uniprot.org/uniprot/?query=OPCL1&sort=score
292	Chr1	8524977	8525200	224	*	0.445741	0.441891	0.794651		1	8524977	8525200		-235	1	7143110	7146859	+	1	NA	exon (AT1G20620.2, exon 4 of 6)	exon (AT1G20620.2, exon 4 of 6)	866	AT1G20620.4	838651	At.24821	NM_001035995	-	CAT3	ATCAT3|F5M15.5|F5M15_5|SEN2|SENESCENCE 2|catalase 3	catalase 3	protein-coding	http://www.ncbi.nlm.nih.gov/nuccore/NM_001035995	http://www.uniprot.org/uniprot/?query=CAT3&sort=score
301	Chr1	8777780	8778317	538	*	0.285259	0.291861	0.317463		1	8777780	8778317		-236	1	7238794	7239503	+	1	NA	exon (AT1G20823.1, exon 1 of 1)	exon (AT1G20823.1, exon 1 of 1)	349	AT1G20823.1	838674	At.15492	NM_101935	-	AT1G20823	F2D10.34|F2D10_34	RING-H2 finger protein ATL80	protein-coding	http://www.ncbi.nlm.nih.gov/nuccore/NM_101935	http://www.uniprot.org/uniprot/?query=AT1G20823&sort=score
306	Chr1	8814668	8815219	552	*	0.282779	0.269694	0.319281		1	8814668	8815219		-237	1	7337743	7338773	+	1	NA	intron (AT1G21000.2, intron 2 of 3)	intron (AT1G21000.2, intron 2 of 3)	439	AT1G21000.2	838694	At.21086	NM_001123850	-	AT1G21000	F9H16.1|F9H16_1	PLATZ transcription factor family protein	protein-coding	http://www.ncbi.nlm.nih.gov/nuccore/NM_001123850	http://www.uniprot.org/uniprot/?query=AT1G21000&sort=score
309	Chr1	8829055	8829593	539	*	0.269517	0.26952	0.325994		1	8829055	8829593		-238	1	7346164	7346800	+	1	NA	exon (AT1G21010.1, exon 1 of 1)	exon (AT1G21010.1, exon 1 of 1)	326	AT1G21010.1	838695	At.41675	NM_101954	-	AT1G21010	F9H16.19|F9H16_19	uncharacterized protein	protein-coding	http://www.ncbi.nlm.nih.gov/nuccore/NM_101954	http://www.uniprot.org/uniprot/?query=AT1G21010&sort=score
312	Chr1	8860626	8861947	1322	*	0.843462	0.539485	0.840579		1	8860626	8861947		-239	1	7366868	7367634	+	1	NA	exon (AT1G21050.1, exon 1 of 1)	exon (AT1G21050.1, exon 1 of 1)	476	AT1G21050.1	838699	At.41674	NM_101958	-	AT1G21050	T22I11.13|T22I11_13	uncharacterized protein	protein-coding	http://www.ncbi.nlm.nih.gov/nuccore/NM_101958	http://www.uniprot.org/uniprot/?query=AT1G21050&sort=score
315	Chr1	8910632	8912446	1815	*	0.556789	0.52297	0.688373		1	8910632	8912446		-240	1	7381973	7382364	+	1	NA	promoter-TSS (AT1G21080.2)	promoter-TSS (AT1G21080.2)	-1	AT1G21080.2	838704	At.67407	NM_001160881	-	AT1G21080	T22I11.9|T22I11_9	DNAJ heat shock N-terminal domain-containing protein	protein-coding	http://www.ncbi.nlm.nih.gov/nuccore/NM_001160881	http://www.uniprot.org/uniprot/?query=AT1G21080&sort=score
319	Chr1	8976529	8978403	1875	*	0.499686	0.477993	0.503384		1	8976529	8978403		-241	1	7398689	7400614	+	1	NA	exon (AT1G21130.2, exon 2 of 2)	exon (AT1G21130.2, exon 2 of 2)	952	AT1G21130.2	838709	At.48214	NM_101967	-	AT1G21130	T22I11.4|T22I11_4	Indole glucosinolate O-methyltransferase 4	protein-coding	http://www.ncbi.nlm.nih.gov/nuccore/NM_101967	http://www.uniprot.org/uniprot/?query=AT1G21130&sort=score
320	Chr1	8981314	8983054	1741	*	0.67542	0.69798	0.732338		1	8981314	8983054		-242	1	7610449	7611675	+	1	NA	exon (AT1G21670.1, exon 1 of 1)	exon (AT1G21670.1, exon 1 of 1)	664	AT1G21670.1	838769	At.11463	NM_102016	-	AT1G21670	F8K7.9|F8K7_9	uncharacterized protein	protein-coding	http://www.ncbi.nlm.nih.gov/nuccore/NM_102016	http://www.uniprot.org/uniprot/?query=AT1G21670&sort=score
326	Chr1	9329555	9330086	532	*	0.458277	0.453672	0.503997		1	9329555	9330086		-243	1	7696531	7697570	+	1	NA	exon (AT1G21910.1, exon 1 of 1)	exon (AT1G21910.1, exon 1 of 1)	515	AT1G21910.1	838793	At.41636	NM_102039	-	AT1G21910	T26F17.14|T26F17_14	ethylene-responsive transcription factor ERF012	protein-coding	http://www.ncbi.nlm.nih.gov/nuccore/NM_102039	http://www.uniprot.org/uniprot/?query=AT1G21910&sort=score
328	Chr1	9406930	9408656	1727	*	0.50883	0.530854	0.546331		1	9406930	9408656		-244	1	7835700	7837683	+	1	NA	TTS (AT1G22200.1)	TTS (AT1G22200.1)	910	AT1G22190.1	838824	At.70046	NM_102069	-	AT1G22190	F16L1.8|F16L1_8	ethylene-responsive transcription factor RAP2.4	protein-coding	http://www.ncbi.nlm.nih.gov/nuccore/NM_102069	http://www.uniprot.org/uniprot/?query=AT1G22190&sort=score
329	Chr1	9410386	9411146	761	*	0.440682	0.418891	0.515171		1	9410386	9411146		-246	1	7897057	7897521	+	1	NA	TTS (AT1G22370.2)	TTS (AT1G22370.2)	302	AT1G22360.1	838843	At.21323	NM_001036001	-	UGT85A2	AtUGT85A2|UDP-glucosyl transferase 85A2	UDP-glucosyl transferase 85A2	protein-coding	http://www.ncbi.nlm.nih.gov/nuccore/NM_001036001	http://www.uniprot.org/uniprot/?query=UGT85A2&sort=score
332	Chr1	9425597	9426134	538	*	0.454704	0.350638	0.638505		1	9425597	9426134		-247	1	7952044	7952660	+	1	NA	TTS (AT1G22520.1)	TTS (AT1G22520.1)	321	AT1G22510.1	838857	At.68564	NM_001198135	-	AT1G22510	F12K8.14|F12K8_14	C3HC4-type RING finger protein	protein-coding	http://www.ncbi.nlm.nih.gov/nuccore/NM_001198135	http://www.uniprot.org/uniprot/?query=AT1G22510&sort=score
335	Chr1	9481546	9482226	681	*	0.499268	0.561143	0.429589		1	9481546	9482226		-248	1	7957027	7958463	+	1	NA	exon (AT1G22530.1, exon 1 of 4)	exon (AT1G22530.1, exon 1 of 4)	697	AT1G22530.1	838859	At.25355	NM_102102	-	PATL2	F12K8.13|F12K8_13|PATELLIN 2	patellin 2	protein-coding	http://www.ncbi.nlm.nih.gov/nuccore/NM_102102	http://www.uniprot.org/uniprot/?query=PATL2&sort=score
339	Chr1	9647247	9649114	1868	*	0.521799	0.517746	0.605123		1	9647247	9649114		-249	1	7977282	7978712	+	1	NA	exon (AT1G22570.1, exon 3 of 4)	exon (AT1G22570.1, exon 3 of 4)	576	AT1G22570.1	838863	At.51725	NM_102105	-	AT1G22570	F12K8.8|F12K8_8	putative peptide/nitrate transporter	protein-coding	http://www.ncbi.nlm.nih.gov/nuccore/NM_102105	http://www.uniprot.org/uniprot/?query=AT1G22570&sort=score
341	Chr1	9673825	9676171	2347	*	0.623914	0.592984	0.825129		1	9673825	9676171		-250	1	8117387	8117928	+	1	NA	promoter-TSS (AT1G22930.2)	promoter-TSS (AT1G22930.2)	-74	AT1G22930.2	838900	At.68596	NM_001123862	-	AT1G22930	F19G10.11|F19G10_11	T-complex protein 11	protein-coding	http://www.ncbi.nlm.nih.gov/nuccore/NM_001123862	http://www.uniprot.org/uniprot/?query=AT1G22930&sort=score
345	Chr1	9886816	9887335	520	*	0.35189	0.331322	0.375099		1	9886816	9887335		-251	1	8271193	8271740	+	1	NA	intron (AT1G23310.1, intron 1 of 13)	intron (AT1G23310.1, intron 1 of 13)	466	AT1G23310.1	838940	At.24749	NM_001036006	-	GGT1	ALANINE-2-OXOGLUTARATE AMINOTRANSFERASE 1|AOAT1|F26F24.16|F26F24_16|GGAT1|GLUTAMATE:GLYOXYLATE AMINOTRANSFERASE|GLUTAMATE:GLYOXYLATE AMINOTRANSFERASE 1|glutamate:glyoxylate aminotransferase	glutamate:glyoxylate aminotransferase	protein-coding	http://www.ncbi.nlm.nih.gov/nuccore/NM_001036006	http://www.uniprot.org/uniprot/?query=GGT1&sort=score
346	Chr1	9933107	9935264	2158	*	0.479603	0.445696	0.628425		1	9933107	9935264		-252	1	8309676	8310629	+	1	NA	exon (AT1G23390.1, exon 1 of 1)	exon (AT1G23390.1, exon 1 of 1)	496	AT1G23390.1	838947	At.71472	NM_102188	-	AT1G23390	F26F24.26|F26F24_26	F-box/kelch-repeat protein	protein-coding	http://www.ncbi.nlm.nih.gov/nuccore/NM_102188	http://www.uniprot.org/uniprot/?query=AT1G23390&sort=score
347	Chr1	9955837	9956962	1126	*	0.582338	0.613206	0.932966		1	9955837	9956962		-253	1	8336671	8338022	+	1	NA	TTS (AT1G23480.3)	TTS (AT1G23480.3)	664	AT1G23490.1	838957	At.19615	NM_102198	-	ARF1	ADP-RIBOSYLATION FACTOR|ADP-RIBOSYLATION FACTOR 1A|ADP-ribosylation factor 1|ATARF|ATARF1|ATARFA1A|F28C11.12	ADP-ribosylation factor 1	protein-coding	http://www.ncbi.nlm.nih.gov/nuccore/NM_102198	http://www.uniprot.org/uniprot/?query=ARF1&sort=score
348	Chr1	9963594	9964655	1062	*	0.58424	0.578025	0.530186		1	9963594	9964655		-254	1	8385217	8386820	+	1	NA	exon (AT1G23710.1, exon 1 of 1)	exon (AT1G23710.1, exon 1 of 1)	768	AT1G23710.1	838981	At.10942	NM_102219	-	AT1G23710	F5O8.26|F5O8_26	uncharacterized protein	protein-coding	http://www.ncbi.nlm.nih.gov/nuccore/NM_102219	http://www.uniprot.org/uniprot/?query=AT1G23710&sort=score
349	Chr1	10013721	10014052	332	*	0.500461	0.59959	0.556592		1	10013721	10014052		-255	1	8524977	8525200	+	1	NA	TTS (AT1G24095.1)	TTS (AT1G24095.1)	1842	AT1G24095.1	10723023	At.75328	NM_001198147	-	AT1G24095	-	putative thiol-disulfide oxidoreductase DCC	protein-coding	http://www.ncbi.nlm.nih.gov/nuccore/NM_001198147	http://www.uniprot.org/uniprot/?query=AT1G24095&sort=score
350	Chr1	10051788	10053070	1283	*	0.499266	0.52347	0.663011		1	10051788	10053070		-256	1	8777780	8778317	+	1	NA	promoter-TSS (AT1G24822.1)	promoter-TSS (AT1G24822.1)	-167	AT1G24822.1	839086	At.74441	NM_102314	-	AT1G24822	F5A9.16	uncharacterized protein	protein-coding	http://www.ncbi.nlm.nih.gov/nuccore/NM_102314	http://www.uniprot.org/uniprot/?query=AT1G24822&sort=score
352	Chr1	10248123	10248605	483	*	0.316877	0.278265	0.296911		1	10248123	10248605		-257	1	8814668	8815219	+	1	NA	promoter-TSS (AT1G25112.1)	promoter-TSS (AT1G25112.1)	-156	AT1G25097.1	839096	At.74441	NM_102324	-	AT1G25097	F5A9.6	uncharacterized protein	protein-coding	http://www.ncbi.nlm.nih.gov/nuccore/NM_102324	http://www.uniprot.org/uniprot/?query=AT1G25097&sort=score
354	Chr1	10264352	10264862	511	*	0.403527	0.409632	0.451813		1	10264352	10264862		-258	1	8829055	8829593	+	1	NA	promoter-TSS (AT1G25180.1)	promoter-TSS (AT1G25180.1)	-240	AT1G25180.1	839101	At.70415	NM_102329	-	AT1G25180	F5A9.1	uncharacterized protein	protein-coding	http://www.ncbi.nlm.nih.gov/nuccore/NM_102329	http://www.uniprot.org/uniprot/?query=AT1G25180&sort=score
359	Chr1	10375826	10376274	449	*	0.542143	0.602481	0.502851		1	10375826	10376274		-259	1	8860626	8861947	+	1	NA	TTS (AT1G25275.2)	TTS (AT1G25275.2)	612	AT1G25275.2	839111	At.43918	NM_001036012	-	AT1G25275	-	uncharacterized protein	protein-coding	http://www.ncbi.nlm.nih.gov/nuccore/NM_001036012	http://www.uniprot.org/uniprot/?query=AT1G25275&sort=score
362	Chr1	10381437	10381970	534	*	0.536612	0.469659	0.515141		1	10381437	10381970		-260	1	8910632	8912446	+	1	NA	exon (AT1G25400.2, exon 2 of 2)	exon (AT1G25400.2, exon 2 of 2)	859	AT1G25400.1	839126	At.75238	NM_001198166	-	AT1G25400	F2J7.13|F2J7_13	uncharacterized protein	protein-coding	http://www.ncbi.nlm.nih.gov/nuccore/NM_001198166	http://www.uniprot.org/uniprot/?query=AT1G25400&sort=score
364	Chr1	10475132	10475899	768	*	0.38185	0.41803	0.545391		1	10475132	10475899		-261	1	8976529	8978403	+	1	NA	intron (AT1G25550.1, intron 2 of 3)	intron (AT1G25550.1, intron 2 of 3)	1032	AT1G25550.1	839142	At.25159	NM_102366	-	AT1G25550	-	nitrate-inducible, GARP-type transcriptional repressor 1-like protein	protein-coding	http://www.ncbi.nlm.nih.gov/nuccore/NM_102366	http://www.uniprot.org/uniprot/?query=AT1G25550&sort=score
365	Chr1	10478020	10479186	1167	*	0.390209	0.446721	0.513677		1	10478020	10479186		-262	1	8981314	8983054	+	1	NA	exon (AT1G25560.1, exon 1 of 1)	exon (AT1G25560.1, exon 1 of 1)	857	AT1G25560.1	839143	At.17318	NM_102367	-	TEM1	EDF1|ETHYLENE RESPONSE DNA BINDING FACTOR 1|F2J7.3|F2J7_3|TEMPRANILLO 1	AP2/ERF and B3 domain-containing transcription repressor TEM1	protein-coding	http://www.ncbi.nlm.nih.gov/nuccore/NM_102367	http://www.uniprot.org/uniprot/?query=TEM1&sort=score
368	Chr1	10715629	10717291	1663	*	0.751294	0.651185	0.606952		1	10715629	10717291		-265	1	9329555	9330086	+	1	NA	exon (AT1G26920.1, exon 1 of 1)	exon (AT1G26920.1, exon 1 of 1)	309	AT1G26920.1	839582	At.21273	NM_102456	-	AT1G26920	T2P11.11|T2P11_11	uncharacterized protein	protein-coding	http://www.ncbi.nlm.nih.gov/nuccore/NM_102456	http://www.uniprot.org/uniprot/?query=AT1G26920&sort=score
375	Chr1	10900867	10901598	732	*	0.424018	0.365508	0.430404		1	10900867	10901598		-266	1	9406930	9408656	+	1	NA	exon (AT1G27100.1, exon 3 of 3)	exon (AT1G27100.1, exon 3 of 3)	-1537	AT1G27090.1	839598	At.23341	NM_102471	-	AT1G27090	T7N9.15|T7N9_15	uncharacterized glycine-rich protein	protein-coding	http://www.ncbi.nlm.nih.gov/nuccore/NM_102471	http://www.uniprot.org/uniprot/?query=AT1G27090&sort=score
377	Chr1	11115116	11116022	907	*	0.43177	0.450679	0.593602		1	11115116	11116022		-267	1	9410386	9411146	+	1	NA	exon (AT1G27100.1, exon 1 of 3)	exon (AT1G27100.1, exon 1 of 3)	406	AT1G27100.1	839599	At.69534	NM_102472	-	AT1G27100	T7N9.16|T7N9_16	Actin cross-linking protein	protein-coding	http://www.ncbi.nlm.nih.gov/nuccore/NM_102472	http://www.uniprot.org/uniprot/?query=AT1G27100&sort=score
382	Chr1	11292499	11293739	1241	*	0.540575	0.418202	0.482672		1	11292499	11293739		-268	1	9425597	9426134	+	1	NA	exon (AT1G27130.1, exon 1 of 2)	exon (AT1G27130.1, exon 1 of 2)	406	AT1G27130.1	839602	At.16269	NM_102475	-	GSTU13	ATGSTU13|GLUTATHIONE S-TRANSFERASE 12|GST12|T7N9.190|T7N9_190|glutathione S-transferase tau 13	glutathione S-transferase tau 13	protein-coding	http://www.ncbi.nlm.nih.gov/nuccore/NM_102475	http://www.uniprot.org/uniprot/?query=GSTU13&sort=score
383	Chr1	11311266	11312482	1217	*	0.445613	0.46554	0.563726		1	11311266	11312482		-269	1	9481546	9482226	+	1	NA	exon (AT1G27290.1, exon 1 of 2)	exon (AT1G27290.1, exon 1 of 2)	354	AT1G27290.2	839618	At.71991	NM_001084133	-	AT1G27290	F17L21.8|F17L21_8	uncharacterized protein	protein-coding	http://www.ncbi.nlm.nih.gov/nuccore/NM_001084133	http://www.uniprot.org/uniprot/?query=AT1G27290&sort=score
390	Chr1	11738234	11738625	392	*	0.492071	0.530126	0.570195		1	11738234	11738625		-270	1	9647247	9649114	+	1	NA	promoter-TSS (AT1G27720.1)	promoter-TSS (AT1G27720.1)	-805	AT1G27720.1	839665	At.66874	NM_102537	-	TAF4B	T22C5.17|T22C5_17|TAF4|TBP-associated factor 4|TBP-associated factor 4B	TBP-associated factor 4B	protein-coding	http://www.ncbi.nlm.nih.gov/nuccore/NM_102537	http://www.uniprot.org/uniprot/?query=TAF4B&sort=score
393	Chr1	11799770	11800990	1221	*	0.440107	0.343572	0.424045		1	11799770	11800990		-271	1	9673825	9676171	+	1	NA	exon (AT1G27770.1, exon 3 of 7)	exon (AT1G27770.1, exon 3 of 7)	1159	AT1G27770.1	839670	At.21941	NM_102542	-	ACA1	CA2+-ATPASE|PEA1|PLASTID ENVELOPE ATPASE 1|T22C5.23|T22C5_23|autoinhibited Ca2+-ATPase 1	autoinhibited Ca2+-ATPase 1	protein-coding	http://www.ncbi.nlm.nih.gov/nuccore/NM_102542	http://www.uniprot.org/uniprot/?query=ACA1&sort=score
396	Chr1	11928776	11930312	1537	*	0.409713	0.540681	0.438261		1	11928776	11930312		-273	1	9886816	9887335	+	1	NA	promoter-TSS (AT1G28281.1)	promoter-TSS (AT1G28281.1)	402	AT1G28280.2	839722	At.16033	NM_001123896	-	AT1G28280	F3H9.7|F3H9_7	VQ motif-containing protein	protein-coding	http://www.ncbi.nlm.nih.gov/nuccore/NM_001123896	http://www.uniprot.org/uniprot/?query=AT1G28280&sort=score
397	Chr1	11931212	11932453	1242	*	0.63909	0.629319	0.725643		1	11931212	11932453		-274	1	9933107	9935264	+	1	NA	TTS (AT1G28330.4)	TTS (AT1G28330.4)	1078	AT1G28330.3	839729	At.67880	NM_001160906	-	DYL1	DORMANCY-ASSOCIATED PROTEIN 1|DRM1|F3H9.1|F3H9_1|dormancy-associated protein-like 1	dormancy-associated protein-like 1	protein-coding	http://www.ncbi.nlm.nih.gov/nuccore/NM_001160906	http://www.uniprot.org/uniprot/?query=DYL1&sort=score
404	Chr1	12177761	12179933	2173	*	0.597325	0.47435	0.564804		1	12177761	12179933		-275	1	9955837	9956962	+	1	NA	exon (AT1G28370.1, exon 1 of 1)	exon (AT1G28370.1, exon 1 of 1)	540	AT1G28370.1	839733	At.11834	NM_102603	-	ERF11	ATERF11|ERF DOMAIN PROTEIN 11|ERF domain protein 11|F3M18.20|F3M18_20	ethylene-responsive transcription factor 11	protein-coding	http://www.ncbi.nlm.nih.gov/nuccore/NM_102603	http://www.uniprot.org/uniprot/?query=ERF11&sort=score
405	Chr1	12180703	12182563	1861	*	0.512394	0.598529	0.65591		1	12180703	12182563		-276	1	9963594	9964655	+	1	NA	exon (AT1G28380.1, exon 2 of 7)	exon (AT1G28380.1, exon 2 of 7)	532	AT1G28380.1	839735	At.75589	NM_102605	-	NSL1	F3M18.18|F3M18_18|necrotic spotted lesions 1	protein necrotic spotted lesions 1	protein-coding	http://www.ncbi.nlm.nih.gov/nuccore/NM_102605	http://www.uniprot.org/uniprot/?query=NSL1&sort=score
406	Chr1	12188846	12189763	918	*	0.525506	0.407314	0.495623		1	12188846	12189763		-	1	10013721	10014052	+	1	NA	exon (AT1G28480.1, exon 1 of 1)	exon (AT1G28480.1, exon 1 of 1)	186	AT1G28480.1	839748	At.11829	NM_102616	-	GRX480	ROXY19|roxy19	glutaredoxin-GRX480	protein-coding	http://www.ncbi.nlm.nih.gov/nuccore/NM_102616	http://www.uniprot.org/uniprot/?query=GRX480&sort=score
407	Chr1	12237854	12238378	525	*	0.450045	0.471036	0.493372		1	12237854	12238378		-2	1	10051788	10053070	+	1	NA	exon (AT1G28600.2, exon 2 of 4)	exon (AT1G28600.2, exon 2 of 4)	688	AT1G28600.2	839760	At.16399	NM_001036026	-	AT1G28600	F1K23.28|F1K23_28	GDSL esterase/lipase	protein-coding	http://www.ncbi.nlm.nih.gov/nuccore/NM_001036026	http://www.uniprot.org/uniprot/?query=AT1G28600&sort=score
410	Chr1	12358438	12358823	386	*	0.499855	0.39411	0.482387		1	12358438	12358823		-3	1	10248123	10248605	+	1	NA	exon (AT1G29300.1, exon 1 of 1)	exon (AT1G29300.1, exon 1 of 1)	1230	AT1G29300.1	839804	At.40767	NM_102670	-	UNE1	F28N24.3|F28N24_3|unfertilized embryo sac 1	uncharacterized protein	protein-coding	http://www.ncbi.nlm.nih.gov/nuccore/NM_102670	http://www.uniprot.org/uniprot/?query=UNE1&sort=score
414	Chr1	12851951	12853449	1499	*	0.577646	0.771809	0.634601		1	12851951	12853449		-4	1	10264352	10264862	+	1	NA	exon (AT1G29340.1, exon 1 of 1)	exon (AT1G29340.1, exon 1 of 1)	212	AT1G29340.1	839808	At.27415	NM_102674	-	PUB17	ARABIDOPSIS THALIANA PLANT U-BOX 17|ATPUB17|F15D2.34|F15D2_34|plant U-box 17	U-box domain-containing protein 17	protein-coding	http://www.ncbi.nlm.nih.gov/nuccore/NM_102674	http://www.uniprot.org/uniprot/?query=PUB17&sort=score
417	Chr1	12983655	12984632	978	*	0.509081	0.432227	0.516599		1	12983655	12984632		-5	1	10375826	10376274	+	1	NA	exon (AT1G29670.1, exon 1 of 5)	exon (AT1G29670.1, exon 1 of 5)	287	AT1G29670.1	839844	At.71163	NM_102707	-	AT1G29670	F15D2.22|F15D2_22	GDSL esterase/lipase	protein-coding	http://www.ncbi.nlm.nih.gov/nuccore/NM_102707	http://www.uniprot.org/uniprot/?query=AT1G29670&sort=score
420	Chr1	13454776	13455498	723	*	0.281923	0.267662	0.27422		1	13454776	13455498		-6	1	10381437	10381970	+	1	NA	exon (AT1G29690.1, exon 1 of 6)	exon (AT1G29690.1, exon 1 of 6)	419	AT1G29690.1	839846	At.67331	NM_102709	-	CAD1	F15D2.24|F15D2_24|constitutively activated cell death 1	protein constitutively activated cell death 1	protein-coding	http://www.ncbi.nlm.nih.gov/nuccore/NM_102709	http://www.uniprot.org/uniprot/?query=CAD1&sort=score
421	Chr1	13900510	13900743	234	*	0.521143	0.475133	0.432461		1	13900510	13900743		-7	1	10475132	10475899	+	1	NA	exon (AT1G29920.1, exon 1 of 1)	exon (AT1G29920.1, exon 1 of 1)	443	AT1G29920.1	839870	At.66422	NM_102732	-	CAB2	AB165|F1N18.4|F1N18_4|LHCB1.1|LIGHT HARVESTING CHLOROPHYLL A/B-BINDING PROTEIN 1.1|chlorophyll A/B-binding protein 2	chlorophyll A/B-binding protein 2	protein-coding	http://www.ncbi.nlm.nih.gov/nuccore/NM_102732	http://www.uniprot.org/uniprot/?query=CAB2&sort=score
422	Chr1	14158512	14162098	3587	*	0.532145	0.52145	0.575259		1	14158512	14162098		-8	1	10478020	10479186	+	1	NA	TTS (AT1G29940.1)	TTS (AT1G29940.1)	598	AT1G29930.1	839871	At.71551	NM_102733	-	CAB1	AB140|CAB140|CELLULOSE SYNTHASE LIKE C8|CHLOROPHYLL A/B PROTEIN 140|CLSC8|F1N18.3|F1N18_3|LHCB1.3|LIGHT-HARVESTING CHLOROPHYLL A/B-PROTEIN 1.3|chlorophyll A/B binding protein 1	chlorophyll A/B binding protein 1	protein-coding	http://www.ncbi.nlm.nih.gov/nuccore/NM_102733	http://www.uniprot.org/uniprot/?query=CAB1&sort=score
427	Chr1	16136694	16137542	849	*	0.477161	0.536488	0.59126		1	16136694	16137542		-9	1	10715629	10717291	+	1	NA	intron (AT1G30360.1, intron 1 of 5)	intron (AT1G30360.1, intron 1 of 5)	795	AT1G30360.1	839916	At.25329	NM_102773	-	ERD4	T4K22.4|T4K22_4|early-responsive to dehydration 4	Early-responsive to dehydration stress protein (ERD4)	protein-coding	http://www.ncbi.nlm.nih.gov/nuccore/NM_102773	http://www.uniprot.org/uniprot/?query=ERD4&sort=score
430	Chr1	17090893	17091679	787	*	0.270253	0.273977	0.274451		1	17090893	17091679		-10	1	10900867	10901598	+	1	NA	exon (AT1G30730.1, exon 1 of 1)	exon (AT1G30730.1, exon 1 of 1)	379	AT1G30730.1	839953	At.40495	NM_102809	-	AT1G30730	T5I8.18|T5I8_18	FAD-binding and BBE domain-containing protein	protein-coding	http://www.ncbi.nlm.nih.gov/nuccore/NM_102809	http://www.uniprot.org/uniprot/?query=AT1G30730&sort=score
442	Chr1	18123474	18123643	170	*	0.381443	0.324904	0.413381		1	18123474	18123643		-11	1	11115116	11116022	+	1	NA	exon (AT1G31130.1, exon 1 of 1)	exon (AT1G31130.1, exon 1 of 1)	626	AT1G31130.1	839998	At.66818	NM_102851	-	AT1G31130	F28K20.6|F28K20_6	uncharacterized protein	protein-coding	http://www.ncbi.nlm.nih.gov/nuccore/NM_102851	http://www.uniprot.org/uniprot/?query=AT1G31130&sort=score
445	Chr1	18218388	18218691	304	*	0.461815	0.419034	0.661306		1	18218388	18218691		-12	1	11292499	11293739	+	1	NA	exon (AT1G31540.2, exon 2 of 7)	exon (AT1G31540.2, exon 2 of 7)	634	AT1G31540.2	840044	At.74232	NM_001123924	-	AT1G31540	T8E3.20|T8E3_20	TIR-NBS-LRR class disease resistance protein	protein-coding	http://www.ncbi.nlm.nih.gov/nuccore/NM_001123924	http://www.uniprot.org/uniprot/?query=AT1G31540&sort=score
446	Chr1	18319717	18322332	2616	*	0.510966	0.528874	0.623544		1	18319717	18322332		-13	1	11311266	11312482	+	1	NA	3' UTR (AT1G31580.1, exon 2 of 2)	3' UTR (AT1G31580.1, exon 2 of 2)	705	AT1G31580.1	840047	At.23715	NM_102895	-	ECS1	CXC750|F27M3.20|F27M3_20	protein ECS1	protein-coding	http://www.ncbi.nlm.nih.gov/nuccore/NM_102895	http://www.uniprot.org/uniprot/?query=ECS1&sort=score
453	Chr1	18757422	18758353	932	*	0.504931	0.55449	0.507145		1	18757422	18758353		-15	1	11738234	11738625	+	1	NA	TTS (AT1G32470.1)	TTS (AT1G32470.1)	312	AT1G32460.1	840140	At.22333	NM_102981	-	AT1G32460	F5D14.24|F5D14_24	uncharacterized protein	protein-coding	http://www.ncbi.nlm.nih.gov/nuccore/NM_102981	http://www.uniprot.org/uniprot/?query=AT1G32460&sort=score
455	Chr1	18807790	18809560	1771	*	0.596998	0.694771	0.531309		1	18807790	18809560		-16	1	11799770	11800990	+	1	NA	exon (AT1G32640.1, exon 1 of 1)	exon (AT1G32640.1, exon 1 of 1)	608	AT1G32640.1	840158	At.22648	NM_102998	-	MYC2	ATMYC2|F6N18.4|F6N18_4|JAI1|JASMONATE INSENSITIVE 1|JIN1|RD22BP1|ZBF1	transcription factor MYC2	protein-coding	http://www.ncbi.nlm.nih.gov/nuccore/NM_102998	http://www.uniprot.org/uniprot/?query=MYC2&sort=score
456	Chr1	18932927	18933673	747	*	0.426995	0.393683	0.617303		1	18932927	18933673		-17	1	11928776	11930312	+	1	NA	TTS (AT1G32920.1)	TTS (AT1G32920.1)	737	AT1G32920.1	840186	At.24163	NM_103025	-	AT1G32920	F9L11.25|F9L11_25	uncharacterized protein	protein-coding	http://www.ncbi.nlm.nih.gov/nuccore/NM_103025	http://www.uniprot.org/uniprot/?query=AT1G32920&sort=score
461	Chr1	19174146	19174835	690	*	0.251917	0.279279	0.308637		1	19174146	19174835		-18	1	11931212	11932453	+	1	NA	TTS (AT1G32928.1)	TTS (AT1G32928.1)	630	AT1G32928.1	3766886	At.49476	NM_001036055	-	AT1G32928	-	uncharacterized protein	protein-coding	http://www.ncbi.nlm.nih.gov/nuccore/NM_001036055	http://www.uniprot.org/uniprot/?query=AT1G32928&sort=score
462	Chr1	19179911	19180112	202	*	0.316614	0.314042	0.285931		1	19179911	19180112		-20	1	12177761	12179933	+	1	NA	exon (AT1G33590.1, exon 1 of 1)	exon (AT1G33590.1, exon 1 of 1)	1070	AT1G33590.1	840253	At.26728	NM_103082	-	AT1G33590	T1E4.3|T1E4_3	leucine-rich repeat (LRR) family protein	protein-coding	http://www.ncbi.nlm.nih.gov/nuccore/NM_103082	http://www.uniprot.org/uniprot/?query=AT1G33590&sort=score
475	Chr1	19820918	19822181	1264	*	0.522854	0.608688	0.646287		1	19820918	19822181		-21	1	12180703	12182563	+	1	NA	exon (AT1G33600.1, exon 1 of 1)	exon (AT1G33600.1, exon 1 of 1)	857	AT1G33600.1	840254	At.67613	NM_103083	-	AT1G33600	T1E4.2|T1E4_2	leucine-rich repeat-containing protein	protein-coding	http://www.ncbi.nlm.nih.gov/nuccore/NM_103083	http://www.uniprot.org/uniprot/?query=AT1G33600&sort=score
476	Chr1	19844667	19846388	1722	*	0.581817	0.660095	0.671903		1	19844667	19846388		-22	1	12188846	12189763	+	1	NA	exon (AT1G33610.1, exon 1 of 1)	exon (AT1G33610.1, exon 1 of 1)	395	AT1G33610.1	840255	At.75233	NM_103084	-	AT1G33610	T1E4.10|T1E4_10	leucine-rich repeat (LRR) family protein	protein-coding	http://www.ncbi.nlm.nih.gov/nuccore/NM_103084	http://www.uniprot.org/uniprot/?query=AT1G33610&sort=score
484	Chr1	20101451	20102715	1265	*	0.439573	0.380484	0.618758		1	20101451	20102715		-23	1	12237854	12238378	+	1	NA	exon (AT1G33760.1, exon 1 of 1)	exon (AT1G33760.1, exon 1 of 1)	238	AT1G33760.1	840267	At.39878	NM_103095	-	AT1G33760	F14M2.12|F14M2_12	ethylene-responsive transcription factor ERF022	protein-coding	http://www.ncbi.nlm.nih.gov/nuccore/NM_103095	http://www.uniprot.org/uniprot/?query=AT1G33760&sort=score
485	Chr1	20112277	20112894	618	*	0.549753	0.677606	0.761363		1	20112277	20112894		-24	1	12358438	12358823	+	1	NA	TTS (AT1G33990.1)	TTS (AT1G33990.1)	335	AT1G34000.1	840297	At.66856	NM_103122	-	OHP2	one-helix protein 2	one-helix protein 2	protein-coding	http://www.ncbi.nlm.nih.gov/nuccore/NM_103122	http://www.uniprot.org/uniprot/?query=OHP2&sort=score
488	Chr1	20124842	20125400	559	*	0.548755	0.674709	0.747042		1	20124842	20125400		-25	1	12851951	12853449	+	1	NA	exon (AT1G35140.1, exon 1 of 1)	exon (AT1G35140.1, exon 1 of 1)	703	AT1G35140.1	840399	At.24168	NM_103210	-	PHI-1	EXL7|EXORDIUM LIKE 7|PHOSPHATE-INDUCED 1|T32G9.32|T32G9_32	protein EXORDIUM LIKE 1	protein-coding	http://www.ncbi.nlm.nih.gov/nuccore/NM_103210	http://www.uniprot.org/uniprot/?query=PHI-1&sort=score
495	Chr1	20309675	20310686	1012	*	0.564144	0.637985	0.669293		1	20309675	20310686		-26	1	12983655	12984632	+	1	NA	exon (AT1G35350.1, exon 1 of 12)	exon (AT1G35350.1, exon 1 of 12)	439	AT1G35350.1	840424	At.49310	NM_103232	-	AT1G35350	T9I1.12|T9I1_12	phosphate transporter PHO1-8	protein-coding	http://www.ncbi.nlm.nih.gov/nuccore/NM_103232	http://www.uniprot.org/uniprot/?query=AT1G35350&sort=score
497	Chr1	20430846	20431901	1056	*	0.39721	0.415154	0.405992		1	20430846	20431901		-27	1	13454776	13455498	+	1	NA	exon (AT1G36060.1, exon 1 of 1)	exon (AT1G36060.1, exon 1 of 1)	1194	AT1G36060.1	840510	At.39425	NM_103302	-	AT1G36060	F5J5.5|F5J5_5	ethylene-responsive transcription factor ERF055	protein-coding	http://www.ncbi.nlm.nih.gov/nuccore/NM_103302	http://www.uniprot.org/uniprot/?query=AT1G36060&sort=score
501	Chr1	20648590	20648880	291	*	0.490991	0.515131	0.438636		1	20648590	20648880		-28	1	13900510	13900743	+	1	NA	intron (AT1G36732.1, intron 1 of 1)	intron (AT1G36732.1, intron 1 of 1)	204	AT1G36730.1	840582	At.67142	NM_103340	-	AT1G36730	T15P17.7|T15P17_7	probable eukaryotic translation initiation factor 5-1	protein-coding	http://www.ncbi.nlm.nih.gov/nuccore/NM_103340	http://www.uniprot.org/uniprot/?query=AT1G36730&sort=score
503	Chr1	20704678	20706909	2232	*	0.581423	0.627894	0.825327		1	20704678	20706909		-29	1	14158512	14162098	+	1	NA	exon (AT1G37130.1, exon 3 of 3)	exon (AT1G37130.1, exon 3 of 3)	1778	AT1G37130.1	840630	At.74925	NM_103364	-	NIA2	ARABIDOPSIS NITRATE REDUCTASE 2|ATNR2|B29|CHL3|CHLORATE RESISTANT 3|F28L22.2|F28L22_2|NIA2-1|NITRATE REDUCTASE|NITRATE REDUCTASE 2|NR|NR2|nitrate reductase 2	nitrate reductase [NADH] 2	protein-coding	http://www.ncbi.nlm.nih.gov/nuccore/NM_103364	http://www.uniprot.org/uniprot/?query=NIA2&sort=score
509	Chr1	21007549	21007794	246	*	0.430841	0.409991	0.460486		1	21007549	21007794		-32	1	16136694	16137542	+	1	NA	exon (AT1G42990.1, exon 1 of 2)	exon (AT1G42990.1, exon 1 of 2)	345	AT1G42990.1	840897	At.74814	NM_103458	-	BZIP60	ATBZIP60|Bbasic region/leucine zipper motif 60|F13A11.5|F13A11_5|basic region/leucine zipper motif 60	bZIP transcription factor 60	protein-coding	http://www.ncbi.nlm.nih.gov/nuccore/NM_103458	http://www.uniprot.org/uniprot/?query=BZIP60&sort=score
513	Chr1	21043359	21043903	545	*	0.640528	0.533655	0.706894		1	21043359	21043903		-34	1	17090893	17091679	+	1	NA	promoter-TSS (AT1G45160.2)	promoter-TSS (AT1G45160.2)	178	AT1G45163.1	10723049	At.75682	NM_001198227	-	AT1G45163	-	uncharacterized protein	protein-coding	http://www.ncbi.nlm.nih.gov/nuccore/NM_001198227	http://www.uniprot.org/uniprot/?query=AT1G45163&sort=score
517	Chr1	21167597	21168379	783	*	0.634377	0.697118	0.719436		1	21167597	21168379		-36	1	18123474	18123643	+	1	NA	TTS (AT1G49000.1)	TTS (AT1G49000.1)	606	AT1G49000.1	841322	At.43849	NM_103793	-	AT1G49000	F27J15.21|F27J15_21	uncharacterized protein	protein-coding	http://www.ncbi.nlm.nih.gov/nuccore/NM_103793	http://www.uniprot.org/uniprot/?query=AT1G49000&sort=score
521	Chr1	21237864	21239397	1534	*	0.628724	0.413497	0.511634		1	21237864	21239397		-37	1	18218388	18218691	+	1	NA	promoter-TSS (AT1G49245.1)	promoter-TSS (AT1G49245.1)	-210	AT1G49245.1	841348	At.38267	NM_103815	-	AT1G49245	-	prefoldin chaperone subunit family protein	protein-coding	http://www.ncbi.nlm.nih.gov/nuccore/NM_103815	http://www.uniprot.org/uniprot/?query=AT1G49245&sort=score
524	Chr1	21441221	21442958	1738	*	0.594757	0.562317	0.602051		1	21441221	21442958		-38	1	18319717	18322332	+	1	NA	promoter-TSS (AT1G49490.1)	promoter-TSS (AT1G49490.1)	-919	AT1G49490.1	841373	At.38224	NM_103837	-	AT1G49490	F13F21.7|F13F21_7	Leucine-rich repeat family protein	protein-coding	http://www.ncbi.nlm.nih.gov/nuccore/NM_103837	http://www.uniprot.org/uniprot/?query=AT1G49490&sort=score
527	Chr1	21613195	21614076	882	*	0.548775	0.450668	0.583165		1	21613195	21614076		-39	1	18757422	18758353	+	1	NA	exon (AT1G50640.1, exon 1 of 1)	exon (AT1G50640.1, exon 1 of 1)	545	AT1G50640.1	841486	At.71718	NM_103946	-	ERF3	ATERF-3|ATERF3|F11F12.4|F11F12_4|ethylene responsive element binding factor 3	ethylene-responsive transcription factor 3	protein-coding	http://www.ncbi.nlm.nih.gov/nuccore/NM_103946	http://www.uniprot.org/uniprot/?query=ERF3&sort=score
528	Chr1	21625021	21626208	1188	*	0.471834	0.545416	0.517391		1	21625021	21626208		-40	1	18807790	18809560	+	1	NA	TTS (AT1G50750.1)	TTS (AT1G50750.1)	1003	AT1G50740.1	841496	At.43937	NM_103956	-	AT1G50740	F4M15.3|F4M15_3	transmembrane protein 14C	protein-coding	http://www.ncbi.nlm.nih.gov/nuccore/NM_103956	http://www.uniprot.org/uniprot/?query=AT1G50740&sort=score
530	Chr1	21707352	21708100	749	*	0.53986	0.401252	0.55278		1	21707352	21708100		-41	1	18932927	18933673	+	1	NA	intron (AT1G51090.1, intron 2 of 2)	intron (AT1G51090.1, intron 2 of 2)	363	AT1G51090.1	841532	At.17181	NM_103987	-	AT1G51090	F23H24.15|F23H24_15	uncharacterized protein	protein-coding	http://www.ncbi.nlm.nih.gov/nuccore/NM_103987	http://www.uniprot.org/uniprot/?query=AT1G51090&sort=score
541	Chr1	21791840	21792547	708	*	0.315308	0.304034	0.361526		1	21791840	21792547		-42	1	19174146	19174835	+	1	NA	exon (AT1G51700.1, exon 1 of 1)	exon (AT1G51700.1, exon 1 of 1)	421	AT1G51700.1	841595	At.256	NM_104048	-	DOF1	ADOF1|DOF zinc finger protein 1|F19C24.9|F19C24_9	DOF zinc finger protein 1	protein-coding	http://www.ncbi.nlm.nih.gov/nuccore/NM_104048	http://www.uniprot.org/uniprot/?query=DOF1&sort=score
543	Chr1	21828060	21828805	746	*	0.312466	0.291961	0.371522		1	21828060	21828805		-43	1	19179911	19180112	+	1	NA	promoter-TSS (AT1G51720.1)	promoter-TSS (AT1G51720.1)	-45	AT1G51710.1	841596	At.16941	NM_001084229	-	UBP6	ATUBP6|F19C24.8|F19C24_8|UBIQUITIN-SPECIFIC PROTEASE 6|ubiquitin-specific protease 6	ubiquitin carboxyl-terminal hydrolase 6	protein-coding	http://www.ncbi.nlm.nih.gov/nuccore/NM_001084229	http://www.uniprot.org/uniprot/?query=UBP6&sort=score
544	Chr1	21887750	21888642	893	*	0.452511	0.497085	0.548779		1	21887750	21888642		-46	1	19820918	19822181	+	1	NA	exon (AT1G53170.1, exon 1 of 1)	exon (AT1G53170.1, exon 1 of 1)	702	AT1G53170.1	841751	At.4604	NM_104196	-	ERF8	ATERF-8|ATERF8|ERF TRANSCRIPTION FACTOR8|ETHYLENE RESPONSE ELEMENT BINDING FACTOR 4|F8L10.19|ethylene response factor 8	ethylene-responsive transcription factor 8	protein-coding	http://www.ncbi.nlm.nih.gov/nuccore/NM_104196	http://www.uniprot.org/uniprot/?query=ERF8&sort=score
546	Chr1	22034478	22037018	2541	*	0.511133	0.65668	0.515528		1	22034478	22037018		-47	1	19844667	19846388	+	1	NA	intron (AT1G53210.1, intron 1 of 6)	intron (AT1G53210.1, intron 1 of 6)	896	AT1G53210.1	841755	At.23754	NM_104200	-	AT1G53210	F12M16.12|F12M16_12	Na+/Ca 2+ exchanger-like protein	protein-coding	http://www.ncbi.nlm.nih.gov/nuccore/NM_104200	http://www.uniprot.org/uniprot/?query=AT1G53210&sort=score
550	Chr1	22056077	22057215	1139	*	0.548698	0.665352	0.72867		1	22056077	22057215		-49	1	20101451	20102715	+	1	NA	exon (AT1G53840.1, exon 1 of 2)	exon (AT1G53840.1, exon 1 of 2)	638	AT1G53840.1	841821	At.24997	NM_104261	-	PME1	ATPME1|T18A20.7|T18A20_7|pectin methylesterase 1	pectin methylesterase 1	protein-coding	http://www.ncbi.nlm.nih.gov/nuccore/NM_104261	http://www.uniprot.org/uniprot/?query=PME1&sort=score
553	Chr1	22198328	22200148	1821	*	0.59052	0.568576	0.81131		1	22198328	22200148		-50	1	20112277	20112894	+	1	NA	exon (AT1G53870.2, exon 1 of 4)	exon (AT1G53870.2, exon 1 of 4)	324	AT1G53870.2	841824	At.37318	NM_104264	-	AT1G53870	T18A20.10|T18A20_10	TUB_2 domain-containing protein	protein-coding	http://www.ncbi.nlm.nih.gov/nuccore/NM_104264	http://www.uniprot.org/uniprot/?query=AT1G53870&sort=score
555	Chr1	22444532	22445141	610	*	0.531152	0.284056	0.54587		1	22444532	22445141		-51	1	20124842	20125400	+	1	NA	exon (AT1G53890.2, exon 1 of 4)	exon (AT1G53890.2, exon 1 of 4)	278	AT1G53890.3	841827	At.70374	NM_001036107	-	AT1G53890	T18A20.12	uncharacterized protein	protein-coding	http://www.ncbi.nlm.nih.gov/nuccore/NM_001036107	http://www.uniprot.org/uniprot/?query=AT1G53890&sort=score
558	Chr1	22549868	22550433	566	*	0.240664	0.224851	0.243113		1	22549868	22550433		-53	1	20309675	20310686	+	1	NA	intron (AT1G54410.1, intron 1 of 1)	intron (AT1G54410.1, intron 1 of 1)	586	AT1G54410.1	841883	At.75559	NM_104319	-	AT1G54410	-	dehydrin 11KDA	protein-coding	http://www.ncbi.nlm.nih.gov/nuccore/NM_104319	http://www.uniprot.org/uniprot/?query=AT1G54410&sort=score
563	Chr1	22603111	22603447	337	*	0.516982	0.70935	0.725375		1	22603111	22603447		-54	1	20430846	20431901	+	1	NA	exon (AT1G54740.1, exon 1 of 1)	exon (AT1G54740.1, exon 1 of 1)	605	AT1G54740.1	841915	At.37173	NM_104350	-	AT1G54740	T22H22.16|T22H22_16	uncharacterized protein	protein-coding	http://www.ncbi.nlm.nih.gov/nuccore/NM_104350	http://www.uniprot.org/uniprot/?query=AT1G54740&sort=score
569	Chr1	22678169	22678670	502	*	0.525748	0.325891	0.513367		1	22678169	22678670		-55	1	20648590	20648880	+	1	NA	TTS (AT1G55325.2)	TTS (AT1G55325.2)	156	AT1G55330.1	841979	At.74133	NM_104409	-	AGP21	ARABINOGALACTAN PROTEIN 21|ATAGP21|F7A10.11|F7A10_11|arabinogalactan protein 21	arabinogalactan protein 21	protein-coding	http://www.ncbi.nlm.nih.gov/nuccore/NM_104409	http://www.uniprot.org/uniprot/?query=AGP21&sort=score
570	Chr1	22755804	22756237	434	*	0.382345	0.452559	0.458323		1	22755804	22756237		-56	1	20704678	20706909	+	1	NA	exon (AT1G55450.1, exon 2 of 4)	exon (AT1G55450.1, exon 2 of 4)	1096	AT1G55450.1	841992	At.20564	NM_001198310	-	AT1G55450	T5A14.14|T5A14_14	S-adenosyl-L-methionine-dependent methyltransferases superfamily protein	protein-coding	http://www.ncbi.nlm.nih.gov/nuccore/NM_001198310	http://www.uniprot.org/uniprot/?query=AT1G55450&sort=score
573	Chr1	22868823	22871326	2504	*	0.619908	0.64179	0.773892		1	22868823	22871326		-57	1	21007549	21007794	+	1	NA	TTS (AT1G56145.1)	TTS (AT1G56145.1)	137	AT1G56140.1	842066	At.42833	NM_104492	-	AT1G56140	T6H22.26|T6H22_26	leucine-rich repeat transmembrane protein kinase	protein-coding	http://www.ncbi.nlm.nih.gov/nuccore/NM_104492	http://www.uniprot.org/uniprot/?query=AT1G56140&sort=score
578	Chr1	23144512	23144986	475	*	0.26397	0.245826	0.257757		1	23144512	23144986		-58	1	21043359	21043903	+	1	NA	intron (AT1G56220.4, intron 1 of 2)	intron (AT1G56220.4, intron 1 of 2)	282	AT1G56220.4	842075	At.70038	NM_001084259	-	AT1G56220	F14G9.17|F14G9_17	dormancy/auxin associated protein	protein-coding	http://www.ncbi.nlm.nih.gov/nuccore/NM_001084259	http://www.uniprot.org/uniprot/?query=AT1G56220&sort=score
579	Chr1	23169175	23169738	564	*	0.464736	0.499804	0.572708		1	23169175	23169738		-59	1	21167597	21168379	+	1	NA	TTS (AT1G56500.1)	TTS (AT1G56500.1)	399	AT1G56510.1	842104	At.42767	NM_104527	-	WRR4	ACTIVATED DISEASE RESISTANCE 2|ADR2|F13N6.5|F13N6_5|WHITE RUST RESISTANCE 4	TIR-NB-LRR disease resistance protein	protein-coding	http://www.ncbi.nlm.nih.gov/nuccore/NM_104527	http://www.uniprot.org/uniprot/?query=WRR4&sort=score
583	Chr1	23392237	23392890	654	*	0.523948	0.36577	0.603729		1	23392237	23392890		-60	1	21237864	21239397	+	1	NA	intron (AT1G56660.1, intron 1 of 1)	intron (AT1G56660.1, intron 1 of 1)	743	AT1G56660.1	842121	At.48313	NM_104542	-	AT1G56660	F25P12.91|F25P12_91	uncharacterized protein	protein-coding	http://www.ncbi.nlm.nih.gov/nuccore/NM_104542	http://www.uniprot.org/uniprot/?query=AT1G56660&sort=score
588	Chr1	23650937	23651506	570	*	0.447686	0.484993	0.50933		1	23650937	23651506		-61	1	21441221	21442958	+	1	NA	exon (AT1G57990.1, exon 1 of 1)	exon (AT1G57990.1, exon 1 of 1)	830	AT1G57990.1	842166	At.20872	NM_104584	-	PUP18	ATPUP18|F13D13.3|purine permease 18	purine permease 18	protein-coding	http://www.ncbi.nlm.nih.gov/nuccore/NM_104584	http://www.uniprot.org/uniprot/?query=PUP18&sort=score
590	Chr1	23689294	23690588	1295	*	0.555989	0.429918	0.550063		1	23689294	23690588		-63	1	21613195	21614076	+	1	NA	intron (AT1G58270.1, intron 1 of 4)	intron (AT1G58270.1, intron 1 of 4)	481	AT1G58270.1	842196	At.445	NM_104607	-	ZW9	F19C14.11|F19C14_11	protein ZW9	protein-coding	http://www.ncbi.nlm.nih.gov/nuccore/NM_104607	http://www.uniprot.org/uniprot/?query=ZW9&sort=score
591	Chr1	23696713	23697028	316	*	0.282873	0.309736	0.283362		1	23696713	23697028		-64	1	21625021	21626208	+	1	NA	exon (AT1G58290.1, exon 2 of 3)	exon (AT1G58290.1, exon 2 of 3)	585	AT1G58290.1	842198	At.241	NM_104609	-	HEMA1	F19C14.9|F19C14_9	glutamyl-tRNA reductase 1	protein-coding	http://www.ncbi.nlm.nih.gov/nuccore/NM_104609	http://www.uniprot.org/uniprot/?query=HEMA1&sort=score
593	Chr1	23705452	23706047	596	*	0.466475	0.629387	0.621571		1	23705452	23706047		-65	1	21707352	21708100	+	1	NA	exon (AT1G58420.1, exon 1 of 1)	exon (AT1G58420.1, exon 1 of 1)	347	AT1G58420.1	842211	At.42952	NM_104622	-	AT1G58420	F9K23.5|F9K23_5	uncharacterized protein	protein-coding	http://www.ncbi.nlm.nih.gov/nuccore/NM_104622	http://www.uniprot.org/uniprot/?query=AT1G58420&sort=score
596	Chr1	23891175	23892140	966	*	0.374648	0.409919	0.510881		1	23891175	23892140		-66	1	21791840	21792547	+	1	NA	exon (AT1G58848.2, exon 2 of 6)	exon (AT1G58848.2, exon 2 of 6)	411	AT1G58848.1	842226	At.70106	NM_001036130	-	AT1G58848	-	putative disease resistance protein RDL6/RF9	protein-coding	http://www.ncbi.nlm.nih.gov/nuccore/NM_001036130	http://www.uniprot.org/uniprot/?query=AT1G58848&sort=score
599	Chr1	23953291	23953975	685	*	0.475033	0.37666	0.47414		1	23953291	23953975		-67	1	21828060	21828805	+	1	NA	exon (AT1G59218.1, exon 2 of 6)	exon (AT1G59218.1, exon 2 of 6)	380	AT1G59218.2	842234	At.70106	NM_001198336	-	AT1G59218	T4M14.7|T4M14_7	putative disease resistance protein RDL6/RF9	protein-coding	http://www.ncbi.nlm.nih.gov/nuccore/NM_001198336	http://www.uniprot.org/uniprot/?query=AT1G59218&sort=score
603	Chr1	24292508	24293015	508	*	0.625723	0.537123	0.584773		1	24292508	24293015		-69	1	21887750	21888642	+	1	NA	exon (AT1G59590.1, exon 1 of 1)	exon (AT1G59590.1, exon 1 of 1)	444	AT1G59590.1	842249	At.453	NM_104652	-	ZCF37	T30E16.15|T30E16_15	protein ZCF37	protein-coding	http://www.ncbi.nlm.nih.gov/nuccore/NM_104652	http://www.uniprot.org/uniprot/?query=ZCF37&sort=score
605	Chr1	24354794	24355297	504	*	0.503652	0.45774	0.580589		1	24354794	24355297		-71	1	22034478	22037018	+	1	NA	intron (AT1G59870.1, intron 2 of 7)	intron (AT1G59870.1, intron 2 of 7)	1242	AT1G59870.1	842281	At.24243	NM_104680	-	PEN3	ABCG36|ARABIDOPSIS PLEIOTROPIC DRUG RESISTANCE 8|ARABIDOPSIS THALIANA ATP-BINDING CASSETTE G36|ATABCG36|ATP-BINDING CASSETTE G36|ATPDR8|F23H11.19|F23H11_19|PDR8|PENETRATION 3|PLEIOTROPIC DRUG RESISTANCE 8	ABC transporter G family member 36	protein-coding	http://www.ncbi.nlm.nih.gov/nuccore/NM_104680	http://www.uniprot.org/uniprot/?query=PEN3&sort=score
609	Chr1	24493473	24493770	298	*	0.437138	0.4628	0.519601		1	24493473	24493770		-72	1	22056077	22057215	+	1	NA	exon (AT1G59910.1, exon 1 of 2)	exon (AT1G59910.1, exon 1 of 2)	406	AT1G59910.1	842285	At.74963	NM_104683	-	AT1G59910	F23H11.22|F23H11_22	formin-like protein 7	protein-coding	http://www.ncbi.nlm.nih.gov/nuccore/NM_104683	http://www.uniprot.org/uniprot/?query=AT1G59910&sort=score
611	Chr1	24602186	24602793	608	*	0.58852	0.59909	0.590233		1	24602186	24602793		-73	1	22198328	22200148	+	1	NA	exon (AT1G60190.1, exon 1 of 1)	exon (AT1G60190.1, exon 1 of 1)	835	AT1G60190.1	842314	At.66059	NM_104709	-	AT1G60190	T13D8.8|T13D8_8	U-box domain-containing protein 19	protein-coding	http://www.ncbi.nlm.nih.gov/nuccore/NM_104709	http://www.uniprot.org/uniprot/?query=AT1G60190&sort=score
613	Chr1	24637151	24638425	1275	*	0.536573	0.47482	0.652691		1	24637151	24638425		-74	1	22444532	22445141	+	1	NA	TTS (AT1G60960.1)	TTS (AT1G60960.1)	447	AT1G60950.1	842386	At.47579	NM_104775	-	FED A	ATFD2|FERREDOXIN 2|FERRODOXIN A	ferredoxin-2	protein-coding	http://www.ncbi.nlm.nih.gov/nuccore/NM_104775	http://www.uniprot.org/uniprot/?query=FED A&sort=score
614	Chr1	24647192	24648386	1195	*	0.537173	0.385678	0.476633		1	24647192	24648386		-75	1	22549868	22550433	+	1	NA	exon (AT1G61170.1, exon 1 of 1)	exon (AT1G61170.1, exon 1 of 1)	513	AT1G61170.1	842410	At.36520	NM_104798	-	AT1G61170	F11P17.11|F11P17_11	uncharacterized protein	protein-coding	http://www.ncbi.nlm.nih.gov/nuccore/NM_104798	http://www.uniprot.org/uniprot/?query=AT1G61170&sort=score
623	Chr1	24770690	24771407	718	*	0.477588	0.487542	0.722077		1	24770690	24771407		-78	1	22678169	22678670	+	1	NA	promoter-TSS (AT1G61460.1)	promoter-TSS (AT1G61460.1)	235	AT1G61470.1	842441	At.51196	NM_104828	-	AT1G61470	T1F9.4|T1F9_4	putative CCR4-associated factor 1-5	protein-coding	http://www.ncbi.nlm.nih.gov/nuccore/NM_104828	http://www.uniprot.org/uniprot/?query=AT1G61470&sort=score
625	Chr1	24811218	24812623	1406	*	0.493379	0.567992	0.702816		1	24811218	24812623		-79	1	22755804	22756237	+	1	NA	exon (AT1G61660.4, exon 1 of 7)	exon (AT1G61660.4, exon 1 of 7)	274	AT1G61660.1	842462	At.22850	NM_001198355	-	AT1G61660	T13M11.1|T13M11_1	transcription factor bHLH112	protein-coding	http://www.ncbi.nlm.nih.gov/nuccore/NM_001198355	http://www.uniprot.org/uniprot/?query=AT1G61660&sort=score
626	Chr1	24883982	24884384	403	*	0.534198	0.380182	0.549079		1	24883982	24884384		-80	1	22868823	22871326	+	1	NA	exon (AT1G61890.1, exon 2 of 7)	exon (AT1G61890.1, exon 2 of 7)	1205	AT1G61890.1	842485	At.67935	NM_104870	-	AT1G61890	F8K4.9|F8K4_9	MATE efflux family protein	protein-coding	http://www.ncbi.nlm.nih.gov/nuccore/NM_104870	http://www.uniprot.org/uniprot/?query=AT1G61890&sort=score
627	Chr1	24902072	24902461	390	*	0.513381	0.404348	0.60713		1	24902072	24902461		-81	1	23144512	23144986	+	1	NA	exon (AT1G62520.1, exon 1 of 1)	exon (AT1G62520.1, exon 1 of 1)	337	AT1G62520.1	842549	At.36251	NM_104931	-	AT1G62520	T3P18.8|T3P18_8	uncharacterized protein	protein-coding	http://www.ncbi.nlm.nih.gov/nuccore/NM_104931	http://www.uniprot.org/uniprot/?query=AT1G62520&sort=score
633	Chr1	25047371	25049273	1903	*	0.623546	0.456474	0.5858		1	25047371	25049273		-82	1	23169175	23169738	+	1	NA	exon (AT1G62570.1, exon 1 of 7)	exon (AT1G62570.1, exon 1 of 7)	321	AT1G62570.1	842554	At.22246	NM_104935	-	FMO GS-OX4	T3P18.13|T3P18_13|flavin-monooxygenase glucosinolate S-oxygenase 4	flavin-containing monooxygenase FMO GS-OX4	protein-coding	http://www.ncbi.nlm.nih.gov/nuccore/NM_104935	http://www.uniprot.org/uniprot/?query=FMO GS-OX4&sort=score
635	Chr1	25230228	25231422	1195	*	0.648538	0.723712	0.789592		1	25230228	25231422		-84	1	23392237	23392890	+	1	NA	exon (AT1G63090.1, exon 1 of 3)	exon (AT1G63090.1, exon 1 of 3)	287	AT1G63090.1	842612	At.17747	NM_104987	-	PP2-A11	AtPP2-A11|F16M19.16|F16M19_16|phloem protein 2-A11	phloem protein 2-A11	protein-coding	http://www.ncbi.nlm.nih.gov/nuccore/NM_104987	http://www.uniprot.org/uniprot/?query=PP2-A11&sort=score
638	Chr1	25272191	25272979	789	*	0.430697	0.444509	0.450607		1	25272191	25272979		-85	1	23650937	23651506	+	1	NA	5' UTR (AT1G63750.2, exon 1 of 4)	5' UTR (AT1G63750.2, exon 1 of 4)	374	AT1G63750.2	842679	At.50001	NM_001084299	-	AT1G63750	F24D7.6|F24D7_6	TIR-NBS-LRR class disease resistance protein	protein-coding	http://www.ncbi.nlm.nih.gov/nuccore/NM_001084299	http://www.uniprot.org/uniprot/?query=AT1G63750&sort=score
640	Chr1	25454724	25455716	993	*	0.457605	0.399127	0.422738		1	25454724	25455716		-88	1	23696713	23697028	+	1	NA	promoter-TSS (AT1G63850.1)	promoter-TSS (AT1G63850.1)	-91	AT1G63850.1	842688	At.36074	NM_105060	-	AT1G63850	T12P18.13|T12P18_13	BTB/POZ domain-containing protein	protein-coding	http://www.ncbi.nlm.nih.gov/nuccore/NM_105060	http://www.uniprot.org/uniprot/?query=AT1G63850&sort=score
641	Chr1	25473570	25474410	841	*	0.490545	0.541809	0.584731		1	25473570	25474410		-89	1	23705452	23706047	+	1	NA	exon (AT1G63860.1, exon 1 of 8)	exon (AT1G63860.1, exon 1 of 8)	255	AT1G63860.2	3767624	At.47650	NM_001160971	-	AT1G63860	T12P18.12	TIR-NBS-LRR class disease resistance protein	protein-coding	http://www.ncbi.nlm.nih.gov/nuccore/NM_001160971	http://www.uniprot.org/uniprot/?query=AT1G63860&sort=score
645	Chr1	25658019	25659121	1103	*	0.415499	0.479315	0.44848		1	25658019	25659121		-90	1	23891175	23892140	+	1	NA	exon (AT1G64380.1, exon 1 of 1)	exon (AT1G64380.1, exon 1 of 1)	515	AT1G64380.1	842745	At.67835	NM_105113	-	AT1G64380	F15H21.12|F15H21_12	ethylene-responsive transcription factor ERF061	protein-coding	http://www.ncbi.nlm.nih.gov/nuccore/NM_105113	http://www.uniprot.org/uniprot/?query=AT1G64380&sort=score
647	Chr1	25695666	25695998	333	*	0.434738	0.402793	0.397523		1	25695666	25695998		-93	1	23953291	23953975	+	1	NA	TTS (AT1G64490.1)	TTS (AT1G64490.1)	400	AT1G64500.1	842758	At.19656	NM_105125	-	AT1G64500	F1N19.7|F1N19_7	glutaredoxin-like protein	protein-coding	http://www.ncbi.nlm.nih.gov/nuccore/NM_105125	http://www.uniprot.org/uniprot/?query=AT1G64500&sort=score
648	Chr1	25708167	25710697	2531	*	0.429255	0.412778	0.425911		1	25708167	25710697		-94	1	24292508	24293015	+	1	NA	exon (AT1G65390.2, exon 1 of 5)	exon (AT1G65390.2, exon 1 of 5)	272	AT1G65390.2	842851	At.18976	NM_105213	-	PP2-A5	AT1G65400|ATPP2-A5|T8F5.18|T8F5_18|phloem protein 2 A5	protein PHLOEM protein 2-LIKE A5	protein-coding	http://www.ncbi.nlm.nih.gov/nuccore/NM_105213	http://www.uniprot.org/uniprot/?query=PP2-A5&sort=score
653	Chr1	25752793	25753423	631	*	0.446707	0.400904	0.454091		1	25752793	25753423		-95	1	24354794	24355297	+	1	NA	exon (AT1G65490.1, exon 2 of 2)	exon (AT1G65490.1, exon 2 of 2)	275	AT1G65490.1	842861	At.35879	NM_105223	-	AT1G65490	F5I14.26	uncharacterized protein	protein-coding	http://www.ncbi.nlm.nih.gov/nuccore/NM_105223	http://www.uniprot.org/uniprot/?query=AT1G65490&sort=score
655	Chr1	25782167	25782768	602	*	0.500804	0.611483	0.575367		1	25782167	25782768		-97	1	24493473	24493770	+	1	NA	TTS (AT1G65840.1)	TTS (AT1G65840.1)	176	AT1G65845.1	842895	At.19737	NM_179515	-	AT1G65845	-	uncharacterized protein	protein-coding	http://www.ncbi.nlm.nih.gov/nuccore/NM_179515	http://www.uniprot.org/uniprot/?query=AT1G65845&sort=score
656	Chr1	25880279	25882474	2196	*	0.484294	0.534031	0.518527		1	25880279	25882474		-98	1	24602186	24602793	+	1	NA	exon (AT1G66090.1, exon 1 of 2)	exon (AT1G66090.1, exon 1 of 2)	344	AT1G66090.1	842923	At.17581	NM_105280	-	AT1G66090	F15E12.17|F15E12_17	TIR-NBS class of disease resistance protein	protein-coding	http://www.ncbi.nlm.nih.gov/nuccore/NM_105280	http://www.uniprot.org/uniprot/?query=AT1G66090&sort=score
662	Chr1	26089257	26089807	551	*	0.582802	0.463035	0.516981		1	26089257	26089807		-99	1	24637151	24638425	+	1	NA	TTS (AT1G66170.1)	TTS (AT1G66170.1)	592	AT1G66160.1	842931	At.71474	NM_105287	-	CMPG1	ATCMPG1|CYS|F15E12.6|F15E12_6|MET|PRO|and GLY protein 1	ubiquitin-protein ligase CMPG1	protein-coding	http://www.ncbi.nlm.nih.gov/nuccore/NM_105287	http://www.uniprot.org/uniprot/?query=CMPG1&sort=score
667	Chr1	26239527	26240665	1139	*	0.624532	0.595553	0.694711		1	26239527	26240665		-100	1	24647192	24648386	+	1	NA	exon (AT1G66180.1, exon 1 of 1)	exon (AT1G66180.1, exon 1 of 1)	601	AT1G66180.1	842933	At.71786	NM_105289	-	AT1G66180	F15E12.7|F15E12_7	aspartyl protease family protein	protein-coding	http://www.ncbi.nlm.nih.gov/nuccore/NM_105289	http://www.uniprot.org/uniprot/?query=AT1G66180&sort=score
673	Chr1	26323908	26324621	714	*	0.726238	0.662196	0.801979		1	26323908	26324621		-101	1	24770690	24771407	+	1	NA	exon (AT1G66400.1, exon 1 of 1)	exon (AT1G66400.1, exon 1 of 1)	322	AT1G66400.1	842958	At.27176	NM_105311	-	CML23	T27F4.15|T27F4_15|calmodulin like 23	calmodulin like 23	protein-coding	http://www.ncbi.nlm.nih.gov/nuccore/NM_105311	http://www.uniprot.org/uniprot/?query=CML23&sort=score
674	Chr1	26327223	26327814	592	*	0.419618	0.315449	0.423813		1	26327223	26327814		-102	1	24811218	24812623	+	1	NA	promoter-TSS (AT1G66510.2)	promoter-TSS (AT1G66510.2)	729	AT1G66500.1	842968	At.28299	NM_105321	-	AT1G66500	F28G11.6|F28G11_6	Pre-mRNA cleavage complex II	protein-coding	http://www.ncbi.nlm.nih.gov/nuccore/NM_105321	http://www.uniprot.org/uniprot/?query=AT1G66500&sort=score
675	Chr1	26400780	26401859	1080	*	0.445833	0.561902	0.51102		1	26400780	26401859		-104	1	24902072	24902461	+	1	NA	exon (AT1G66760.2, exon 1 of 7)	exon (AT1G66760.2, exon 1 of 7)	289	AT1G66760.1	842994	At.26433	NM_105347	-	AT1G66760	F4N21.11|F4N21_11	MATE efflux family protein	protein-coding	http://www.ncbi.nlm.nih.gov/nuccore/NM_105347	http://www.uniprot.org/uniprot/?query=AT1G66760&sort=score
677	Chr1	26429735	26429972	238	*	0.521304	0.425829	0.673167		1	26429735	26429972		-105	1	25047371	25049273	+	1	NA	3' UTR (AT1G67090.1, exon 3 of 3)	3' UTR (AT1G67090.1, exon 3 of 3)	1102	AT1G67090.1	843029	At.70053	NM_105379	-	RBCS1A	F1O19.14|F5A8.1|F5A8_1|ribulose bisphosphate carboxylase small chain 1A	ribulose bisphosphate carboxylase small chain 1A	protein-coding	http://www.ncbi.nlm.nih.gov/nuccore/NM_105379	http://www.uniprot.org/uniprot/?query=RBCS1A&sort=score
681	Chr1	26513681	26515019	1339	*	0.429504	0.461371	0.477934		1	26513681	26515019		-106	1	25230228	25231422	+	1	NA	intron (AT1G67340.1, intron 2 of 2)	intron (AT1G67340.1, intron 2 of 2)	560	AT1G67340.1	843055	At.25264	NM_105402	-	AT1G67340	F1N21.16	F-box protein	protein-coding	http://www.ncbi.nlm.nih.gov/nuccore/NM_105402	http://www.uniprot.org/uniprot/?query=AT1G67340&sort=score
684	Chr1	26539921	26540750	830	*	0.445798	0.586543	0.575761		1	26539921	26540750		-107	1	25272191	25272979	+	1	NA	promoter-TSS (AT1G67460.1)	promoter-TSS (AT1G67460.1)	403	AT1G67470.1	843068	At.43812	NM_105414	-	AT1G67470	T1F15.6	inactive serine/threonine-protein kinase	protein-coding	http://www.ncbi.nlm.nih.gov/nuccore/NM_105414	http://www.uniprot.org/uniprot/?query=AT1G67470&sort=score
688	Chr1	26621190	26621669	480	*	0.421442	0.404665	0.546113		1	26621190	26621669		-109	1	25454724	25455716	+	1	NA	intron (AT1G67880.1, intron 1 of 1)	intron (AT1G67880.1, intron 1 of 1)	515	AT1G67880.1	843116	At.35591	NM_105458	-	AT1G67880	T23K23.27|T23K23_27	beta-1,4-N-acetylglucosaminyltransferase like protein	protein-coding	http://www.ncbi.nlm.nih.gov/nuccore/NM_105458	http://www.uniprot.org/uniprot/?query=AT1G67880&sort=score
690	Chr1	26636236	26636474	239	*	0.586071	0.328811	0.480117		1	26636236	26636474		-110	1	25473570	25474410	+	1	NA	TTS (AT1G67930.1)	TTS (AT1G67930.1)	446	AT1G67920.1	843120	At.68543	NM_105462	-	AT1G67920	T23K23.23|T23K23_23	uncharacterized protein	protein-coding	http://www.ncbi.nlm.nih.gov/nuccore/NM_105462	http://www.uniprot.org/uniprot/?query=AT1G67920&sort=score
693	Chr1	26663078	26663284	207	*	0.331219	0.360103	0.38738		1	26663078	26663284		-111	1	25658019	25659121	+	1	NA	exon (AT1G68440.1, exon 1 of 1)	exon (AT1G68440.1, exon 1 of 1)	537	AT1G68440.1	843173	At.20172	NM_105515	-	AT1G68440	T2E12.1|T2E12_1	uncharacterized protein	protein-coding	http://www.ncbi.nlm.nih.gov/nuccore/NM_105515	http://www.uniprot.org/uniprot/?query=AT1G68440&sort=score
695	Chr1	26694728	26696364	1637	*	0.58899	0.52355	0.564154		1	26694728	26696364		-112	1	25695666	25695998	+	1	NA	TTS (AT1G68490.1)	TTS (AT1G68490.1)	2383	AT1G68490.1	843178	At.67873	NM_105520	-	AT1G68490	T26J14.6|T26J14_6	uncharacterized protein	protein-coding	http://www.ncbi.nlm.nih.gov/nuccore/NM_105520	http://www.uniprot.org/uniprot/?query=AT1G68490&sort=score
703	Chr1	26971302	26972142	841	*	0.425199	0.359964	0.425032		1	26971302	26972142		-113	1	25708167	25710697	+	1	NA	exon (AT1G68520.1, exon 2 of 2)	exon (AT1G68520.1, exon 2 of 2)	1475	AT1G68520.1	843181	At.74856	NM_105523	-	AT1G68520	T26J14.9|T26J14_9	zinc finger protein CONSTANS-LIKE 6	protein-coding	http://www.ncbi.nlm.nih.gov/nuccore/NM_105523	http://www.uniprot.org/uniprot/?query=AT1G68520&sort=score
705	Chr1	27054303	27055419	1117	*	0.406184	0.412835	0.46536		1	27054303	27055419		-114	1	25752793	25753423	+	1	NA	exon (AT1G68580.2, exon 1 of 6)	exon (AT1G68580.2, exon 1 of 6)	373	AT1G68580.1	843187	At.47248	NM_105529	-	AT1G68580	F24J5.18|F24J5_18	agenet and bromo-adjacent homology domain-containing protein	protein-coding	http://www.ncbi.nlm.nih.gov/nuccore/NM_105529	http://www.uniprot.org/uniprot/?query=AT1G68580&sort=score
709	Chr1	27148534	27149689	1156	*	0.417398	0.373111	0.493076		1	27148534	27149689		-115	1	25782167	25782768	+	1	NA	exon (AT1G68670.1, exon 1 of 5)	exon (AT1G68670.1, exon 1 of 5)	439	AT1G68670.1	843197	At.27154	NM_105539	-	AT1G68670	F24J5.9|F24J5_9	nitrate-inducible, GARP-type transcriptional repressor 1-like protein	protein-coding	http://www.ncbi.nlm.nih.gov/nuccore/NM_105539	http://www.uniprot.org/uniprot/?query=AT1G68670&sort=score
711	Chr1	27150991	27151510	520	*	0.415751	0.427126	0.467312		1	27150991	27151510		-116	1	25880279	25882474	+	1	NA	exon (AT1G68840.1, exon 1 of 1)	exon (AT1G68840.1, exon 1 of 1)	1050	AT1G68840.1	843216	At.25344	NM_001198423	-	RAV2	EDF2|ETHYLENE RESPONSE DNA BINDING FACTOR 2|RAP2.8|RELATED TO AP2 8|T6L1.3|T6L1_3|TEM2|TEMPRANILLO 2|related to ABI3/VP1 2	AP2-EREBP family, RAVE subfamily protein RAV2	protein-coding	http://www.ncbi.nlm.nih.gov/nuccore/NM_001198423	http://www.uniprot.org/uniprot/?query=RAV2&sort=score
716	Chr1	27264731	27265555	825	*	0.500176	0.401331	0.382832		1	27264731	27265555		-117	1	26089257	26089807	+	1	NA	TTS (AT1G69400.2)	TTS (AT1G69400.2)	330	AT1G69410.1	843273	At.47614	NM_105608	-	ELF5A-3	ATELF5A-3|EUKARYOTIC ELONGATION FACTOR 5A-3|F10D13.8|F10D13_8|eukaryotic elongation factor 5A-3	eukaryotic translation initiation factor 5A-3	protein-coding	http://www.ncbi.nlm.nih.gov/nuccore/NM_105608	http://www.uniprot.org/uniprot/?query=ELF5A-3&sort=score
719	Chr1	27275888	27276221	334	*	0.366607	0.569527	0.534569		1	27275888	27276221		-119	1	26239527	26240665	+	1	NA	exon (AT1G69760.1, exon 1 of 1)	exon (AT1G69760.1, exon 1 of 1)	612	AT1G69760.1	843312	At.46680	NM_105644	-	AT1G69760	T6C23.4|T6C23_4	uncharacterized protein	protein-coding	http://www.ncbi.nlm.nih.gov/nuccore/NM_105644	http://www.uniprot.org/uniprot/?query=AT1G69760&sort=score
721	Chr1	27308475	27309605	1131	*	0.640999	0.739389	0.718183		1	27308475	27309605		-120	1	26323908	26324621	+	1	NA	exon (AT1G69890.1, exon 1 of 2)	exon (AT1G69890.1, exon 1 of 2)	351	AT1G69890.1	843325	At.43696	NM_105657	-	AT1G69890	T17F3.8|T17F3_8	uncharacterized protein	protein-coding	http://www.ncbi.nlm.nih.gov/nuccore/NM_105657	http://www.uniprot.org/uniprot/?query=AT1G69890&sort=score
722	Chr1	27338482	27339950	1469	*	0.417663	0.466855	0.692099		1	27338482	27339950		-121	1	26327223	26327814	+	1	NA	exon (AT1G69900.1, exon 1 of 2)	exon (AT1G69900.1, exon 1 of 2)	312	AT1G69900.1	843326	At.50019	NM_105658	-	AT1G69900	T17F3.7|T17F3_7	Actin cross-linking protein	protein-coding	http://www.ncbi.nlm.nih.gov/nuccore/NM_105658	http://www.uniprot.org/uniprot/?query=AT1G69900&sort=score
726	Chr1	27383208	27384135	928	*	0.473591	0.453065	0.460565		1	27383208	27384135		-122	1	26400780	26401859	+	1	NA	exon (AT1G70090.1, exon 1 of 1)	exon (AT1G70090.1, exon 1 of 1)	530	AT1G70090.2	843345	At.74177	NM_001124104	-	LGT8	F20P5.18|F20P5_18|GALACTURONOSYLTRANSFERASE-LIKE 9|GATL9|glucosyl transferase family 8	putative galacturonosyltransferase-like 9	protein-coding	http://www.ncbi.nlm.nih.gov/nuccore/NM_001124104	http://www.uniprot.org/uniprot/?query=LGT8&sort=score
728	Chr1	27432188	27433326	1139	*	0.523898	0.477426	0.524446		1	27432188	27433326		-124	1	26513681	26515019	+	1	NA	exon (AT1G70370.2, exon 2 of 3)	exon (AT1G70370.2, exon 2 of 3)	838	AT1G70370.1	843373	At.75232	NM_001198432	-	PG2	polygalacturonase 2	polygalacturonase 2	protein-coding	http://www.ncbi.nlm.nih.gov/nuccore/NM_001198432	http://www.uniprot.org/uniprot/?query=PG2&sort=score
729	Chr1	27435621	27438789	3169	*	0.704689	0.579255	0.638841		1	27435621	27438789		-125	1	26539921	26540750	+	1	NA	exon (AT1G70420.1, exon 1 of 1)	exon (AT1G70420.1, exon 1 of 1)	426	AT1G70420.1	843378	At.10649	NM_105710	-	AT1G70420	F17O7.4|F17O7_4	uncharacterized protein	protein-coding	http://www.ncbi.nlm.nih.gov/nuccore/NM_105710	http://www.uniprot.org/uniprot/?query=AT1G70420&sort=score
730	Chr1	27439247	27440954	1708	*	0.502772	0.53134	0.695046		1	27439247	27440954		-126	1	26621190	26621669	+	1	NA	promoter-TSS (AT1G70610.1)	promoter-TSS (AT1G70610.1)	229	AT1G70600.1	843397	At.72396	NM_105728	-	AT1G70600	F24J13.17|F24J13_17	60S ribosomal protein L27a-3	protein-coding	http://www.ncbi.nlm.nih.gov/nuccore/NM_105728	http://www.uniprot.org/uniprot/?query=AT1G70600&sort=score
731	Chr1	27442291	27442838	548	*	0.465489	0.48331	0.504568		1	27442291	27442838		-127	1	26636236	26636474	+	1	NA	promoter-TSS (AT1G70640.1)	promoter-TSS (AT1G70640.1)	100	AT1G70640.1	843401	At.35281	NM_105732	-	AT1G70640	F5A18.18|F5A18_18	octicosapeptide/Phox/Bem1p (PB1) domain-containing protein	protein-coding	http://www.ncbi.nlm.nih.gov/nuccore/NM_105732	http://www.uniprot.org/uniprot/?query=AT1G70640&sort=score
733	Chr1	27473910	27474270	361	*	0.445344	0.478382	0.563986		1	27473910	27474270		-128	1	26663078	26663284	+	1	NA	promoter-TSS (AT1G70710.1)	promoter-TSS (AT1G70710.1)	-171	AT1G70710.1	843408	At.72497	NM_105739	-	GH9B1	ATGH9B1|CEL1|CELLULASE 1|F5A18.11|F5A18_11|glycosyl hydrolase 9B1	endo-1,4-beta-glucanase	protein-coding	http://www.ncbi.nlm.nih.gov/nuccore/NM_105739	http://www.uniprot.org/uniprot/?query=GH9B1&sort=score
734	Chr1	27484078	27485413	1336	*	0.474852	0.411727	0.483601		1	27484078	27485413		-129	1	26694728	26696364	+	1	NA	exon (AT1G70780.1, exon 2 of 2)	exon (AT1G70780.1, exon 2 of 2)	846	AT1G70782.1	6240580	At.75497	NM_001124106	-	CPuORF28	conserved peptide upstream open reading frame 28	conserved peptide upstream open reading frame 28	protein-coding	http://www.ncbi.nlm.nih.gov/nuccore/NM_001124106	http://www.uniprot.org/uniprot/?query=CPuORF28&sort=score
735	Chr1	27629082	27629862	781	*	0.451399	0.343179	0.463287		1	27629082	27629862		-131	1	26971302	26972142	+	1	NA	exon (AT1G71697.1, exon 1 of 7)	exon (AT1G71697.1, exon 1 of 7)	499	AT1G71697.1	843500	At.43278	NM_105828	-	CK1	ATCK1|CHOLINE KINASE|CK|F14O23.8|F14O23_8|choline kinase 1	choline kinase 1	protein-coding	http://www.ncbi.nlm.nih.gov/nuccore/NM_105828	http://www.uniprot.org/uniprot/?query=CK1&sort=score
737	Chr1	27639113	27640396	1284	*	0.44599	0.474026	0.576984		1	27639113	27640396		-132	1	27054303	27055419	+	1	NA	exon (AT1G71880.1, exon 1 of 3)	exon (AT1G71880.1, exon 1 of 3)	681	AT1G71880.1	843519	At.23741	NM_105846	-	SUC1	ARABIDOPSIS THALIANA SUCROSE-PROTON SYMPORTER 1|ATSUC1|F17M19.3|F17M19_3|SUCROSE-H+ SYMPORTER|sucrose-proton symporter 1	sucrose transport protein SUC1	protein-coding	http://www.ncbi.nlm.nih.gov/nuccore/NM_105846	http://www.uniprot.org/uniprot/?query=SUC1&sort=score
738	Chr1	27645149	27646738	1590	*	0.521144	0.49732	0.576998		1	27645149	27646738		-133	1	27148534	27149689	+	1	NA	exon (AT1G72150.1, exon 1 of 4)	exon (AT1G72150.1, exon 1 of 4)	652	AT1G72150.1	843546	At.43384	NM_105873	-	PATL1	PATELLIN 1|T9N14.1|T9N14_1	patellin-1	protein-coding	http://www.ncbi.nlm.nih.gov/nuccore/NM_105873	http://www.uniprot.org/uniprot/?query=PATL1&sort=score
741	Chr1	27712857	27714115	1259	*	0.376773	0.48528	0.580099		1	27712857	27714115		-134	1	27150991	27151510	+	1	NA	TTS (AT1G72150.1)	TTS (AT1G72150.1)	2791	AT1G72150.1	843546	At.43384	NM_105873	-	PATL1	PATELLIN 1|T9N14.1|T9N14_1	patellin-1	protein-coding	http://www.ncbi.nlm.nih.gov/nuccore/NM_105873	http://www.uniprot.org/uniprot/?query=PATL1&sort=score
745	Chr1	27959587	27960140	554	*	0.431485	0.423394	0.406793		1	27959587	27960140		-135	1	27264731	27265555	+	1	NA	3' UTR (AT1G72430.1, exon 1 of 1)	3' UTR (AT1G72430.1, exon 1 of 1)	487	AT1G72430.1	843575	At.35101	NM_105902	-	AT1G72430	T10D10.10|T10D10_10	SAUR-like auxin-responsive protein family	protein-coding	http://www.ncbi.nlm.nih.gov/nuccore/NM_105902	http://www.uniprot.org/uniprot/?query=AT1G72430&sort=score
746	Chr1	27975220	27975628	409	*	0.461033	0.502565	0.523243		1	27975220	27975628		-136	1	27275888	27276221	+	1	NA	exon (AT1G72450.1, exon 1 of 4)	exon (AT1G72450.1, exon 1 of 4)	262	AT1G72450.1	843577	At.25041	NM_105904	-	JAZ6	T10D10.8|T10D10_8|TIFY DOMAIN PROTEIN 11B|TIFY11B|jasmonate-zim-domain protein 6	jasmonate-zim-domain protein 6	protein-coding	http://www.ncbi.nlm.nih.gov/nuccore/NM_105904	http://www.uniprot.org/uniprot/?query=JAZ6&sort=score
747	Chr1	27982352	27984509	2158	*	0.549824	0.53552	0.622573		1	27982352	27984509		-137	1	27308475	27309605	+	1	NA	intron (AT1G72520.1, intron 1 of 5)	intron (AT1G72520.1, intron 1 of 5)	525	AT1G72520.1	843584	At.67292	NM_105911	-	AT1G72520	T10D10.1|T10D10_1	lipoxygenase 4	protein-coding	http://www.ncbi.nlm.nih.gov/nuccore/NM_105911	http://www.uniprot.org/uniprot/?query=AT1G72520&sort=score
749	Chr1	28117044	28117371	328	*	0.413987	0.494248	0.496886		1	28117044	28117371		-138	1	27338482	27339950	+	1	NA	TTS (AT1G72600.1)	TTS (AT1G72600.1)	828	AT1G72610.1	843593	At.75222	NM_105920	-	GER1	A. THALIANA GERMIN-LIKE PROTEIN 1|ATGER1|F28P22.20|F28P22_20|GERMIN-LIKE PROTEIN 1|GLP1|germin-like protein 1	germin-like protein subfamily 3 member 1	protein-coding	http://www.ncbi.nlm.nih.gov/nuccore/NM_105920	http://www.uniprot.org/uniprot/?query=GER1&sort=score
752	Chr1	28144114	28145221	1108	*	0.607718	0.488762	0.585804		1	28144114	28145221		-139	1	27383208	27384135	+	1	NA	promoter-TSS (AT1G72740.1)	promoter-TSS (AT1G72740.1)	307	AT1G72750.1	843607	At.75606	NM_105934	-	TIM23-2	ATTIM23-2|translocase inner membrane subunit 23-2	translocase inner membrane subunit 23-2	protein-coding	http://www.ncbi.nlm.nih.gov/nuccore/NM_105934	http://www.uniprot.org/uniprot/?query=TIM23-2&sort=score
754	Chr1	28150056	28150324	269	*	0.405798	0.432007	0.448202		1	28150056	28150324		-140	1	27432188	27433326	+	1	NA	TTS (AT1G72890.2)	TTS (AT1G72890.2)	562	AT1G72900.1	843621	At.71105	NM_105948	-	AT1G72900	F3N23.10|F3N23_10	Toll-Interleukin-Resistance domain-containing protein	protein-coding	http://www.ncbi.nlm.nih.gov/nuccore/NM_105948	http://www.uniprot.org/uniprot/?query=AT1G72900&sort=score
760	Chr1	28405482	28405817	336	*	0.263582	0.285383	0.285539		1	28405482	28405817		-141	1	27435621	27438789	+	1	NA	promoter-TSS (AT1G72920.1)	promoter-TSS (AT1G72920.1)	-723	AT1G72920.1	843623	At.66922	NM_105950	-	AT1G72920	F3N23.12|F3N23_12	Toll-Interleukin-Resistance domain-containing protein	protein-coding	http://www.ncbi.nlm.nih.gov/nuccore/NM_105950	http://www.uniprot.org/uniprot/?query=AT1G72920&sort=score
769	Chr1	28586422	28587799	1378	*	0.577017	0.617996	0.660516		1	28586422	28587799		-142	1	27439247	27440954	+	1	NA	3' UTR (AT1G72930.2, exon 2 of 2)	3' UTR (AT1G72930.2, exon 2 of 2)	649	AT1G72930.2	843624	At.48366	NM_001084347	-	TIR	F3N23.13|F3N23_13|toll/interleukin-1 receptor-like	toll/interleukin-1 receptor-like protein	protein-coding	http://www.ncbi.nlm.nih.gov/nuccore/NM_001084347	http://www.uniprot.org/uniprot/?query=TIR&sort=score
776	Chr1	28746862	28748124	1263	*	0.564167	0.648194	0.709955		1	28746862	28748124		-143	1	27442291	27442838	+	1	NA	exon (AT1G72940.1, exon 1 of 2)	exon (AT1G72940.1, exon 1 of 2)	327	AT1G72940.1	843625	At.28289	NM_105952	-	AT1G72940	F3N23.14|F3N23_14	Toll-Interleukin-Resistance domain-containing protein	protein-coding	http://www.ncbi.nlm.nih.gov/nuccore/NM_105952	http://www.uniprot.org/uniprot/?query=AT1G72940&sort=score
777	Chr1	28766410	28767556	1147	*	0.601194	0.720319	0.822392		1	28766410	28767556		-144	1	27473910	27474270	+	1	NA	promoter-TSS (AT1G73020.1)	promoter-TSS (AT1G73020.1)	264	AT1G73030.1	843634	At.71264	NM_105961	-	VPS46.2	CHARGED MULTIVESICULAR BODY PROTEIN/CHROMATIN MODIFYING PROTEIN1A|CHMP1A|F3N23.23|F3N23_23	ESCRT-related protein CHMP1A	protein-coding	http://www.ncbi.nlm.nih.gov/nuccore/NM_105961	http://www.uniprot.org/uniprot/?query=VPS46.2&sort=score
779	Chr1	28776940	28778532	1593	*	0.453216	0.51442	0.509497		1	28776940	28778532		-145	1	27484078	27485413	+	1	NA	exon (AT1G73080.1, exon 1 of 2)	exon (AT1G73080.1, exon 1 of 2)	233	AT1G73080.1	843639	At.20127	NM_105966	-	PEPR1	ATPEPR1|F3N23.28|F3N23_28|PEP1 RECEPTOR 1|PEP1 receptor 1	leucine-rich repeat receptor-like protein kinase PEPR1	protein-coding	http://www.ncbi.nlm.nih.gov/nuccore/NM_105966	http://www.uniprot.org/uniprot/?query=PEPR1&sort=score
787	Chr1	29122082	29122376	295	*	0.311009	0.280233	0.312855		1	29122082	29122376		-147	1	27629082	27629862	+	1	NA	exon (AT1G73480.1, exon 1 of 7)	exon (AT1G73480.1, exon 1 of 7)	533	AT1G73480.1	843683	At.23620	NM_106007	-	AT1G73480	T9L24.33|T9L24_33	alpha/beta-Hydrolases superfamily protein	protein-coding	http://www.ncbi.nlm.nih.gov/nuccore/NM_106007	http://www.uniprot.org/uniprot/?query=AT1G73480&sort=score
789	Chr1	29178804	29179358	555	*	0.420738	0.405489	0.447449		1	29178804	29179358		-148	1	27639113	27640396	+	1	NA	exon (AT1G73500.1, exon 1 of 1)	exon (AT1G73500.1, exon 1 of 1)	774	AT1G73500.1	843685	At.67792	NM_106009	-	MKK9	ATMKK9|MAP kinase kinase 9|T9L24.32|T9L24_32	MAP kinase kinase 9	protein-coding	http://www.ncbi.nlm.nih.gov/nuccore/NM_106009	http://www.uniprot.org/uniprot/?query=MKK9&sort=score
790	Chr1	29238251	29239419	1169	*	0.520779	0.42753	0.533079		1	29238251	29239419		-149	1	27645149	27646738	+	1	NA	promoter-TSS (AT1G73530.1)	promoter-TSS (AT1G73530.1)	-550	AT1G73530.1	843687	At.34984	NM_106011	-	AT1G73530	T9L24.48|T9L24_48	RNA recognition motif-containing protein	protein-coding	http://www.ncbi.nlm.nih.gov/nuccore/NM_106011	http://www.uniprot.org/uniprot/?query=AT1G73530&sort=score
792	Chr1	29345919	29346559	641	*	0.480681	0.518603	0.635847		1	29345919	29346559		-151	1	27959587	27960140	+	1	NA	promoter-TSS (AT1G74370.1)	promoter-TSS (AT1G74370.1)	286	AT1G74380.1	843779	At.67281	NM_106098	-	XXT5	F1M20.6|F1M20_6|xyloglucan xylosyltransferase 5	xyloglucan xylosyltransferase 5	protein-coding	http://www.ncbi.nlm.nih.gov/nuccore/NM_106098	http://www.uniprot.org/uniprot/?query=XXT5&sort=score
794	Chr1	29354993	29355861	869	*	0.614875	0.576917	0.516399		1	29354993	29355861		-152	1	27975220	27975628	+	1	NA	exon (AT1G74430.1, exon 1 of 3)	exon (AT1G74430.1, exon 1 of 3)	245	AT1G74430.1	843784	At.11890	NM_106103	-	MYB95	ARABIDOPSIS THALIANA MYB DOMAIN CONTAINING PROTEIN 66|ARABIDOPSIS THALIANA MYB DOMAIN PROTEIN 95|ATMYB95|ATMYBCP66|F1M20.11|F1M20_11|myb domain protein 95	putative transcription factor MYB95	protein-coding	http://www.ncbi.nlm.nih.gov/nuccore/NM_106103	http://www.uniprot.org/uniprot/?query=MYB95&sort=score
797	Chr1	29364211	29366422	2212	*	0.381046	0.446283	0.510282		1	29364211	29366422		-153	1	27982352	27984509	+	1	NA	exon (AT1G74450.1, exon 1 of 1)	exon (AT1G74450.1, exon 1 of 1)	922	AT1G74450.1	843786	At.66915	NM_106105	-	AT1G74450	F1M20.13|F1M20_13	uncharacterized protein	protein-coding	http://www.ncbi.nlm.nih.gov/nuccore/NM_106105	http://www.uniprot.org/uniprot/?query=AT1G74450&sort=score
798	Chr1	29387774	29389080	1307	*	0.438984	0.387547	0.450822		1	29387774	29389080		-154	1	28117044	28117371	+	1	NA	exon (AT1G74840.1, exon 1 of 3)	exon (AT1G74840.1, exon 1 of 3)	197	AT1G74840.1	843823	At.11594	NM_001198469	-	AT1G74840	F25A4.19|F25A4_19	myb family transcription factor	protein-coding	http://www.ncbi.nlm.nih.gov/nuccore/NM_001198469	http://www.uniprot.org/uniprot/?query=AT1G74840&sort=score
799	Chr1	29423917	29424247	331	*	0.294249	0.261947	0.353714		1	29423917	29424247		-155	1	28144114	28145221	+	1	NA	promoter-TSS (AT1G74929.1)	promoter-TSS (AT1G74929.1)	536	AT1G74930.1	843832	At.34825	NM_106151	-	ORA47	F25A4.10|F25A4_10	ethylene-responsive transcription factor ERF018	protein-coding	http://www.ncbi.nlm.nih.gov/nuccore/NM_106151	http://www.uniprot.org/uniprot/?query=ORA47&sort=score
802	Chr1	29452768	29453202	435	*	0.739174	0.454027	0.61914		1	29452768	29453202		-156	1	28150056	28150324	+	1	NA	exon (AT1G74950.1, exon 1 of 5)	exon (AT1G74950.1, exon 1 of 5)	254	AT1G74950.1	843834	At.19896	NM_106153	-	TIFY10B	F25A4.8|F25A4_8|JASMONATE-ZIM-DOMAIN PROTEIN 2|JAZ2	protein TIFY 10B	protein-coding	http://www.ncbi.nlm.nih.gov/nuccore/NM_106153	http://www.uniprot.org/uniprot/?query=TIFY10B&sort=score
810	Chr1	29634737	29635756	1020	*	0.414653	0.399605	0.442564		1	29634737	29635756		-157	1	28405482	28405817	+	1	NA	exon (AT1G75640.1, exon 1 of 1)	exon (AT1G75640.1, exon 1 of 1)	1401	AT1G75640.1	843899	At.43227	NM_106216	-	AT1G75640	F10A5.16|F10A5_16	putative leucine-rich receptor-like protein kinase	protein-coding	http://www.ncbi.nlm.nih.gov/nuccore/NM_106216	http://www.uniprot.org/uniprot/?query=AT1G75640&sort=score
811	Chr1	29636619	29638565	1947	*	0.56283	0.593457	0.573807		1	29636619	29638565		-158	1	28586422	28587799	+	1	NA	promoter-TSS (AT1G76170.1)	promoter-TSS (AT1G76170.1)	766	AT1G76180.1	843950	At.73066	NM_001198479	-	ERD14	EARLY RESPONSE TO DEHYDRATION 14|T23E18.12|T23E18_12	dehydrin ERD14	protein-coding	http://www.ncbi.nlm.nih.gov/nuccore/NM_001198479	http://www.uniprot.org/uniprot/?query=ERD14&sort=score
812	Chr1	29641824	29643428	1605	*	0.499387	0.624609	0.582047		1	29641824	29643428		-160	1	28746862	28748124	+	1	NA	exon (AT1G76600.1, exon 1 of 1)	exon (AT1G76600.1, exon 1 of 1)	605	AT1G76600.1	843993	At.19394	NM_106310	-	AT1G76600	F14G6.20|F14G6_20	uncharacterized protein	protein-coding	http://www.ncbi.nlm.nih.gov/nuccore/NM_106310	http://www.uniprot.org/uniprot/?query=AT1G76600&sort=score
820	Chr1	29806660	29809559	2900	*	0.374218	0.40381	0.443896		1	29806660	29809559		-161	1	28766410	28767556	+	1	NA	exon (AT1G76650.1, exon 1 of 1)	exon (AT1G76650.1, exon 1 of 1)	534	AT1G76650.1	843998	At.71993	NM_001084365	-	CML38	F28O16.2|F28O16_2|calmodulin-like 38	calcium-binding protein CML38	protein-coding	http://www.ncbi.nlm.nih.gov/nuccore/NM_001084365	http://www.uniprot.org/uniprot/?query=CML38&sort=score
823	Chr1	29860740	29861511	772	*	0.397426	0.563687	0.45544		1	29860740	29861511		-162	1	28776940	28778532	+	1	NA	exon (AT1G76680.2, exon 2 of 2)	exon (AT1G76680.2, exon 2 of 2)	875	AT1G76680.2	844001	At.73001	NM_106318	-	OPR1	12-OXOPHYTODIENOATE REDUCTASE 1|12-oxophytodienoate reductase 1|ARABIDOPSIS 12-OXOPHYTODIENOATE REDUCTASE 1|ATOPR1|F28O16.5|F28O16_5	12-oxophytodienoate reductase 1	protein-coding	http://www.ncbi.nlm.nih.gov/nuccore/NM_106318	http://www.uniprot.org/uniprot/?query=OPR1&sort=score
832	Chr1	30241612	30243839	2228	*	0.503253	0.39965	0.433868		1	30241612	30243839		-163	1	29122082	29122376	+	1	NA	exon (AT1G77500.1, exon 1 of 4)	exon (AT1G77500.1, exon 1 of 4)	740	AT1G77500.1	844086	At.34465	NM_106399	-	AT1G77500	T5M16.9|T5M16_9	uncharacterized protein	protein-coding	http://www.ncbi.nlm.nih.gov/nuccore/NM_106399	http://www.uniprot.org/uniprot/?query=AT1G77500&sort=score
834	Chr1	30303191	30304013	823	*	0.503678	0.589398	0.549402		1	30303191	30304013		-164	1	29178804	29179358	+	1	NA	exon (AT1G77640.1, exon 1 of 1)	exon (AT1G77640.1, exon 1 of 1)	344	AT1G77640.1	844099	At.17793	NM_106412	-	AT1G77640	T5M16.23|T5M16_23	ethylene-responsive transcription factor ERF013	protein-coding	http://www.ncbi.nlm.nih.gov/nuccore/NM_106412	http://www.uniprot.org/uniprot/?query=AT1G77640&sort=score
836	Chr1	30383631	30385832	2202	*	0.443078	0.554731	0.567407		1	30383631	30385832		-165	1	29238251	29239419	+	1	NA	exon (AT1G77760.1, exon 1 of 4)	exon (AT1G77760.1, exon 1 of 4)	610	AT1G77760.1	844112	At.17771	NM_106425	-	NIA1	GNR1|NITRATE REDUCTASE|NITRATE REDUCTASE 1|NR1|T32E8.9|T32E8_9|nitrate reductase 1	nitrate reductase [NADH] 1	protein-coding	http://www.ncbi.nlm.nih.gov/nuccore/NM_106425	http://www.uniprot.org/uniprot/?query=NIA1&sort=score
837	Chr1	30403183	30404681	1499	*	0.397454	0.445978	0.621633		1	30403183	30404681		-167	1	29345919	29346559	+	1	NA	intron (AT1G78040.1, intron 1 of 1)	intron (AT1G78040.1, intron 1 of 1)	388	AT1G78040.2	844139	At.68115	NM_001084369	-	AT1G78040	F28K19.26|F28K19_26	pollen Ole e 1 allergen and extensin family protein	protein-coding	http://www.ncbi.nlm.nih.gov/nuccore/NM_001084369	http://www.uniprot.org/uniprot/?query=AT1G78040&sort=score
840	Chr2	107807	108657	851	*	0.454489	0.580723	0.597774		2	107807	108657		-168	1	29354993	29355861	+	1	NA	intron (AT1G78070.1, intron 2 of 8)	intron (AT1G78070.1, intron 2 of 8)	405	AT1G78070.1	844142	At.19130	NM_106456	-	AT1G78070	F28K19.28|F28K19_28	transducin/WD40 repeat-like superfamily protein	protein-coding	http://www.ncbi.nlm.nih.gov/nuccore/NM_106456	http://www.uniprot.org/uniprot/?query=AT1G78070&sort=score
841	Chr2	149281	150198	918	*	0.397661	0.361186	0.423627		2	149281	150198		-169	1	29364211	29366422	+	1	NA	exon (AT1G78080.1, exon 1 of 1)	exon (AT1G78080.1, exon 1 of 1)	1068	AT1G78080.1	844143	At.71798	NM_106457	-	RAP2.4	F28K19.29|F28K19_29|related to AP2 4	ethylene-responsive transcription factor RAP2-4	protein-coding	http://www.ncbi.nlm.nih.gov/nuccore/NM_106457	http://www.uniprot.org/uniprot/?query=RAP2.4&sort=score
842	Chr2	151302	151668	367	*	0.417304	0.374119	0.50253		2	151302	151668		-170	1	29387774	29389080	+	1	NA	exon (AT1G78100.1, exon 1 of 1)	exon (AT1G78100.1, exon 1 of 1)	632	AT1G78100.1	844146	At.73989	NM_106460	-	AT1G78100	T11I11.4|T11I11_4	F-box protein	protein-coding	http://www.ncbi.nlm.nih.gov/nuccore/NM_106460	http://www.uniprot.org/uniprot/?query=AT1G78100&sort=score
845	Chr2	201386	202236	851	*	0.445442	0.388746	0.484416		2	201386	202236		-171	1	29423917	29424247	+	1	NA	exon (AT1G78210.1, exon 1 of 3)	exon (AT1G78210.1, exon 1 of 3)	293	AT1G78210.1	844157	At.18012	NM_106471	-	AT1G78210	T11I11.15|T11I11_15	alpha/beta-Hydrolases superfamily protein	protein-coding	http://www.ncbi.nlm.nih.gov/nuccore/NM_106471	http://www.uniprot.org/uniprot/?query=AT1G78210&sort=score
846	Chr2	256402	257410	1009	*	0.396049	0.478615	0.458052		2	256402	257410		-172	1	29452768	29453202	+	1	NA	promoter-TSS (AT1G78270.1)	promoter-TSS (AT1G78270.1)	430	AT1G78280.1	844163	At.70998	NM_106477	-	AT1G78280	F3F9.18|F3F9_18	F-box protein	protein-coding	http://www.ncbi.nlm.nih.gov/nuccore/NM_106477	http://www.uniprot.org/uniprot/?query=AT1G78280&sort=score
850	Chr2	296056	298105	2050	*	0.6544	0.573152	0.711673		2	296056	298105		-173	1	29634737	29635756	+	1	NA	exon (AT1G78820.1, exon 1 of 1)	exon (AT1G78820.1, exon 1 of 1)	566	AT1G78820.1	844219	At.23087	NM_106530	-	AT1G78820	F9K20.13|F9K20_13	D-mannose binding lectin protein with Apple-like carbohydrate-binding domain	protein-coding	http://www.ncbi.nlm.nih.gov/nuccore/NM_106530	http://www.uniprot.org/uniprot/?query=AT1G78820&sort=score
851	Chr2	385283	385624	342	*	0.439903	0.489911	0.42669		2	385283	385624		-174	1	29636619	29638565	+	1	NA	exon (AT1G78830.1, exon 1 of 1)	exon (AT1G78830.1, exon 1 of 1)	960	AT1G78830.1	844220	At.23087	NM_106531	-	AT1G78830	F9K20.12|F9K20_12	curculin-like (mannose-binding) lectin-like protein	protein-coding	http://www.ncbi.nlm.nih.gov/nuccore/NM_106531	http://www.uniprot.org/uniprot/?query=AT1G78830&sort=score
854	Chr2	528321	529336	1016	*	0.549682	0.458678	0.614534		2	528321	529336		-175	1	29641824	29643428	+	1	NA	exon (AT1G78850.1, exon 1 of 1)	exon (AT1G78850.1, exon 1 of 1)	805	AT1G78850.1	844222	At.71620	NM_106533	-	AT1G78850	F9K20.10|F9K20_10	curculin-like (mannose-binding) lectin family protein	protein-coding	http://www.ncbi.nlm.nih.gov/nuccore/NM_106533	http://www.uniprot.org/uniprot/?query=AT1G78850&sort=score
860	Chr2	849772	850067	296	*	0.58712	0.653905	0.717703		2	849772	850067		-177	1	29860740	29861511	+	1	NA	TTS (AT1G79370.1)	TTS (AT1G79370.1)	635	AT1G79380.1	844276	At.70225	NM_106586	-	AT1G79380	T8K14.20|T8K14_20	ubiquitin ligase	protein-coding	http://www.ncbi.nlm.nih.gov/nuccore/NM_106586	http://www.uniprot.org/uniprot/?query=AT1G79380&sort=score
863	Chr2	976644	977388	745	*	0.577563	0.411943	0.560074		2	976644	977388		-178	1	30241612	30243839	+	1	NA	exon (AT1G80440.1, exon 1 of 1)	exon (AT1G80440.1, exon 1 of 1)	1119	AT1G80440.1	844383	At.21261	NM_106692	-	AT1G80440	T21F11.23|T21F11_23	F-box/kelch-repeat protein	protein-coding	http://www.ncbi.nlm.nih.gov/nuccore/NM_106692	http://www.uniprot.org/uniprot/?query=AT1G80440&sort=score
870	Chr2	1824098	1824356	259	*	0.341095	0.427396	0.508412		2	1824098	1824356		-179	1	30303191	30304013	+	1	NA	intron (AT1G80610.1, intron 1 of 4)	intron (AT1G80610.1, intron 1 of 4)	431	AT1G80610.1	844400	At.28335	NM_106709	-	AT1G80610	T21F11.6|T21F11_6	uncharacterized protein	protein-coding	http://www.ncbi.nlm.nih.gov/nuccore/NM_106709	http://www.uniprot.org/uniprot/?query=AT1G80610&sort=score
871	Chr2	1966763	1968337	1575	*	0.534328	0.459494	0.638574		2	1966763	1968337		-180	1	30383631	30385832	+	1	NA	TTS (AT1G80850.1)	TTS (AT1G80850.1)	1041	AT1G80840.1	844423	At.28188	NM_106732	-	WRKY40	ATWRKY40|F23A5.19|F23A5_19|WRKY DNA-binding protein 40	putative WRKY transcription factor 40	protein-coding	http://www.ncbi.nlm.nih.gov/nuccore/NM_106732	http://www.uniprot.org/uniprot/?query=WRKY40&sort=score
872	Chr2	2026125	2027543	1419	*	0.617583	0.689953	0.541974		2	2026125	2027543		-181	1	30403183	30404681	+	1	NA	TTS (AT1G80910.1)	TTS (AT1G80910.1)	758	AT1G80920.1	844432	At.25189	NM_106740	-	J8	F23A5.28|F23A5_28	chaperone protein dnaJ 8	protein-coding	http://www.ncbi.nlm.nih.gov/nuccore/NM_106740	http://www.uniprot.org/uniprot/?query=J8&sort=score
876	Chr2	2216103	2217008	906	*	0.451052	0.361871	0.488122		2	2216103	2217008		-283	2	107807	108657	+	1	NA	exon (AT2G01180.2, exon 1 of 1)	exon (AT2G01180.2, exon 1 of 1)	379	AT2G01180.2	814646	At.10548	NM_126179	-	PAP1	ATLPP1|ATPAP1|F10A8.6|F10A8_6|LIPID PHOSPHATE PHOSPHATASE 1|LPP1|phosphatidic acid phosphatase 1	lipid phosphate phosphatase 1	protein-coding	http://www.ncbi.nlm.nih.gov/nuccore/NM_126179	http://www.uniprot.org/uniprot/?query=PAP1&sort=score
877	Chr2	2270157	2272175	2019	*	0.455779	0.411081	0.494373		2	2270157	2272175		-323	2	149281	150198	+	1	NA	TTS (AT2G01280.1)	TTS (AT2G01280.1)	642	AT2G01290.1	814657	At.52585	NM_126190	-	RPI2	F10A8.17|F10A8_17|ribose-5-phosphate isomerase 2	ribose 5-phosphate isomerase 2	protein-coding	http://www.ncbi.nlm.nih.gov/nuccore/NM_126190	http://www.uniprot.org/uniprot/?query=RPI2&sort=score
878	Chr2	2287551	2289364	1814	*	0.549273	0.727008	0.60787		2	2287551	2289364		-326	2	151302	151668	+	1	NA	TTS (AT2G01310.1)	TTS (AT2G01310.1)	244	AT2G01300.1	814658	At.28520	NM_126191	-	AT2G01300	F10A8.18|F10A8_18	uncharacterized protein	protein-coding	http://www.ncbi.nlm.nih.gov/nuccore/NM_126191	http://www.uniprot.org/uniprot/?query=AT2G01300&sort=score
883	Chr2	2587748	2589195	1448	*	0.349752	0.355836	0.436691		2	2587748	2589195		-380	2	201386	202236	+	1	NA	exon (AT2G01450.3, exon 2 of 10)	exon (AT2G01450.3, exon 2 of 10)	387	AT2G01450.2	814673	At.20212	NM_001035862	-	MPK17	ATMPK17|F2I9.7|F2I9_7|MAP kinase 17	mitogen-activated protein kinase 17	protein-coding	http://www.ncbi.nlm.nih.gov/nuccore/NM_001035862	http://www.uniprot.org/uniprot/?query=MPK17&sort=score
884	Chr2	2589681	2590372	692	*	0.565941	0.425041	0.511934		2	2589681	2590372		-385	2	256402	257410	+	1	NA	exon (AT2G01570.1, exon 1 of 1)	exon (AT2G01570.1, exon 1 of 1)	644	AT2G01570.1	814686	At.24012	NM_126218	-	RGA1	F2I9.19|F2I9_19|REPRESSOR OF GA|REPRESSOR OF GA1-3 1|RGA	DELLA protein RGA	protein-coding	http://www.ncbi.nlm.nih.gov/nuccore/NM_126218	http://www.uniprot.org/uniprot/?query=RGA1&sort=score
996	Chr2	5925191	5926458	1268	*	0.454954	0.442651	0.463749		2	5925191	5926458		-388	2	296056	298105	+	1	NA	intron (AT2G01670.1, intron 4 of 4)	intron (AT2G01670.1, intron 4 of 4)	1020	AT2G01670.1	814696	At.25360	NM_126228	-	NUDT17	T8O11.16|T8O11_16|atnudt17|nudix hydrolase homolog 17	nudix hydrolase 17	protein-coding	http://www.ncbi.nlm.nih.gov/nuccore/NM_126228	http://www.uniprot.org/uniprot/?query=NUDT17&sort=score
999	Chr2	6399667	6400213	547	*	0.42362	0.454547	0.394098		2	6399667	6400213		-389	2	385283	385624	+	1	NA	exon (AT2G01850.1, exon 1 of 4)	exon (AT2G01850.1, exon 1 of 4)	255	AT2G01850.1	814716	At.21536	NM_126246	-	EXGT-A3	ATXTH27|T23K3.4|T23K3_4|XTH27|XYLOGLUCAN ENDOTRANSGLUCOSYLASE/HYDROLASE 27|endoxyloglucan transferase A3	endoxyloglucan transferase A3	protein-coding	http://www.ncbi.nlm.nih.gov/nuccore/NM_126246	http://www.uniprot.org/uniprot/?query=EXGT-A3&sort=score
1001	Chr2	6533725	6535796	2072	*	0.572418	0.549047	0.626386		2	6533725	6535796		-390	2	528321	529336	+	1	NA	exon (AT2G02100.1, exon 2 of 2)	exon (AT2G02100.1, exon 2 of 2)	479	AT2G02100.1	814741	At.24172	NM_126271	-	LCR69	F5O4.13|F5O4_13|PDF2.2|low-molecular-weight cysteine-rich 69	defensin-like protein 2	protein-coding	http://www.ncbi.nlm.nih.gov/nuccore/NM_126271	http://www.uniprot.org/uniprot/?query=LCR69&sort=score
1003	Chr2	6542343	6543583	1241	*	0.464514	0.446822	0.49388		2	6542343	6543583		-410	2	849772	850067	+	1	NA	promoter-TSS (AT2G02910.1)	promoter-TSS (AT2G02910.1)	-322	AT2G02910.1	814821	At.41445	NM_126345	-	AT2G02910	T17M13.8|T17M13_8	uncharacterized protein	protein-coding	http://www.ncbi.nlm.nih.gov/nuccore/NM_126345	http://www.uniprot.org/uniprot/?query=AT2G02910&sort=score
1008	Chr2	6918612	6920816	2205	*	0.362514	0.323642	0.387726		2	6918612	6920816		-421	2	976644	977388	+	1	NA	exon (AT2G03240.1, exon 1 of 11)	exon (AT2G03240.1, exon 1 of 11)	321	AT2G03240.1	814853	At.43785	NM_126375	-	AT2G03240	T18E12.9|T18E12_9	EXS (ERD1/XPR1/SYG1) family protein	protein-coding	http://www.ncbi.nlm.nih.gov/nuccore/NM_126375	http://www.uniprot.org/uniprot/?query=AT2G03240&sort=score
1009	Chr2	6921251	6921940	690	*	0.397819	0.436783	0.426015		2	6921251	6921940		-362	2	1824098	1824356	+	1	NA	exon (AT2G05100.1, exon 1 of 2)	exon (AT2G05100.1, exon 1 of 2)	198	AT2G05100.1	815058	At.63397	NM_126540	-	LHCB2.1	F15L11.2|F15L11_2|LHCB2|LIGHT-HARVESTING CHLOROPHYLL B-BINDING 2|photosystem II light harvesting complex gene 2.1	photosystem II light harvesting complex protein 2.1	protein-coding	http://www.ncbi.nlm.nih.gov/nuccore/NM_126540	http://www.uniprot.org/uniprot/?query=LHCB2.1&sort=score
1013	Chr2	7152432	7153328	897	*	0.595642	0.46926	0.403044		2	7152432	7153328		-379	2	1966763	1968337	+	1	NA	exon (AT2G05380.1, exon 2 of 2)	exon (AT2G05380.1, exon 2 of 2)	734	AT2G05380.2	815086	At.23520	NM_001124801	-	GRP3S	F16J10.7|F16J10_7|glycine-rich protein 3 short isoform	glycine-rich protein 3 short isoform	protein-coding	http://www.ncbi.nlm.nih.gov/nuccore/NM_001124801	http://www.uniprot.org/uniprot/?query=GRP3S&sort=score
1015	Chr2	7256200	7256547	348	*	0.407957	0.478212	0.548202		2	7256200	7256547		-381	2	2026125	2027543	+	1	NA	exon (AT2G05520.4, exon 3 of 3)	exon (AT2G05520.4, exon 3 of 3)	672	AT2G05520.3	815101	At.48426	NM_001036258	-	GRP-3	ARABIDOPSIS GLYCINE RICH PROTEIN 3|ATGRP-3|ATGRP3|GLYCINE-RICH PROTEIN 3|GRP3|T20G20.13|T20G20_13|glycine-rich protein 3	glycine-rich protein 3	protein-coding	http://www.ncbi.nlm.nih.gov/nuccore/NM_001036258	http://www.uniprot.org/uniprot/?query=GRP-3&sort=score
1019	Chr2	7494934	7495936	1003	*	0.480704	0.353233	0.469355		2	7494934	7495936		-382	2	2216103	2217008	+	1	NA	exon (AT2G05810.2, exon 1 of 1)	exon (AT2G05810.2, exon 1 of 1)	603	AT2G05810.2	815132	At.75216	NM_126594	-	AT2G05810	T17C22.4|T17C22_4	armadillo/beta-catenin-like repeats-containing protein	protein-coding	http://www.ncbi.nlm.nih.gov/nuccore/NM_126594	http://www.uniprot.org/uniprot/?query=AT2G05810&sort=score
1024	Chr2	7576619	7577247	629	*	0.493115	0.47615	0.654355		2	7576619	7577247		-383	2	2270157	2272175	+	1	NA	exon (AT2G05920.1, exon 1 of 2)	exon (AT2G05920.1, exon 1 of 2)	1063	AT2G05920.1	815145	At.21638	NM_126605	-	AT2G05920	T6P5.12|T6P5_12	Subtilase-like protein	protein-coding	http://www.ncbi.nlm.nih.gov/nuccore/NM_126605	http://www.uniprot.org/uniprot/?query=AT2G05920&sort=score
1025	Chr2	7593412	7594047	636	*	0.411555	0.390576	0.425144		2	7593412	7594047		-384	2	2287551	2289364	+	1	NA	exon (AT2G05940.1, exon 3 of 4)	exon (AT2G05940.1, exon 3 of 4)	849	AT2G05940.1	815147	At.23011	NM_126607	-	AT2G05940	T6P5.14|T6P5_14	RPM1-induced protein kinase	protein-coding	http://www.ncbi.nlm.nih.gov/nuccore/NM_126607	http://www.uniprot.org/uniprot/?query=AT2G05940&sort=score
1028	Chr2	7755015	7757876	2862	*	0.618439	0.734421	0.861726		2	7755015	7757876		-386	2	2587748	2589195	+	1	NA	promoter-TSS (AT2G06520.1)	promoter-TSS (AT2G06520.1)	-114	AT2G06520.1	815210	At.71077	NM_126649	-	PSBX	PSII-X|T12H3.7|T12H3_7|photosystem II subunit X	photosystem II subunit X	protein-coding	http://www.ncbi.nlm.nih.gov/nuccore/NM_126649	http://www.uniprot.org/uniprot/?query=PSBX&sort=score
1029	Chr2	7767205	7767733	529	*	0.376232	0.346717	0.401099		2	7767205	7767733		-387	2	2589681	2590372	+	1	NA	intron (AT2G06530.1, intron 1 of 4)	intron (AT2G06530.1, intron 1 of 4)	426	AT2G06530.1	815211	At.20774	NM_126650	-	VPS2.1	T12H3.8|T12H3_8|VPS2	vacuolar protein sorting-associated protein 2-1	protein-coding	http://www.ncbi.nlm.nih.gov/nuccore/NM_126650	http://www.uniprot.org/uniprot/?query=VPS2.1&sort=score
1031	Chr2	7864259	7865057	799	*	0.44691	0.420666	0.483261		2	7864259	7865057		-391	2	5925191	5926458	+	1	NA	intron (AT2G14080.1, intron 1 of 3)	intron (AT2G14080.1, intron 1 of 3)	639	AT2G14080.1	815893	At.43244	NM_126980	-	AT2G14080	T22C12.1	TIR-NBS-LRR class disease resistance protein	protein-coding	http://www.ncbi.nlm.nih.gov/nuccore/NM_126980	http://www.uniprot.org/uniprot/?query=AT2G14080&sort=score
1033	Chr2	7897840	7899224	1385	*	0.436828	0.413058	0.557831		2	7897840	7899224		-392	2	6399667	6400213	+	1	NA	exon (AT2G14890.1, exon 1 of 2)	exon (AT2G14890.1, exon 1 of 2)	319	AT2G14890.1	815978	At.67739	NM_127053	-	AGP9	ARABINOGALACTAN PROTEIN 9|T26I20.5|T26I20_5|arabinogalactan protein 9	arabinogalactan protein 9	protein-coding	http://www.ncbi.nlm.nih.gov/nuccore/NM_127053	http://www.uniprot.org/uniprot/?query=AGP9&sort=score
1036	Chr2	7995086	7997220	2135	*	0.564411	0.488986	0.557416		2	7995086	7997220		-393	2	6533725	6535796	+	1	NA	exon (AT2G15080.1, exon 1 of 2)	exon (AT2G15080.1, exon 1 of 2)	1074	AT2G15080.2	815997	At.40465	NM_127070	-	RLP19	AtRLP19|T15J14.12|T15J14_12|receptor like protein 19	receptor like protein 19	protein-coding	http://www.ncbi.nlm.nih.gov/nuccore/NM_127070	http://www.uniprot.org/uniprot/?query=RLP19&sort=score
1037	Chr2	8093621	8094136	516	*	0.530496	0.53273	0.496341		2	8093621	8094136		-394	2	6542343	6543583	+	1	NA	exon (AT2G15090.1, exon 1 of 1)	exon (AT2G15090.1, exon 1 of 1)	707	AT2G15090.1	815998	At.67117	NM_127071	-	KCS8	3-ketoacyl-CoA synthase 8|T15J14.13|T15J14_13	3-ketoacyl-CoA synthase 8	protein-coding	http://www.ncbi.nlm.nih.gov/nuccore/NM_127071	http://www.uniprot.org/uniprot/?query=KCS8&sort=score
1038	Chr2	8097560	8098166	607	*	0.470049	0.508441	0.613806		2	8097560	8098166		-395	2	6918612	6920816	+	1	NA	TTS (AT2G15890.1)	TTS (AT2G15890.1)	605	AT2G15880.1	816084	At.52756	NM_127148	-	AT2G15880	F19G14.12|F19G14_12	pollen-specific leucine-rich repeat extensin-like protein 3	protein-coding	http://www.ncbi.nlm.nih.gov/nuccore/NM_127148	http://www.uniprot.org/uniprot/?query=AT2G15880&sort=score
1050	Chr2	8471368	8471608	241	*	0.271555	0.225225	0.344115		2	8471368	8471608		-396	2	6921251	6921940	+	1	NA	intron (AT2G15890.2, intron 2 of 3)	intron (AT2G15890.2, intron 2 of 3)	429	AT2G15890.2	816085	At.25063	NM_001084426	-	MEE14	maternal effect embryo arrest 14	maternal effect embryo arrest 14 protein	protein-coding	http://www.ncbi.nlm.nih.gov/nuccore/NM_001084426	http://www.uniprot.org/uniprot/?query=MEE14&sort=score
1058	Chr2	8802081	8802794	714	*	0.678656	0.735503	0.592175		2	8802081	8802794		-397	2	7152432	7153328	+	1	NA	exon (AT2G16500.1, exon 1 of 1)	exon (AT2G16500.1, exon 1 of 1)	459	AT2G16500.1	816149	At.10173	NM_127204	-	ADC1	ARGDC|ARGDC1|ARGININE DECARBOXYLASE|F1P15.12|F1P15_12|SPE1|arginine decarboxylase 1	arginine decarboxylase 1	protein-coding	http://www.ncbi.nlm.nih.gov/nuccore/NM_127204	http://www.uniprot.org/uniprot/?query=ADC1&sort=score
1059	Chr2	8899468	8899714	247	*	0.654303	0.409264	0.473806		2	8899468	8899714		-398	2	7256200	7256547	+	1	NA	exon (AT2G16720.1, exon 1 of 2)	exon (AT2G16720.1, exon 1 of 2)	206	AT2G16720.1	816173	At.5349	NM_127224	-	MYB7	ARABIDOPSIS THALIANA MYB DOMAIN PROTEIN 7|ATMYB7|ATY49|T24I21.13|T24I21_13|myb domain protein 7	myb domain protein 7	protein-coding	http://www.ncbi.nlm.nih.gov/nuccore/NM_127224	http://www.uniprot.org/uniprot/?query=MYB7&sort=score
1060	Chr2	8911551	8913529	1979	*	0.650541	0.542721	0.652541		2	8911551	8913529		-399	2	7494934	7495936	+	1	NA	exon (AT2G17230.1, exon 1 of 1)	exon (AT2G17230.1, exon 1 of 1)	581	AT2G17230.1	816228	At.71477	NM_127277	-	EXL5	EXORDIUM like 5|T23A1.9|T23A1_9	protein exordium like 5	protein-coding	http://www.ncbi.nlm.nih.gov/nuccore/NM_127277	http://www.uniprot.org/uniprot/?query=EXL5&sort=score
1066	Chr2	9054117	9054515	399	*	0.538653	0.3772	0.487604		2	9054117	9054515		-400	2	7576619	7577247	+	1	NA	promoter-TSS (AT2G17442.1)	promoter-TSS (AT2G17442.1)	367	AT2G17450.1	816251	At.25384	NM_127300	-	RHA3A	F5J6.22|RING-H2 FINGER PROTEIN RHA3A|RING-H2 finger A3A	RING-H2 finger protein ATL44	protein-coding	http://www.ncbi.nlm.nih.gov/nuccore/NM_127300	http://www.uniprot.org/uniprot/?query=RHA3A&sort=score
1067	Chr2	9085198	9085838	641	*	0.63494	0.492096	0.535736		2	9085198	9085838		-401	2	7593412	7594047	+	1	NA	exon (AT2G17480.1, exon 1 of 15)	exon (AT2G17480.1, exon 1 of 15)	360	AT2G17480.1	816254	At.14583	NM_127302	-	MLO8	ATMLO8|F5J6.21|MILDEW RESISTANCE LOCUS O 8	MLO-like protein 8	protein-coding	http://www.ncbi.nlm.nih.gov/nuccore/NM_127302	http://www.uniprot.org/uniprot/?query=MLO8&sort=score
1068	Chr2	9209324	9210214	891	*	0.434002	0.393566	0.427906		2	9209324	9210214		-402	2	7755015	7757876	+	1	NA	TTS (AT2G17830.1)	TTS (AT2G17830.1)	1406	AT2G17840.1	816293	At.40094	NM_127337	-	ERD7	EARLY-RESPONSIVE TO DEHYDRATION 7|T13L16.14|T13L16_14	senescence/dehydration related protein	protein-coding	http://www.ncbi.nlm.nih.gov/nuccore/NM_127337	http://www.uniprot.org/uniprot/?query=ERD7&sort=score
1069	Chr2	9264841	9266396	1556	*	0.482164	0.627906	0.636543		2	9264841	9266396		-403	2	7767205	7767733	+	1	NA	exon (AT2G17880.1, exon 1 of 1)	exon (AT2G17880.1, exon 1 of 1)	462	AT2G17880.1	816298	At.24450	NM_127342	-	AT2G17880	T13L16.10|T13L16_10	DNAJ heat shock N-terminal domain-containing protein	protein-coding	http://www.ncbi.nlm.nih.gov/nuccore/NM_127342	http://www.uniprot.org/uniprot/?query=AT2G17880&sort=score
1076	Chr2	9538427	9538895	469	*	0.600849	0.402778	0.373747		2	9538427	9538895		-404	2	7864259	7865057	+	1	NA	exon (AT2G18090.1, exon 1 of 4)	exon (AT2G18090.1, exon 1 of 4)	344	AT2G18090.1	816321	At.13556	NM_179640	-	AT2G18090	T27K22.4|T27K22_4	PHD finger, SWIB/MDM2 and GYF domain-containing protein	protein-coding	http://www.ncbi.nlm.nih.gov/nuccore/NM_179640	http://www.uniprot.org/uniprot/?query=AT2G18090&sort=score
1078	Chr2	9562950	9564781	1832	*	0.56185	0.641687	0.597185		2	9562950	9564781		-405	2	7897840	7899224	+	1	NA	exon (AT2G18160.1, exon 1 of 1)	exon (AT2G18160.1, exon 1 of 1)	710	AT2G18162.1	6240780	At.23493	NM_001124870	-	CPuORF1	conserved peptide upstream open reading frame 1	uncharacterized protein	protein-coding	http://www.ncbi.nlm.nih.gov/nuccore/NM_001124870	http://www.uniprot.org/uniprot/?query=CPuORF1&sort=score
1081	Chr2	9740532	9741514	983	*	0.540752	0.490073	0.637881		2	9740532	9741514		-407	2	8093621	8094136	+	1	NA	promoter-TSS (AT2G18680.1)	promoter-TSS (AT2G18680.1)	659	AT2G18670.1	816382	At.73918	NM_127423	-	AT2G18670	MSF3.5|MSF3_5	RING-H2 finger protein ATL56	protein-coding	http://www.ncbi.nlm.nih.gov/nuccore/NM_127423	http://www.uniprot.org/uniprot/?query=AT2G18670&sort=score
1084	Chr2	9839200	9839698	499	*	0.519601	0.407143	0.474917		2	9839200	9839698		-408	2	8097560	8098166	+	1	NA	5' UTR (AT2G18690.2, exon 2 of 2)	5' UTR (AT2G18690.2, exon 2 of 2)	443	AT2G18690.2	816384	At.67780	NM_001084444	-	AT2G18690	MSF3.7|MSF3_7	uncharacterized protein	protein-coding	http://www.ncbi.nlm.nih.gov/nuccore/NM_001084444	http://www.uniprot.org/uniprot/?query=AT2G18690&sort=score
1085	Chr2	9842014	9842992	979	*	0.606883	0.747329	0.717568		2	9842014	9842992		-409	2	8471368	8471608	+	1	NA	TTS (AT2G19580.1)	TTS (AT2G19580.1)	156	AT2G19570.1	816476	At.69521	NM_127515	-	CDA1	AT-CDA1|CYTIDINE DEAMINASE 1|DESZ|F3P11.17|F3P11_17|cytidine deaminase 1	cytidine deaminase 1	protein-coding	http://www.ncbi.nlm.nih.gov/nuccore/NM_127515	http://www.uniprot.org/uniprot/?query=CDA1&sort=score
1086	Chr2	9844437	9844830	394	*	0.422295	0.348243	0.42588		2	9844437	9844830		-411	2	8802081	8802794	+	1	NA	promoter-TSS (AT2G20410.1)	promoter-TSS (AT2G20410.1)	94	AT2G20410.1	816560	At.13969	NM_127600	-	AT2G20410	F11A3.4|F11A3_4	RNA-binding ASCH domain protein	protein-coding	http://www.ncbi.nlm.nih.gov/nuccore/NM_127600	http://www.uniprot.org/uniprot/?query=AT2G20410&sort=score
1087	Chr2	9905537	9905900	364	*	0.379477	0.352022	0.342731		2	9905537	9905900		-412	2	8899468	8899714	+	1	NA	promoter-TSS (AT2G20635.1)	promoter-TSS (AT2G20635.1)	244	AT2G20630.2	816590	At.49348	NM_127627	-	PIA1	F23N11.5|F23N11_5|PP2C induced by AVRRPM1	putative protein phosphatase 2C 20	protein-coding	http://www.ncbi.nlm.nih.gov/nuccore/NM_127627	http://www.uniprot.org/uniprot/?query=PIA1&sort=score
1088	Chr2	9924927	9926497	1571	*	0.59075	0.579405	0.572971		2	9924927	9926497		-413	2	8911551	8913529	+	1	NA	exon (AT2G20670.1, exon 3 of 3)	exon (AT2G20670.1, exon 3 of 3)	994	AT2G20670.1	816595	At.74180	NM_127631	-	AT2G20670	F23N11.1	uncharacterized protein	protein-coding	http://www.ncbi.nlm.nih.gov/nuccore/NM_127631	http://www.uniprot.org/uniprot/?query=AT2G20670&sort=score
1093	Chr2	10135115	10137486	2372	*	0.611002	0.468775	0.626463		2	10135115	10137486		-414	2	9054117	9054515	+	1	NA	5' UTR (AT2G21120.1, exon 1 of 9)	5' UTR (AT2G21120.1, exon 1 of 9)	297	AT2G21120.1	816647	At.45977	NM_127682	-	AT2G21120	F26H11.12|F26H11_12	uncharacterized protein	protein-coding	http://www.ncbi.nlm.nih.gov/nuccore/NM_127682	http://www.uniprot.org/uniprot/?query=AT2G21120&sort=score
1096	Chr2	10428563	10429217	655	*	0.480356	0.459436	0.518451		2	10428563	10429217		-415	2	9085198	9085838	+	1	NA	exon (AT2G21210.1, exon 1 of 1)	exon (AT2G21210.1, exon 1 of 1)	391	AT2G21210.1	816658	At.20463	NM_127693	-	AT2G21210	F26H11.3|F26H11_3	SAUR-like auxin-responsive protein	protein-coding	http://www.ncbi.nlm.nih.gov/nuccore/NM_127693	http://www.uniprot.org/uniprot/?query=AT2G21210&sort=score
1100	Chr2	10453463	10454525	1063	*	0.700258	0.645337	0.757511		2	10453463	10454525		-416	2	9209324	9210214	+	1	NA	TTS (AT2G21510.1)	TTS (AT2G21510.1)	462	AT2G21500.2	816689	At.39561	NM_179682	-	AT2G21500	F3K23.26|F3K23_26	RING/U-box domain-containing protein	protein-coding	http://www.ncbi.nlm.nih.gov/nuccore/NM_179682	http://www.uniprot.org/uniprot/?query=AT2G21500&sort=score
1101	Chr2	10566481	10567598	1118	*	0.442259	0.417257	0.449772		2	10566481	10567598		-417	2	9264841	9266396	+	1	NA	exon (AT2G21660.1, exon 2 of 2)	exon (AT2G21660.1, exon 2 of 2)	774	AT2G21660.1	816705	At.72988	NM_127738	-	CCR2	ATGPR7|ATGRP7|F2G1.4|GLYCINE RICH PROTEIN 7|GLYCINE-RICH RNA-BINDING PROTEIN 7|GR-RBP7|GRP7|and rna binding 2|circadian rhythm|cold	glycine-rich RNA-binding protein 7	protein-coding	http://www.ncbi.nlm.nih.gov/nuccore/NM_127738	http://www.uniprot.org/uniprot/?query=CCR2&sort=score
1103	Chr2	10579152	10579513	362	*	0.300312	0.300145	0.455998		2	10579152	10579513		-418	2	9538427	9538895	+	1	NA	exon (AT2G22470.1, exon 1 of 1)	exon (AT2G22470.1, exon 1 of 1)	218	AT2G22470.1	816779	At.74032	NM_127812	-	AGP2	ARABINOGALACTAN-PROTEIN 2|ATAGP2|F14M13.13|F14M13_13|arabinogalactan protein 2	arabinogalactan protein 2	protein-coding	http://www.ncbi.nlm.nih.gov/nuccore/NM_127812	http://www.uniprot.org/uniprot/?query=AGP2&sort=score
1105	Chr2	10753791	10755268	1478	*	0.633209	0.750873	0.639058		2	10753791	10755268		-419	2	9562950	9564781	+	1	NA	exon (AT2G22500.1, exon 1 of 1)	exon (AT2G22500.1, exon 1 of 1)	885	AT2G22500.1	816783	At.34671	NM_127816	-	UCP5	ATPUMP5|DIC1|DICARBOXYLATE CARRIER 1|F14M13.10|F14M13_10|PLANT UNCOUPLING MITOCHONDRIAL PROTEIN 5|uncoupling protein 5	mitochondrial dicarboxylate carrier 1	protein-coding	http://www.ncbi.nlm.nih.gov/nuccore/NM_127816	http://www.uniprot.org/uniprot/?query=UCP5&sort=score
1108	Chr2	10829525	10831641	2117	*	0.668716	0.531221	0.679613		2	10829525	10831641		-420	2	9740532	9741514	+	1	NA	TTS (AT2G22880.1)	TTS (AT2G22880.1)	440	AT2G22880.1	816819	At.71119	NM_127853	-	AT2G22880	T20K9.9|T20K9_9	VQ motif-containing protein	protein-coding	http://www.ncbi.nlm.nih.gov/nuccore/NM_127853	http://www.uniprot.org/uniprot/?query=AT2G22880&sort=score
1110	Chr2	10835082	10835461	380	*	0.410469	0.483068	0.441873		2	10835082	10835461		-422	2	9839200	9839698	+	1	NA	exon (AT2G23100.1, exon 1 of 1)	exon (AT2G23100.1, exon 1 of 1)	287	AT2G23100.1	816842	At.39343	NM_127874	-	AT2G23100	F21P24.16|F21P24_16	cysteine/histidine-rich C1 domain-containing protein	protein-coding	http://www.ncbi.nlm.nih.gov/nuccore/NM_127874	http://www.uniprot.org/uniprot/?query=AT2G23100&sort=score
1112	Chr2	10849357	10850528	1172	*	0.503967	0.524779	0.810701		2	10849357	10850528		-423	2	9842014	9842992	+	1	NA	promoter-TSS (AT2G23118.1)	promoter-TSS (AT2G23118.1)	460	AT2G23120.1	816844	At.22335	NM_127876	-	AT2G23120	F21P24.18|F21P24_18	Late embryogenesis abundant protein, group 6	protein-coding	http://www.ncbi.nlm.nih.gov/nuccore/NM_127876	http://www.uniprot.org/uniprot/?query=AT2G23120&sort=score
1116	Chr2	10974295	10975787	1493	*	0.5577	0.667252	0.803974		2	10974295	10975787		-424	2	9844437	9844830	+	1	NA	TTS (AT2G23140.2)	TTS (AT2G23140.2)	284	AT2G23130.1	816845	At.12325	NM_127877	-	AGP17	ARABINOGALACTAN PROTEIN 17|ATAGP17|T20D16.24|arabinogalactan protein 17	Lysine-rich arabinogalactan protein 17	protein-coding	http://www.ncbi.nlm.nih.gov/nuccore/NM_127877	http://www.uniprot.org/uniprot/?query=AGP17&sort=score
1120	Chr2	11149450	11150537	1088	*	0.436354	0.461287	0.53255		2	11149450	11150537		-425	2	9905537	9905900	+	1	NA	exon (AT2G23290.1, exon 1 of 1)	exon (AT2G23290.1, exon 1 of 1)	201	AT2G23290.1	816861	At.28681	NM_127893	-	MYB70	AtMYB70|T20D16.8|T20D16_8|myb domain protein 70	myb domain protein 70	protein-coding	http://www.ncbi.nlm.nih.gov/nuccore/NM_127893	http://www.uniprot.org/uniprot/?query=MYB70&sort=score
1123	Chr2	11282382	11284002	1621	*	0.424675	0.507618	0.570485		2	11282382	11284002		-426	2	9924927	9926497	+	1	NA	promoter-TSS (AT2G23321.1)	promoter-TSS (AT2G23321.1)	-666	AT2G23321.1	6240975	At.73758	NM_001124900	-	AT2G23321	-	uncharacterized protein	protein-coding	http://www.ncbi.nlm.nih.gov/nuccore/NM_001124900	http://www.uniprot.org/uniprot/?query=AT2G23321&sort=score
1126	Chr2	11512990	11513482	493	*	0.398601	0.371609	0.513958		2	11512990	11513482		-278	2	10428563	10429217	+	1	NA	exon (AT2G24550.1, exon 1 of 2)	exon (AT2G24550.1, exon 1 of 2)	332	AT2G24550.1	816991	At.22389	NM_128016	-	AT2G24550	F25P17.15|F25P17_15	uncharacterized protein	protein-coding	http://www.ncbi.nlm.nih.gov/nuccore/NM_128016	http://www.uniprot.org/uniprot/?query=AT2G24550&sort=score
1129	Chr2	11566286	11567195	910	*	0.510622	0.567101	0.568544		2	11566286	11567195		-279	2	10453463	10454525	+	1	NA	exon (AT2G24600.1, exon 1 of 5)	exon (AT2G24600.1, exon 1 of 5)	530	AT2G24600.2	816996	At.26359	NM_001202663	-	AT2G24600	F25P17.10|F25P17_10	Ankyrin repeat family protein	protein-coding	http://www.ncbi.nlm.nih.gov/nuccore/NM_001202663	http://www.uniprot.org/uniprot/?query=AT2G24600&sort=score
1130	Chr2	11669701	11670618	918	*	0.521074	0.427612	0.433073		2	11669701	11670618		-280	2	10566481	10567598	+	1	NA	exon (AT2G24790.2, exon 1 of 1)	exon (AT2G24790.2, exon 1 of 1)	142	AT2G24790.2	817016	At.24362	NM_128038	-	COL3	ATCOL3|CONSTANS-like 3|F27A10.10	zinc finger protein CONSTANS-LIKE 3	protein-coding	http://www.ncbi.nlm.nih.gov/nuccore/NM_128038	http://www.uniprot.org/uniprot/?query=COL3&sort=score
1131	Chr2	11684212	11684956	745	*	0.44153	0.37149	0.440867		2	11684212	11684956		-281	2	10579152	10579513	+	1	NA	promoter-TSS (AT2G24834.1)	promoter-TSS (AT2G24834.1)	-103	AT2G24830.1	817020	At.69630	NM_128042	-	AT2G24830	F27C12.25|F27C12_25	zinc finger CCCH domain-containing protein 22	protein-coding	http://www.ncbi.nlm.nih.gov/nuccore/NM_128042	http://www.uniprot.org/uniprot/?query=AT2G24830&sort=score
1134	Chr2	11751866	11753971	2106	*	0.55945	0.564943	0.629282		2	11751866	11753971		-282	2	10753791	10755268	+	1	NA	TTS (AT2G25255.1)	TTS (AT2G25255.1)	695	AT2G25250.1	817063	At.25269	NM_128082	-	AT2G25250	T22F11.16|T22F11_16	uncharacterized protein	protein-coding	http://www.ncbi.nlm.nih.gov/nuccore/NM_128082	http://www.uniprot.org/uniprot/?query=AT2G25250&sort=score
1138	Chr2	11860565	11861855	1291	*	0.507002	0.567773	0.613461		2	11860565	11861855		-284	2	10829525	10831641	+	1	NA	intron (AT2G25450.1, intron 2 of 2)	intron (AT2G25450.1, intron 2 of 2)	1072	AT2G25450.1	817083	At.47589	NM_128102	-	AT2G25450	F13B15.11|F13B15_11	1-aminocyclopropane-1-carboxylate oxidase-like protein	protein-coding	http://www.ncbi.nlm.nih.gov/nuccore/NM_128102	http://www.uniprot.org/uniprot/?query=AT2G25450&sort=score
1139	Chr2	12081139	12081505	367	*	0.481468	0.428341	0.440736		2	12081139	12081505		-285	2	10835082	10835461	+	1	NA	exon (AT2G25460.1, exon 1 of 5)	exon (AT2G25460.1, exon 1 of 5)	211	AT2G25460.1	817084	At.69233	NM_128103	-	AT2G25460	F13B15.12|F13B15_12	uncharacterized protein	protein-coding	http://www.ncbi.nlm.nih.gov/nuccore/NM_128103	http://www.uniprot.org/uniprot/?query=AT2G25460&sort=score
1141	Chr2	12148160	12148991	832	*	0.431465	0.507041	0.487633		2	12148160	12148991		-286	2	10849357	10850528	+	1	NA	intron (AT2G25490.1, intron 1 of 1)	intron (AT2G25490.1, intron 1 of 1)	589	AT2G25490.1	817087	At.67740	NM_128106	-	EBF1	EIN3-binding F box protein 1|F13B15.15|F13B15_15|FBL6	EIN3-binding F-box protein 1	protein-coding	http://www.ncbi.nlm.nih.gov/nuccore/NM_128106	http://www.uniprot.org/uniprot/?query=EBF1&sort=score
1146	Chr2	12407360	12407537	178	*	0.292807	0.2943	0.306061		2	12407360	12407537		-287	2	10974295	10975787	+	1	NA	TTS (AT2G25735.1)	TTS (AT2G25735.1)	718	AT2G25735.1	817115	At.38984	NM_128133	-	AT2G25735	-	uncharacterized protein	protein-coding	http://www.ncbi.nlm.nih.gov/nuccore/NM_128133	http://www.uniprot.org/uniprot/?query=AT2G25735&sort=score
1150	Chr2	12670653	12670960	308	*	0.420491	0.415593	0.44645		2	12670653	12670960		-288	2	11149450	11150537	+	1	NA	exon (AT2G26190.1, exon 2 of 9)	exon (AT2G26190.1, exon 2 of 9)	516	AT2G26190.1	817159	At.22198	NM_128177	-	AT2G26190	T1D16.17|T1D16_17	calmodulin-binding protein	protein-coding	http://www.ncbi.nlm.nih.gov/nuccore/NM_128177	http://www.uniprot.org/uniprot/?query=AT2G26190&sort=score
1153	Chr2	12707444	12707784	341	*	0.320054	0.253879	0.350296		2	12707444	12707784		-289	2	11282382	11284002	+	1	NA	exon (AT2G26530.2, exon 2 of 2)	exon (AT2G26530.2, exon 2 of 2)	1019	AT2G26530.2	817194	At.343	NM_001036346	-	AR781	T9J22.20|T9J22_20	uncharacterized protein	protein-coding	http://www.ncbi.nlm.nih.gov/nuccore/NM_001036346	http://www.uniprot.org/uniprot/?query=AR781&sort=score
1155	Chr2	12814294	12816367	2074	*	0.661529	0.555038	0.656397		2	12814294	12816367		-290	2	11512990	11513482	+	1	NA	exon (AT2G26975.1, exon 1 of 1)	exon (AT2G26975.1, exon 1 of 1)	375	AT2G26975.1	817239	At.44738	NM_179760	-	AT2G26975	-	Ctr copper transporter family	protein-coding	http://www.ncbi.nlm.nih.gov/nuccore/NM_179760	http://www.uniprot.org/uniprot/?query=AT2G26975&sort=score
1156	Chr2	12821685	12823295	1611	*	0.595234	0.613341	0.646788		2	12821685	12823295		-291	2	11566286	11567195	+	1	NA	TTS (AT2G27090.1)	TTS (AT2G27090.1)	453	AT2G27080.1	817250	At.68415	NM_128266	-	AT2G27080	T20P8.13|T20P8_13	late embryogenesis abundant hydroxyproline-rich glycoprotein	protein-coding	http://www.ncbi.nlm.nih.gov/nuccore/NM_128266	http://www.uniprot.org/uniprot/?query=AT2G27080&sort=score
1157	Chr2	12897076	12898260	1185	*	0.607047	0.580617	0.702008		2	12897076	12898260		-292	2	11669701	11670618	+	1	NA	exon (AT2G27260.1, exon 1 of 1)	exon (AT2G27260.1, exon 1 of 1)	505	AT2G27260.1	817268	At.13628	NM_128284	-	AT2G27260	F12K2.16|F12K2_16	late embryogenesis abundant hydroxyproline-rich glycoprotein	protein-coding	http://www.ncbi.nlm.nih.gov/nuccore/NM_128284	http://www.uniprot.org/uniprot/?query=AT2G27260&sort=score
1159	Chr2	12937983	12938674	692	*	0.495093	0.414921	0.49785		2	12937983	12938674		-293	2	11684212	11684956	+	1	NA	exon (AT2G27310.1, exon 1 of 1)	exon (AT2G27310.1, exon 1 of 1)	383	AT2G27310.1	817274	At.13633	NM_128290	-	AT2G27310	F12K2.11|F12K2_11	F-box protein	protein-coding	http://www.ncbi.nlm.nih.gov/nuccore/NM_128290	http://www.uniprot.org/uniprot/?query=AT2G27310&sort=score
1160	Chr2	12972943	12974166	1224	*	0.418781	0.391354	0.38716		2	12972943	12974166		-294	2	11751866	11753971	+	1	NA	exon (AT2G27500.2, exon 2 of 2)	exon (AT2G27500.2, exon 2 of 2)	848	AT2G27500.3	817295	At.24289	NM_001036355	-	AT2G27500	F10A12.18|F10A12_18	putative glucan endo-1,3-beta-glucosidase	protein-coding	http://www.ncbi.nlm.nih.gov/nuccore/NM_001036355	http://www.uniprot.org/uniprot/?query=AT2G27500&sort=score
1167	Chr2	13139065	13140537	1473	*	0.616255	0.600772	0.744607		2	13139065	13140537		-295	2	11860565	11861855	+	1	NA	promoter-TSS (AT2G27840.1)	promoter-TSS (AT2G27840.1)	-784	AT2G27840.1	817331	At.64371	NM_128344	-	HDT4	F15K20.6|F15K20_6|HDA13|HDT04|HISTONE DEACETYLASE|HISTONE DEACETYLASE 13	histone deacetylase HDT4	protein-coding	http://www.ncbi.nlm.nih.gov/nuccore/NM_128344	http://www.uniprot.org/uniprot/?query=HDT4&sort=score
1168	Chr2	13141480	13142651	1172	*	0.472962	0.512341	0.561968		2	13141480	13142651		-296	2	12081139	12081505	+	1	NA	intron (AT2G28305.1, intron 1 of 6)	intron (AT2G28305.1, intron 1 of 6)	209	AT2G28305.1	817376	At.19115	NM_128389	-	LOG1	ATLOG1|LONELY GUY 1|T1B3.18	cytokinin riboside 5'-monophosphate phosphoribohydrolase LOG1	protein-coding	http://www.ncbi.nlm.nih.gov/nuccore/NM_128389	http://www.uniprot.org/uniprot/?query=LOG1&sort=score
1170	Chr2	13162303	13163022	720	*	0.428961	0.573138	0.512523		2	13162303	13163022		-297	2	12148160	12148991	+	1	NA	exon (AT2G28400.1, exon 1 of 1)	exon (AT2G28400.1, exon 1 of 1)	476	AT2G28400.1	817388	At.28147	NM_128400	-	AT2G28400	T1B3.8|T1B3_8	uncharacterized protein	protein-coding	http://www.ncbi.nlm.nih.gov/nuccore/NM_128400	http://www.uniprot.org/uniprot/?query=AT2G28400&sort=score
1176	Chr2	13373246	13373565	320	*	0.42067	0.403494	0.587389		2	13373246	13373565		-298	2	12407360	12407537	+	1	NA	exon (AT2G28890.1, exon 1 of 4)	exon (AT2G28890.1, exon 1 of 4)	786	AT2G28890.1	817438	At.27597	NM_128448	-	PLL4	F8N16.18|F8N16_18|PROTEIN PHOSPHATASE 2C|poltergeist like 4	protein phosphatase 2C-like PLL4	protein-coding	http://www.ncbi.nlm.nih.gov/nuccore/NM_128448	http://www.uniprot.org/uniprot/?query=PLL4&sort=score
1182	Chr2	13522932	13525085	2154	*	0.514289	0.52955	0.524199		2	13522932	13525085		-299	2	12670653	12670960	+	1	NA	promoter-TSS (AT2G29640.1)	promoter-TSS (AT2G29640.1)	-399	AT2G29640.1	817514	At.52967	NM_128518	-	JOSL	JOSEPHIN-like protein|T27A16.26|T27A16_26	Josephin-like protein	protein-coding	http://www.ncbi.nlm.nih.gov/nuccore/NM_128518	http://www.uniprot.org/uniprot/?query=JOSL&sort=score
1185	Chr2	13554877	13557221	2345	*	0.546168	0.641376	0.528286		2	13554877	13557221		-300	2	12707444	12707784	+	1	NA	exon (AT2G29740.1, exon 1 of 1)	exon (AT2G29740.1, exon 1 of 1)	904	AT2G29740.1	817524	At.43055	NM_128528	-	UGT71C2	T27A16.16|T27A16_16|UDP-glucosyl transferase 71C2	UDP-glucosyl transferase 71C2	protein-coding	http://www.ncbi.nlm.nih.gov/nuccore/NM_128528	http://www.uniprot.org/uniprot/?query=UGT71C2&sort=score
1186	Chr2	13632765	13633228	464	*	0.428757	0.473014	0.443543		2	13632765	13633228		-301	2	12814294	12816367	+	1	NA	exon (AT2G30020.1, exon 2 of 2)	exon (AT2G30020.1, exon 2 of 2)	921	AT2G30020.1	817553	At.19796	NM_128557	-	AT2G30020	AP2C1|F23F1.6|F23F1_6	putative protein phosphatase 2C 25	protein-coding	http://www.ncbi.nlm.nih.gov/nuccore/NM_128557	http://www.uniprot.org/uniprot/?query=AT2G30020&sort=score
1192	Chr2	13916519	13916951	433	*	0.460921	0.408168	0.451658		2	13916519	13916951		-302	2	12821685	12823295	+	1	NA	exon (AT2G30040.1, exon 1 of 1)	exon (AT2G30040.1, exon 1 of 1)	780	AT2G30040.1	817555	At.28381	NM_128559	-	MAPKKK14	F23F1.4|F23F1_4|mitogen-activated protein kinase kinase kinase 14	mitogen-activated protein kinase kinase kinase 14	protein-coding	http://www.ncbi.nlm.nih.gov/nuccore/NM_128559	http://www.uniprot.org/uniprot/?query=MAPKKK14&sort=score
1197	Chr2	14045034	14045426	393	*	0.393393	0.456921	0.500131		2	14045034	14045426		-303	2	12897076	12898260	+	1	NA	exon (AT2G30230.1, exon 1 of 1)	exon (AT2G30230.1, exon 1 of 1)	597	AT2G30230.1	817573	At.50978	NM_128576	-	AT2G30230	T9D9.4	uncharacterized protein	protein-coding	http://www.ncbi.nlm.nih.gov/nuccore/NM_128576	http://www.uniprot.org/uniprot/?query=AT2G30230&sort=score
1199	Chr2	14050417	14051036	620	*	0.499122	0.509671	0.434271		2	14050417	14051036		-304	2	12937983	12938674	+	1	NA	exon (AT2G30362.1, exon 1 of 2)	exon (AT2G30362.1, exon 1 of 2)	505	AT2G30360.1	817586	At.12244	NM_128589	-	SIP4	CBL-INTERACTING PROTEIN KINASE 11|CIPK11|PKS5|PROTEIN KINASE SOS2-LIKE 5|SNF1-RELATED PROTEIN KINASE 3.22|SNRK3.22|SOS3-interacting protein 4|T9D9.17|T9D9_17	CBL-interacting serine/threonine-protein kinase 11	protein-coding	http://www.ncbi.nlm.nih.gov/nuccore/NM_128589	http://www.uniprot.org/uniprot/?query=SIP4&sort=score
1203	Chr2	14194135	14194439	305	*	0.470176	0.419131	0.506689		2	14194135	14194439		-305	2	12972943	12974166	+	1	NA	exon (AT2G30440.1, exon 1 of 6)	exon (AT2G30440.1, exon 1 of 6)	678	AT2G30440.1	817595	At.10032	NM_128597	-	TPP	T6B20.20|T6B20_20|thylakoid processing peptide	thylakoid processing peptide	protein-coding	http://www.ncbi.nlm.nih.gov/nuccore/NM_128597	http://www.uniprot.org/uniprot/?query=TPP&sort=score
1205	Chr2	14308183	14310347	2165	*	0.573356	0.583307	0.614107		2	14308183	14310347		-306	2	13139065	13140537	+	1	NA	exon (AT2G30860.1, exon 3 of 3)	exon (AT2G30860.1, exon 3 of 3)	804	AT2G30860.2	817636	At.74982	NM_001084514	-	GSTF9	ATGSTF7|ATGSTF9|F7F1.7|F7F1_7|GLUTATHIONE TRANSFERASE|GLUTTR|glutathione S-transferase PHI 9	glutathione S-transferase PHI 9	protein-coding	http://www.ncbi.nlm.nih.gov/nuccore/NM_001084514	http://www.uniprot.org/uniprot/?query=GSTF9&sort=score
1209	Chr2	14522693	14523519	827	*	0.480658	0.394122	0.446453		2	14522693	14523519		-307	2	13141480	13142651	+	1	NA	TTS (AT2G30880.2)	TTS (AT2G30880.2)	709	AT2G30870.1	817637	At.71298	NM_128639	-	GSTF10	ARABIDOPSIS THALIANA GLUTATHIONE S-TRANSFERASE PHI 10|ATGSTF10|ATGSTF4|EARLY DEHYDRATION-INDUCED 13|ERD13|F7F1.8|F7F1_8|GLUTATHIONE S-TRANSFERASE|glutathione S-transferase PHI 10	glutathione S-transferase PHI 10	protein-coding	http://www.ncbi.nlm.nih.gov/nuccore/NM_128639	http://www.uniprot.org/uniprot/?query=GSTF10&sort=score
1210	Chr2	14524786	14525558	773	*	0.39653	0.411939	0.378869		2	14524786	14525558		-308	2	13162303	13163022	+	1	NA	TTS (AT2G30925.1)	TTS (AT2G30925.1)	294	AT2G30930.1	817644	At.24806	NM_128646	-	AT2G30930	F7F1.14|F7F1_14	uncharacterized protein	protein-coding	http://www.ncbi.nlm.nih.gov/nuccore/NM_128646	http://www.uniprot.org/uniprot/?query=AT2G30930&sort=score
1212	Chr2	14545185	14546770	1586	*	0.379037	0.444338	0.58174		2	14545185	14546770		-309	2	13373246	13373565	+	1	NA	exon (AT2G31360.1, exon 1 of 5)	exon (AT2G31360.1, exon 1 of 5)	200	AT2G31360.1	817694	At.14455	NM_128693	-	DS2	16:0delta9 desaturase 2|ADS2|DELTA 9 DESATURASE|T28P16.15|T28P16_15	16:0delta9 desaturase 2	protein-coding	http://www.ncbi.nlm.nih.gov/nuccore/NM_128693	http://www.uniprot.org/uniprot/?query=DS2&sort=score
1215	Chr2	14739030	14739798	769	*	0.407238	0.444881	0.563206		2	14739030	14739798		-310	2	13522932	13525085	+	1	NA	promoter-TSS (AT2G31810.2)	promoter-TSS (AT2G31810.2)	-212	AT2G31810.1	817738	At.24583	NM_179841	-	AT2G31810	F20M17.15|F20M17_15	ACT domain-containing small subunit of acetolactate synthase protein	protein-coding	http://www.ncbi.nlm.nih.gov/nuccore/NM_179841	http://www.uniprot.org/uniprot/?query=AT2G31810&sort=score
1219	Chr2	14861274	14862037	764	*	0.523118	0.506846	0.568459		2	14861274	14862037		-311	2	13554877	13557221	+	1	NA	TTS (AT2G31890.1)	TTS (AT2G31890.1)	1155	AT2G31880.1	817746	At.75587	NM_128746	-	SOBIR1	EVERSHED|EVR|F20M17.8|F20M17_8|SUPPRESSOR OF BIR1 1	leucine-rich repeat receptor-like serine/threonine/tyrosine-protein kinase SOBIR1	protein-coding	http://www.ncbi.nlm.nih.gov/nuccore/NM_128746	http://www.uniprot.org/uniprot/?query=SOBIR1&sort=score
1227	Chr2	15013650	15014072	423	*	0.44303	0.418189	0.488147		2	15013650	15014072		-312	2	13632765	13633228	+	1	NA	exon (AT2G32030.1, exon 1 of 1)	exon (AT2G32030.1, exon 1 of 1)	338	AT2G32030.1	817763	At.13600	NM_128763	-	AT2G32030	F22D22.22|F22D22_22	Acyl-CoA N-acyltransferases (NAT) superfamily protein	protein-coding	http://www.ncbi.nlm.nih.gov/nuccore/NM_128763	http://www.uniprot.org/uniprot/?query=AT2G32030&sort=score
1231	Chr2	15082764	15084472	1709	*	0.573556	0.488589	0.686737		2	15082764	15084472		-313	2	13916519	13916951	+	1	NA	exon (AT2G32800.1, exon 1 of 1)	exon (AT2G32800.1, exon 1 of 1)	283	AT2G32800.1	817841	At.66358	NM_128840	-	AP4.3A	F24L7.6|F24L7_6	serine/threonine protein kinase AP4.3A	protein-coding	http://www.ncbi.nlm.nih.gov/nuccore/NM_128840	http://www.uniprot.org/uniprot/?query=AP4.3A&sort=score
1236	Chr2	15165494	15166176	683	*	0.444746	0.448902	0.498176		2	15165494	15166176		-314	2	14045034	14045426	+	1	NA	exon (AT2G33120.2, exon 1 of 5)	exon (AT2G33120.2, exon 1 of 5)	313	AT2G33120.1	817874	At.20806	NM_001036392	-	SAR1	ARABIDOPSIS THALIANA VESICLE-ASSOCIATED MEMBRANE PROTEIN 722|ATVAMP722|F25I18.14|F25I18_14|VAMP722|synaptobrevin-related protein 1	vesicle-associated membrane protein 722	protein-coding	http://www.ncbi.nlm.nih.gov/nuccore/NM_001036392	http://www.uniprot.org/uniprot/?query=SAR1&sort=score
1238	Chr2	15192435	15194143	1709	*	0.463988	0.603893	0.570358		2	15192435	15194143		-315	2	14050417	14051036	+	1	NA	intron (AT2G33150.1, intron 1 of 13)	intron (AT2G33150.1, intron 1 of 13)	413	AT2G33150.1	817876	At.72951	NM_128874	-	PKT3	3-KETOACYL-COA THIOLASE 2|KAT2|PED1|PEROXISOME DEFECTIVE 1|peroxisomal 3-ketoacyl-CoA thiolase 3|potassium channel in Arabidopsis thaliana 2	3-ketoacyl-CoA thiolase 2	protein-coding	http://www.ncbi.nlm.nih.gov/nuccore/NM_128874	http://www.uniprot.org/uniprot/?query=PKT3&sort=score
1244	Chr2	15418498	15419180	683	*	0.467144	0.499139	0.454423		2	15418498	15419180		-316	2	14194135	14194439	+	1	NA	promoter-TSS (AT2G33509.1)	promoter-TSS (AT2G33509.1)	137	AT2G33510.1	817916	At.37916	NM_001202738	-	AT2G33510	F4P9.28|F4P9_28	uncharacterized protein	protein-coding	http://www.ncbi.nlm.nih.gov/nuccore/NM_001202738	http://www.uniprot.org/uniprot/?query=AT2G33510&sort=score
1245	Chr2	15422890	15424908	2019	*	0.403419	0.399771	0.457255		2	15422890	15424908		-317	2	14308183	14310347	+	1	NA	promoter-TSS (AT2G33820.1)	promoter-TSS (AT2G33820.1)	-972	AT2G33820.1	817949	At.37878	NM_128941	-	MBAC1	ATMBAC1|T1B8.12|T1B8_12	mitochondrial ornithine transporter	protein-coding	http://www.ncbi.nlm.nih.gov/nuccore/NM_128941	http://www.uniprot.org/uniprot/?query=MBAC1&sort=score
1247	Chr2	15469399	15469857	459	*	0.479386	0.564552	0.437304		2	15469399	15469857		-318	2	14522693	14523519	+	1	NA	TTS (AT2G34410.1)	TTS (AT2G34410.1)	462	AT2G34420.1	818005	At.71528	NM_128994	-	LHB1B2	F13P17.32|LHCB1.5|PHOTOSYSTEM II LIGHT HARVESTING COMPLEX GENE 1.5|photosystem II light harvesting complex gene B1B2	photosystem II light harvesting complex protein B1B2	protein-coding	http://www.ncbi.nlm.nih.gov/nuccore/NM_128994	http://www.uniprot.org/uniprot/?query=LHB1B2&sort=score
1249	Chr2	15515207	15516364	1158	*	0.431801	0.373395	0.487166		2	15515207	15516364		-319	2	14524786	14525558	+	1	NA	exon (AT2G34430.1, exon 1 of 1)	exon (AT2G34430.1, exon 1 of 1)	416	AT2G34430.1	818006	At.71696	NM_128995	-	LHB1B1	F13P17.29|LHCB1.4|LIGHT-HARVESTING CHLOROPHYLL-PROTEIN COMPLEX II SUBUNIT B1|light-harvesting chlorophyll-protein complex II subunit B1	light-harvesting chlorophyll protein complex II subunit B1	protein-coding	http://www.ncbi.nlm.nih.gov/nuccore/NM_128995	http://www.uniprot.org/uniprot/?query=LHB1B1&sort=score
1251	Chr2	15592610	15593385	776	*	0.408722	0.561663	0.63288		2	15592610	15593385		-320	2	14545185	14546770	+	1	NA	intron (AT2G34510.1, intron 1 of 2)	intron (AT2G34510.1, intron 1 of 2)	901	AT2G34510.1	818014	At.19519	NM_129003	-	AT2G34510	T31E10.15|T31E10_15	uncharacterized protein	protein-coding	http://www.ncbi.nlm.nih.gov/nuccore/NM_129003	http://www.uniprot.org/uniprot/?query=AT2G34510&sort=score
1263	Chr2	15757013	15757480	468	*	0.465313	0.38302	0.414855		2	15757013	15757480		-321	2	14739030	14739798	+	1	NA	exon (AT2G34930.1, exon 1 of 1)	exon (AT2G34930.1, exon 1 of 1)	490	AT2G34930.1	818058	At.19599	NM_129046	-	AT2G34930	F19I3.16|F19I3_16	disease resistance family protein / LRR family protein	protein-coding	http://www.ncbi.nlm.nih.gov/nuccore/NM_129046	http://www.uniprot.org/uniprot/?query=AT2G34930&sort=score
1264	Chr2	15816068	15816985	918	*	0.477824	0.437801	0.446769		2	15816068	15816985		-322	2	14861274	14862037	+	1	NA	exon (AT2G35290.1, exon 1 of 1)	exon (AT2G35290.1, exon 1 of 1)	373	AT2G35290.1	818096	At.37685	NM_129081	-	AT2G35290	T4C15.4|T4C15_4	uncharacterized protein	protein-coding	http://www.ncbi.nlm.nih.gov/nuccore/NM_129081	http://www.uniprot.org/uniprot/?query=AT2G35290&sort=score
1267	Chr2	15876826	15877497	672	*	0.481902	0.433127	0.681614		2	15876826	15877497		-324	2	15013650	15014072	+	1	NA	exon (AT2G35710.3, exon 1 of 1)	exon (AT2G35710.3, exon 1 of 1)	286	AT2G35710.3	818140	At.68104	NM_129126	-	AT2G35710	T20F21.27	putative glucuronosyltransferase PGSIP8	protein-coding	http://www.ncbi.nlm.nih.gov/nuccore/NM_129126	http://www.uniprot.org/uniprot/?query=AT2G35710&sort=score
1268	Chr2	15890338	15892031	1694	*	0.576946	0.669418	0.680156		2	15890338	15892031		-325	2	15082764	15084472	+	1	NA	exon (AT2G35930.1, exon 1 of 1)	exon (AT2G35930.1, exon 1 of 1)	855	AT2G35930.1	818166	At.43241	NM_129152	-	PUB23	F11F19.16|F11F19_16|plant U-box 23	E3 ubiquitin-protein ligase PUB23	protein-coding	http://www.ncbi.nlm.nih.gov/nuccore/NM_129152	http://www.uniprot.org/uniprot/?query=PUB23&sort=score
1273	Chr2	16007126	16007465	340	*	0.350095	0.362239	0.515526		2	16007126	16007465		-327	2	15165494	15166176	+	1	NA	promoter-TSS (AT2G36130.1)	promoter-TSS (AT2G36130.1)	398	AT2G36120.1	3768574	At.71580	NM_129171	-	DOT1	DEFECTIVELY ORGANIZED TRIBUTARIES 1|F9C22.5|F9C22_5	glycine-rich protein DOT1	protein-coding	http://www.ncbi.nlm.nih.gov/nuccore/NM_129171	http://www.uniprot.org/uniprot/?query=DOT1&sort=score
1274	Chr2	16011422	16012305	884	*	0.373476	0.390439	0.45766		2	16011422	16012305		-328	2	15192435	15194143	+	1	NA	TTS (AT2G36230.1)	TTS (AT2G36230.1)	809	AT2G36220.1	818194	At.66347	NM_129180	-	AT2G36220	F2H17.17|F2H17_17	uncharacterized protein	protein-coding	http://www.ncbi.nlm.nih.gov/nuccore/NM_129180	http://www.uniprot.org/uniprot/?query=AT2G36220&sort=score
1275	Chr2	16050176	16050777	602	*	0.481925	0.346605	0.41309		2	16050176	16050777		-329	2	15418498	15419180	+	1	NA	exon (AT2G36780.1, exon 1 of 1)	exon (AT2G36780.1, exon 1 of 1)	315	AT2G36780.1	818250	At.13721	NM_129233	-	AT2G36780	F13K3.18|F13K3_18	UDP-glucosyl transferase 73C3	protein-coding	http://www.ncbi.nlm.nih.gov/nuccore/NM_129233	http://www.uniprot.org/uniprot/?query=AT2G36780&sort=score
1276	Chr2	16108356	16111071	2716	*	0.620066	0.396965	0.637703		2	16108356	16111071		-330	2	15422890	15424908	+	1	NA	exon (AT2G36800.1, exon 1 of 1)	exon (AT2G36800.1, exon 1 of 1)	1117	AT2G36800.1	818252	At.27247	NM_129235	-	DOGT1	F13K3.20|F13K3_20|UDP-GLUCOSYL TRANSFERASE 73C5|UGT73C5|don-glucosyltransferase 1	UDP-glycosyltransferase 73C5	protein-coding	http://www.ncbi.nlm.nih.gov/nuccore/NM_129235	http://www.uniprot.org/uniprot/?query=DOGT1&sort=score
1278	Chr2	16214455	16215290	836	*	0.522282	0.423955	0.582171		2	16214455	16215290		-331	2	15469399	15469857	+	1	NA	promoter-TSS (AT2G36854.1)	promoter-TSS (AT2G36854.1)	-91	AT2G36854.1	6241273	At.73728	NM_001124985	-	AT2G36854	-	uncharacterized protein	protein-coding	http://www.ncbi.nlm.nih.gov/nuccore/NM_001124985	http://www.uniprot.org/uniprot/?query=AT2G36854&sort=score
1279	Chr2	16291528	16292012	485	*	0.40201	0.383271	0.451862		2	16291528	16292012		-332	2	15515207	15516364	+	1	NA	intron (AT2G36950.1, intron 1 of 2)	intron (AT2G36950.1, intron 1 of 2)	653	AT2G36950.1	818269	At.24096	NM_129251	-	AT2G36950	T1J8.13|T1J8_13	heavy-metal-associated domain-containing protein	protein-coding	http://www.ncbi.nlm.nih.gov/nuccore/NM_129251	http://www.uniprot.org/uniprot/?query=AT2G36950&sort=score
1288	Chr2	16529098	16529335	238	*	0.415852	0.396241	0.437867		2	16529098	16529335		-333	2	15592610	15593385	+	1	NA	TTS (AT2G37100.1)	TTS (AT2G37100.1)	446	AT2G37110.1	818287	At.27780	NM_129267	-	AT2G37110	T2N18.13|T2N18_13	PLAC8 domain-containing protein	protein-coding	http://www.ncbi.nlm.nih.gov/nuccore/NM_129267	http://www.uniprot.org/uniprot/?query=AT2G37110&sort=score
1291	Chr2	16562821	16563008	188	*	0.232275	0.207702	0.233083		2	16562821	16563008		-334	2	15757013	15757480	+	1	NA	exon (AT2G37550.1, exon 1 of 4)	exon (AT2G37550.1, exon 1 of 4)	284	AT2G37550.2	818331	At.75563	NM_001036426	-	AGD7	ARF-GAP domain 7|ASP1|F13M22.5|F13M22_5|yeast pde1 suppressor 1	ADP-ribosylation factor GTPase-activating protein AGD7	protein-coding	http://www.ncbi.nlm.nih.gov/nuccore/NM_001036426	http://www.uniprot.org/uniprot/?query=AGD7&sort=score
1292	Chr2	16570346	16572226	1881	*	0.354718	0.34599	0.383668		2	16570346	16572226		-335	2	15816068	15816985	+	1	NA	exon (AT2G37710.1, exon 1 of 1)	exon (AT2G37710.1, exon 1 of 1)	477	AT2G37710.1	818348	At.12798	NM_129327	-	RLK	F13M22.21|F13M22_21|receptor lectin kinase	receptor lectin kinase	protein-coding	http://www.ncbi.nlm.nih.gov/nuccore/NM_129327	http://www.uniprot.org/uniprot/?query=RLK&sort=score
1298	Chr2	16688582	16689850	1269	*	0.439127	0.371009	0.502088		2	16688582	16689850		-336	2	15876826	15877497	+	1	NA	5' UTR (AT2G37940.1, exon 1 of 12)	5' UTR (AT2G37940.1, exon 1 of 12)	412	AT2G37940.1	818371	At.14635	NM_129350	-	AtIPCS2	Arabidopsis Inositol phosphorylceramide synthase 2|T8P21.15|T8P21_15	inositol phosphorylceramide synthase 2	protein-coding	http://www.ncbi.nlm.nih.gov/nuccore/NM_129350	http://www.uniprot.org/uniprot/?query=AtIPCS2&sort=score
1299	Chr2	16700106	16702067	1962	*	0.443004	0.420226	0.403903		2	16700106	16702067		-337	2	15890338	15892031	+	1	NA	TTS (AT2G37975.1)	TTS (AT2G37975.1)	213	AT2G37970.1	818374	At.66364	NM_129353	-	SOUL-1	T8P21.12|T8P21_12	heam-binding protein 2	protein-coding	http://www.ncbi.nlm.nih.gov/nuccore/NM_129353	http://www.uniprot.org/uniprot/?query=SOUL-1&sort=score
1303	Chr2	16772138	16774919	2782	*	0.43861	0.391293	0.476339		2	16772138	16774919		-338	2	16007126	16007465	+	1	NA	promoter-TSS (AT2G38220.1)	promoter-TSS (AT2G38220.1)	284	AT2G38210.1	818400	At.48565	NM_129378	-	PDX1L4	F16M14.14|F16M14_14|putative PDX1-like protein 4	putative PDX1-like protein 4	protein-coding	http://www.ncbi.nlm.nih.gov/nuccore/NM_129378	http://www.uniprot.org/uniprot/?query=PDX1L4&sort=score
1305	Chr2	16823618	16824470	853	*	0.675796	0.535591	0.762663		2	16823618	16824470		-339	2	16011422	16012305	+	1	NA	TTS (AT2G38220.1)	TTS (AT2G38220.1)	408	AT2G38230.1	818402	At.68423	NM_129380	-	PDX1.1	ARABIDOPSIS THALIANA PYRIDOXINE BIOSYNTHESIS 1.1|ATPDX1.1|F16M14.16|F16M14_16|pyridoxine biosynthesis 1.1	Pyridoxal biosynthesis protein PDX1.1	protein-coding	http://www.ncbi.nlm.nih.gov/nuccore/NM_129380	http://www.uniprot.org/uniprot/?query=PDX1.1&sort=score
1309	Chr2	17113488	17114825	1338	*	0.619647	0.588815	0.785285		2	17113488	17114825		-340	2	16050176	16050777	+	1	NA	exon (AT2G38310.1, exon 1 of 1)	exon (AT2G38310.1, exon 1 of 1)	414	AT2G38310.1	818411	At.12775	NM_129387	-	PYL4	PYR1-like 4|RCAR10|T19C21.20|T19C21_20|regulatory components of ABA receptor 10	abscisic acid receptor PYL4	protein-coding	http://www.ncbi.nlm.nih.gov/nuccore/NM_129387	http://www.uniprot.org/uniprot/?query=PYL4&sort=score
1311	Chr2	17138051	17141052	3002	*	0.670646	0.40819	0.670367		2	17138051	17141052		-341	2	16108356	16111071	+	1	NA	exon (AT2G38470.1, exon 3 of 5)	exon (AT2G38470.1, exon 3 of 5)	1353	AT2G38470.1	818429	At.48567	NM_129404	-	WRKY33	ATWRKY33|T19C21.4|T19C21_4|WRKY DNA-BINDING PROTEIN 33|WRKY DNA-binding protein 33	putative WRKY transcription factor 33	protein-coding	http://www.ncbi.nlm.nih.gov/nuccore/NM_129404	http://www.uniprot.org/uniprot/?query=WRKY33&sort=score
1313	Chr2	17202081	17202570	490	*	0.447983	0.4773	0.680928		2	17202081	17202570		-342	2	16214455	16215290	+	1	NA	TTS (AT2G38780.1)	TTS (AT2G38780.1)	391	AT2G38790.1	818461	At.66375	NM_129436	-	AT2G38790	F13I13.2	uncharacterized protein	protein-coding	http://www.ncbi.nlm.nih.gov/nuccore/NM_129436	http://www.uniprot.org/uniprot/?query=AT2G38790&sort=score
1315	Chr2	17261968	17262803	836	*	0.567972	0.472115	0.678097		2	17261968	17262803		-343	2	16291528	16292012	+	1	NA	exon (AT2G39010.1, exon 1 of 4)	exon (AT2G39010.1, exon 1 of 4)	293	AT2G39010.1	818487	At.13247	NM_129458	-	PIP2E	PIP2;6|PLASMA MEMBRANE INTRINSIC PROTEIN 2;6|T7F6.18|T7F6_18|plasma membrane intrinsic protein 2E	plasma membrane intrinsic protein 2E	protein-coding	http://www.ncbi.nlm.nih.gov/nuccore/NM_129458	http://www.uniprot.org/uniprot/?query=PIP2E&sort=score
1317	Chr2	17269230	17270850	1621	*	0.487827	0.444305	0.597581		2	17269230	17270850		-344	2	16529098	16529335	+	1	NA	exon (AT2G39650.1, exon 1 of 3)	exon (AT2G39650.1, exon 1 of 3)	190	AT2G39650.1	818548	At.24780	NM_129521	-	AT2G39650	F12L6.31|F12L6_31	uncharacterized protein	protein-coding	http://www.ncbi.nlm.nih.gov/nuccore/NM_129521	http://www.uniprot.org/uniprot/?query=AT2G39650&sort=score
1318	Chr2	17337219	17337430	212	*	0.278689	0.385761	0.331366		2	17337219	17337430		-345	2	16562821	16563008	+	1	NA	exon (AT2G39710.1, exon 1 of 1)	exon (AT2G39710.1, exon 1 of 1)	465	AT2G39710.1	818555	At.20674	NM_129528	-	AT2G39710	F17A14.9	cysteine-rich peptide family protein	protein-coding	http://www.ncbi.nlm.nih.gov/nuccore/NM_129528	http://www.uniprot.org/uniprot/?query=AT2G39710&sort=score
1319	Chr2	17356773	17357596	824	*	0.476016	0.425904	0.479596		2	17356773	17357596		-346	2	16570346	16572226	+	1	NA	TTS (AT2G39725.2)	TTS (AT2G39725.2)	1817	AT2G39725.1	818557	At.27181	NM_129530	-	AT2G39725	-	LYR family of Fe/S cluster biogenesis protein	protein-coding	http://www.ncbi.nlm.nih.gov/nuccore/NM_129530	http://www.uniprot.org/uniprot/?query=AT2G39725&sort=score
1320	Chr2	17360517	17361509	993	*	0.557102	0.525405	0.836628		2	17360517	17361509		-347	2	16688582	16689850	+	1	NA	TTS (AT2G39975.1)	TTS (AT2G39975.1)	740	AT2G39980.1	818586	At.21041	NM_129556	-	AT2G39980	T28M21.14|T28M21_14	HXXXD-type acyl-transferase-like protein	protein-coding	http://www.ncbi.nlm.nih.gov/nuccore/NM_129556	http://www.uniprot.org/uniprot/?query=AT2G39980&sort=score
1324	Chr2	17587561	17587837	277	*	0.288942	0.284889	0.34355		2	17587561	17587837		-348	2	16700106	16702067	+	1	NA	exon (AT2G40000.1, exon 1 of 1)	exon (AT2G40000.1, exon 1 of 1)	941	AT2G40000.1	818588	At.27681	NM_129558	-	HSPRO2	ARABIDOPSIS ORTHOLOG OF SUGAR BEET HS1 PRO-1 2|ATHSPRO2|T28M21.16|T28M21_16|ortholog of sugar beet HS1 PRO-1 2	HS1 PRO-1 2-like protein	protein-coding	http://www.ncbi.nlm.nih.gov/nuccore/NM_129558	http://www.uniprot.org/uniprot/?query=HSPRO2&sort=score
1335	Chr2	17796434	17797215	782	*	0.460976	0.398844	0.517661		2	17796434	17797215		-349	2	16772138	16774919	+	1	NA	exon (AT2G40140.2, exon 2 of 2)	exon (AT2G40140.2, exon 2 of 2)	1326	AT2G40140.2	818605	At.27663	NM_001036440	-	CZF1	(SALT-INDUCIBLE ZINC FINGER 2|ATSZF2|SZF2|T7M7.3|T7M7_3|ZFAR1	zinc finger CCCH domain-containing protein 29	protein-coding	http://www.ncbi.nlm.nih.gov/nuccore/NM_001036440	http://www.uniprot.org/uniprot/?query=CZF1&sort=score
1340	Chr2	17990922	17992080	1159	*	0.530536	0.516014	0.571864		2	17990922	17992080		-350	2	16823618	16824470	+	1	NA	intron (AT2G40270.1, intron 2 of 5)	intron (AT2G40270.1, intron 2 of 5)	417	AT2G40270.2	818619	At.43577	NM_129585	-	AT2G40270	T7M7.19	Protein kinase family protein	protein-coding	http://www.ncbi.nlm.nih.gov/nuccore/NM_129585	http://www.uniprot.org/uniprot/?query=AT2G40270&sort=score
1344	Chr2	18253410	18255285	1876	*	0.449316	0.380933	0.494629		2	18253410	18255285		-351	2	17113488	17114825	+	1	NA	TTS (AT2G41000.1)	TTS (AT2G41000.1)	647	AT2G41010.1	818701	At.19612	NM_129666	-	CAMBP25	ATCAMBP25|T3K9.22|T3K9_22|calmodulin (CAM)-binding protein of 25 kDa	calmodulin binding protein 25	protein-coding	http://www.ncbi.nlm.nih.gov/nuccore/NM_129666	http://www.uniprot.org/uniprot/?query=CAMBP25&sort=score
1351	Chr2	18374314	18375459	1146	*	0.446168	0.556319	0.473831		2	18374314	18375459		-352	2	17138051	17141052	+	1	NA	promoter-TSS (AT2G41110.2)	promoter-TSS (AT2G41110.2)	-677	AT2G41110.2	818710	At.69620	NM_001202795	-	CAM2	ATCAL5|CALMODULIN 2|T3K9.12|T3K9_12|calmodulin 2	calmodulin 2	protein-coding	http://www.ncbi.nlm.nih.gov/nuccore/NM_001202795	http://www.uniprot.org/uniprot/?query=CAM2&sort=score
1355	Chr2	18572177	18572328	152	*	0.307816	0.275598	0.338437		2	18572177	18572328		-353	2	17202081	17202570	+	1	NA	exon (AT2G41250.1, exon 1 of 6)	exon (AT2G41250.1, exon 1 of 6)	292	AT2G41250.1	818724	At.28403	NM_129690	-	AT2G41250	F13H10.20|F13H10_20	haloacid dehalogenase-like hydrolase domain-containing protein	protein-coding	http://www.ncbi.nlm.nih.gov/nuccore/NM_129690	http://www.uniprot.org/uniprot/?query=AT2G41250&sort=score
1357	Chr2	18619294	18619649	356	*	0.274581	0.275642	0.267897		2	18619294	18619649		-354	2	17261968	17262803	+	1	NA	exon (AT2G41410.1, exon 1 of 1)	exon (AT2G41410.1, exon 1 of 1)	498	AT2G41410.1	818739	At.72696	NM_129704	-	AT2G41410	F13H10.4|F13H10_4	putative calcium-binding protein CML35	protein-coding	http://www.ncbi.nlm.nih.gov/nuccore/NM_129704	http://www.uniprot.org/uniprot/?query=AT2G41410&sort=score
1359	Chr2	18625940	18627676	1737	*	0.468955	0.594572	0.502784		2	18625940	18627676		-355	2	17269230	17270850	+	1	NA	exon (AT2G41430.3, exon 2 of 2)	exon (AT2G41430.3, exon 2 of 2)	808	AT2G41430.1	818741	At.73065	NM_001202798	-	ERD15	CID1|CTC-Interacting Domain 1|DEHYDRATION-INDUCED PROTEIN|EARLY RESPONSIVE TO DEHYDRATION 15|LIGHT STRESS-REGULATED 1|LSR1|T26J13.2	dehydration-induced protein ERD15	protein-coding	http://www.ncbi.nlm.nih.gov/nuccore/NM_001202798	http://www.uniprot.org/uniprot/?query=ERD15&sort=score
1364	Chr2	18820693	18821894	1202	*	0.471512	0.549974	0.661104		2	18820693	18821894		-356	2	17337219	17337430	+	1	NA	promoter-TSS (AT2G41570.1)	promoter-TSS (AT2G41570.1)	-56	AT2G41560.1	818754	At.67009	NM_129719	-	ACA4	T32G6.8|T32G6_8|autoinhibited Ca(2+)-ATPase|isoform 4	autoinhibited Ca(2+)-ATPase 4	protein-coding	http://www.ncbi.nlm.nih.gov/nuccore/NM_129719	http://www.uniprot.org/uniprot/?query=ACA4&sort=score
1368	Chr2	18864103	18864653	551	*	0.484107	0.637574	0.687283		2	18864103	18864653		-357	2	17356773	17357596	+	1	NA	exon (AT2G41630.1, exon 1 of 7)	exon (AT2G41630.1, exon 1 of 7)	413	AT2G41630.1	818761	At.10174	NM_129726	-	TFIIB	T32G6.15|T32G6_15|TRANSCRIPTION FACTOR TFIIB|transcription factor IIB	transcription initiation factor IIB-1	protein-coding	http://www.ncbi.nlm.nih.gov/nuccore/NM_129726	http://www.uniprot.org/uniprot/?query=TFIIB&sort=score
1370	Chr2	18910372	18911154	783	*	0.472536	0.370153	0.497055		2	18910372	18911154		-358	2	17360517	17361509	+	1	NA	exon (AT2G41640.1, exon 2 of 3)	exon (AT2G41640.1, exon 2 of 3)	522	AT2G41640.1	818762	At.21091	NM_001202799	-	AT2G41640	T32G6.16|T32G6_16	Glycosyltransferase family 61 protein	protein-coding	http://www.ncbi.nlm.nih.gov/nuccore/NM_001202799	http://www.uniprot.org/uniprot/?query=AT2G41640&sort=score
1378	Chr2	19088659	19088932	274	*	0.529425	0.330141	0.420997		2	19088659	19088932		-359	2	17587561	17587837	+	1	NA	exon (AT2G42200.1, exon 1 of 3)	exon (AT2G42200.1, exon 1 of 3)	292	AT2G42200.1	818820	At.498	NM_129782	-	SPL9	T24P15.11|T24P15_11|squamosa promoter binding protein-like 9	squamosa promoter-binding-like protein 9	protein-coding	http://www.ncbi.nlm.nih.gov/nuccore/NM_129782	http://www.uniprot.org/uniprot/?query=SPL9&sort=score
1381	Chr2	19136063	19137101	1039	*	0.461134	0.375784	0.588824		2	19136063	19137101		-360	2	17796434	17797215	+	1	NA	exon (AT2G42760.1, exon 1 of 1)	exon (AT2G42760.1, exon 1 of 1)	406	AT2G42760.1	818876	At.36972	NM_129837	-	AT2G42760	F7D19.24|F7D19_24	uncharacterized protein	protein-coding	http://www.ncbi.nlm.nih.gov/nuccore/NM_129837	http://www.uniprot.org/uniprot/?query=AT2G42760&sort=score
1383	Chr2	19175998	19176839	842	*	0.460721	0.399929	0.563247		2	19175998	19176839		-361	2	17990922	17992080	+	1	NA	TTS (AT2G43280.1)	TTS (AT2G43280.1)	546	AT2G43290.1	818931	At.21047	NM_129891	-	MSS3	F14B2.33|multicopy suppressors of snf4 deficiency in yeast 3	calmodulin-like protein MSS3	protein-coding	http://www.ncbi.nlm.nih.gov/nuccore/NM_129891	http://www.uniprot.org/uniprot/?query=MSS3&sort=score
1389	Chr2	19319785	19320333	549	*	0.419071	0.43708	0.40452		2	19319785	19320333		-363	2	18253410	18255285	+	1	NA	3' UTR (AT2G44140.2, exon 9 of 9)	3' UTR (AT2G44140.2, exon 9 of 9)	738	AT2G44130.1	819019	At.75169	NM_129976	-	AT2G44130	F6E13.26	F-box/kelch-repeat protein	protein-coding	http://www.ncbi.nlm.nih.gov/nuccore/NM_129976	http://www.uniprot.org/uniprot/?query=AT2G44130&sort=score
1390	Chr2	19334571	19334975	405	*	0.565587	0.348018	0.637353		2	19334571	19334975		-364	2	18374314	18375459	+	1	NA	exon (AT2G44500.2, exon 1 of 3)	exon (AT2G44500.2, exon 1 of 3)	546	AT2G44500.1	819057	At.74156	NM_130013	-	AT2G44500	F4I1.31	O-fucosyltransferase family protein	protein-coding	http://www.ncbi.nlm.nih.gov/nuccore/NM_130013	http://www.uniprot.org/uniprot/?query=AT2G44500&sort=score
1391	Chr2	19336781	19337551	771	*	0.47539	0.43976	0.450085		2	19336781	19337551		-366	2	18619294	18619649	+	1	NA	promoter-TSS (AT2G45161.1)	promoter-TSS (AT2G45161.1)	678	AT2G45160.1	819124	At.74179	NM_130079	-	HAM1	ARABIDOPSIS THALIANA HAIRY MERISTEM 1|ATHAM1|HAIRY MERISTEM 1|T14P1.3	protein LOST MERISTEMS 1	protein-coding	http://www.ncbi.nlm.nih.gov/nuccore/NM_130079	http://www.uniprot.org/uniprot/?query=HAM1&sort=score
1395	Chr2	19446885	19447188	304	*	0.445922	0.309983	0.480955		2	19446885	19447188		-367	2	18625940	18627676	+	1	NA	exon (AT2G45180.1, exon 1 of 1)	exon (AT2G45180.1, exon 1 of 1)	488	AT2G45180.1	819126	At.43238	NM_130081	-	AT2G45180	F4L23.31	protease inhibitor/seed storage/lipid transfer protein (LTP) family protein	protein-coding	http://www.ncbi.nlm.nih.gov/nuccore/NM_130081	http://www.uniprot.org/uniprot/?query=AT2G45180&sort=score
1399	Chr2	19558269	19559970	1702	*	0.489192	0.438948	0.532673		2	19558269	19559970		-368	2	18820693	18821894	+	1	NA	exon (AT2G45685.1, exon 1 of 1)	exon (AT2G45685.1, exon 1 of 1)	595	AT2G45680.1	819176	At.75349	NM_130131	-	AT2G45680	F17K2.21	transcription factor TCP9	protein-coding	http://www.ncbi.nlm.nih.gov/nuccore/NM_130131	http://www.uniprot.org/uniprot/?query=AT2G45680&sort=score
1403	Chr3	87768	89462	1695	*	0.648618	0.514756	0.573259		3	87768	89462		-369	2	18864103	18864653	+	1	NA	intron (AT2G45820.1, intron 1 of 3)	intron (AT2G45820.1, intron 1 of 3)	313	AT2G45820.1	819190	At.24530	NM_130145	-	AT2G45820	F4I18.20	Remorin family protein	protein-coding	http://www.ncbi.nlm.nih.gov/nuccore/NM_130145	http://www.uniprot.org/uniprot/?query=AT2G45820&sort=score
1412	Chr3	296054	296787	734	*	0.42383	0.41654	0.606863		3	296054	296787		-370	2	18910372	18911154	+	1	NA	exon (AT2G45960.1, exon 1 of 4)	exon (AT2G45960.1, exon 1 of 4)	468	AT2G45960.3	819204	At.24183	NM_001084597	-	PIP1B	ATHH2|F4I18.6|NAMED PLASMA MEMBRANE INTRINSIC PROTEIN 1;2|PIP1;2|TMP-A|TRANSMEMBRANE PROTEIN A|plasma membrane intrinsic protein 1B	aquaporin PIP1-2	protein-coding	http://www.ncbi.nlm.nih.gov/nuccore/NM_001084597	http://www.uniprot.org/uniprot/?query=PIP1B&sort=score
1420	Chr3	509071	510190	1120	*	0.406095	0.50369	0.661861		3	509071	510190		-371	2	19088659	19088932	+	1	NA	TTS (AT2G46505.1)	TTS (AT2G46505.1)	168	AT2G46500.1	819260	At.27467	NM_001202833	-	PI4K GAMMA 4	ATPI4K GAMMA 4|F11C10.19|F11C10_19|UBDK GAMMA 4|UBIQUITIN-LIKE DOMAIN KINASE GAMMA 4|phosphoinositide 4-kinase gamma 4	phosphoinositide 4-kinase gamma 4	protein-coding	http://www.ncbi.nlm.nih.gov/nuccore/NM_001202833	http://www.uniprot.org/uniprot/?query=PI4K GAMMA 4&sort=score
1425	Chr3	616840	617454	615	*	0.437543	0.429196	0.528909		3	616840	617454		-372	2	19136063	19137101	+	1	NA	TTS (AT2G46610.1)	TTS (AT2G46610.1)	563	AT2G46600.1	819272	At.28553	NM_130225	-	AT2G46600	F13A10.13	Calcium-binding EF-hand family protein	protein-coding	http://www.ncbi.nlm.nih.gov/nuccore/NM_130225	http://www.uniprot.org/uniprot/?query=AT2G46600&sort=score
1426	Chr3	618395	619479	1085	*	0.625039	0.732135	0.709897		3	618395	619479		-375	2	19334571	19334975	+	1	NA	promoter-TSS (AT2G47060.2)	promoter-TSS (AT2G47060.2)	53	AT2G47060.2	819320	At.21876	NM_001036475	-	AT2G47060	F14M4.11	Pto-interacting 1-4	protein-coding	http://www.ncbi.nlm.nih.gov/nuccore/NM_001036475	http://www.uniprot.org/uniprot/?query=AT2G47060&sort=score
1429	Chr3	634749	635349	601	*	0.356426	0.330545	0.451783		3	634749	635349		-376	2	19336781	19337551	+	1	NA	exon (AT2G47070.1, exon 1 of 10)	exon (AT2G47070.1, exon 1 of 10)	471	AT2G47070.1	819321	At.12581	NM_180137	-	SPL1	F14M4.10|SQUAMOSA PROMOTER BINDING PROTEIN-LIKE 1|squamosa promoter binding protein-like 1	squamosa promoter-binding-like protein 1	protein-coding	http://www.ncbi.nlm.nih.gov/nuccore/NM_180137	http://www.uniprot.org/uniprot/?query=SPL1&sort=score
1430	Chr3	649841	650777	937	*	0.465328	0.382467	0.500756		3	649841	650777		-377	2	19446885	19447188	+	1	NA	promoter-TSS (AT2G47390.1)	promoter-TSS (AT2G47390.1)	183	AT2G47400.1	819353	At.71629	NM_130308	-	CP12-1	CP12|CP12 DOMAIN-CONTAINING PROTEIN 1|CP12 domain-containing protein 1|T8I13.24	stroma protein CP12-1	protein-coding	http://www.ncbi.nlm.nih.gov/nuccore/NM_130308	http://www.uniprot.org/uniprot/?query=CP12-1&sort=score
1442	Chr3	1033763	1034629	867	*	0.370302	0.363892	0.38966		3	1033763	1034629		-628	3	87768	89462	+	1	NA	TTS (AT3G01280.1)	TTS (AT3G01280.1)	807	AT3G01290.1	821309	At.43760	NM_110995	-	AT3G01290	T22N4.8|T22N4_8	SPFH/Band 7/PHB domain-containing membrane-associated protein	protein-coding	http://www.ncbi.nlm.nih.gov/nuccore/NM_110995	http://www.uniprot.org/uniprot/?query=AT3G01290&sort=score
1445	Chr3	1107522	1108060	539	*	0.400785	0.454008	0.474425		3	1107522	1108060		-549	3	296054	296787	+	1	NA	promoter-TSS (AT3G01820.1)	promoter-TSS (AT3G01820.1)	367	AT3G01830.2	820033	At.41224	NM_111049	-	AT3G01830	F28J7.16|F28J7_16	putative calcium-binding protein CML40	protein-coding	http://www.ncbi.nlm.nih.gov/nuccore/NM_111049	http://www.uniprot.org/uniprot/?query=AT3G01830&sort=score
1447	Chr3	1260246	1261592	1347	*	0.553535	0.649633	0.653589		3	1260246	1261592		-577	3	509071	510190	+	1	NA	intron (AT3G02468.1, intron 2 of 3)	intron (AT3G02468.1, intron 2 of 3)	514	AT3G02470.1	821214	At.72938	NM_001084624	-	SAMDC	ADOMETDC|F16B3.10|F16B3_10|S-ADENOSYLMETHIONINE DECARBOXYLASE|S-adenosylmethionine decarboxylase	conserved peptide upstream open reading frame 9	protein-coding	http://www.ncbi.nlm.nih.gov/nuccore/NM_001084624	http://www.uniprot.org/uniprot/?query=SAMDC&sort=score
1453	Chr3	1477318	1477986	669	*	0.530316	0.509766	0.605053		3	1477318	1477986		-596	3	618395	619479	+	1	NA	TTS (AT3G02850.1)	TTS (AT3G02850.1)	528	AT3G02840.1	821225	At.48613	NM_111152	-	AT3G02840	F13E7.22|F13E7_22	uncharacterized protein	protein-coding	http://www.ncbi.nlm.nih.gov/nuccore/NM_111152	http://www.uniprot.org/uniprot/?query=AT3G02840&sort=score
1460	Chr3	1591276	1591890	615	*	0.483828	0.453236	0.487418		3	1591276	1591890		-598	3	634749	635349	+	1	NA	TTS (AT3G02875.1)	TTS (AT3G02875.1)	396	AT3G02880.1	821198	At.71221	NM_111157	-	AT3G02880	F13E7.17|F13E7_17	leucine-rich repeat protein kinase family protein	protein-coding	http://www.ncbi.nlm.nih.gov/nuccore/NM_111157	http://www.uniprot.org/uniprot/?query=AT3G02880&sort=score
1461	Chr3	1593420	1594113	694	*	0.471137	0.695601	0.599592		3	1593420	1594113		-600	3	649841	650777	+	1	NA	TTS (AT3G02920.2)	TTS (AT3G02920.2)	495	AT3G02910.1	821189	At.18767	NM_111161	-	AT3G02910	F13E7.14|F13E7_14	AIG2-like (avirulence induced gene) family protein	protein-coding	http://www.ncbi.nlm.nih.gov/nuccore/NM_111161	http://www.uniprot.org/uniprot/?query=AT3G02910&sort=score
1464	Chr3	1657715	1658077	363	*	0.449062	0.960555	0.754833		3	1657715	1658077		-429	3	1033763	1034629	+	1	NA	TTS (AT3G03980.1)	TTS (AT3G03980.1)	428	AT3G03990.1	819554	At.27069	NM_111270	-	AT3G03990	T11I18.10|T11I18_10	putative strigolactone esterase D14	protein-coding	http://www.ncbi.nlm.nih.gov/nuccore/NM_111270	http://www.uniprot.org/uniprot/?query=AT3G03990&sort=score
1465	Chr3	1681765	1682117	353	*	0.441659	0.555367	0.990406		3	1681765	1682117		-436	3	1107522	1108060	+	1	NA	exon (AT3G04210.1, exon 1 of 2)	exon (AT3G04210.1, exon 1 of 2)	278	AT3G04210.1	819576	At.18791	NM_111292	-	AT3G04210	T6K12.17|T6K12_17	TIR-NBS class disease resistance protein	protein-coding	http://www.ncbi.nlm.nih.gov/nuccore/NM_111292	http://www.uniprot.org/uniprot/?query=AT3G04210&sort=score
1467	Chr3	1756118	1756540	423	*	0.574858	0.547415	0.449568		3	1756118	1756540		-438	3	1260246	1261592	+	1	NA	TTS (AT3G04630.1)	TTS (AT3G04630.1)	630	AT3G04640.2	819622	At.72881	NM_001084636	-	AT3G04640	F7O18.12|F7O18_12	glycine-rich protein	protein-coding	http://www.ncbi.nlm.nih.gov/nuccore/NM_001084636	http://www.uniprot.org/uniprot/?query=AT3G04640&sort=score
1468	Chr3	1776029	1776595	567	*	0.422771	0.413063	0.481213		3	1776029	1776595		-440	3	1477318	1477986	+	1	NA	exon (AT3G05200.1, exon 1 of 1)	exon (AT3G05200.1, exon 1 of 1)	670	AT3G05200.1	819684	At.22987	NM_111393	-	ATL6	T12H1.17|T12H1_17	E3 ubiquitin-protein ligase ATL6	protein-coding	http://www.ncbi.nlm.nih.gov/nuccore/NM_111393	http://www.uniprot.org/uniprot/?query=ATL6&sort=score
1475	Chr3	2012104	2013546	1443	*	0.473997	0.442177	0.493436		3	2012104	2013546		-441	3	1591276	1591890	+	1	NA	exon (AT3G05490.1, exon 1 of 1)	exon (AT3G05490.1, exon 1 of 1)	306	AT3G05490.1	819714	At.43157	NM_111422	-	RALFL22	F22F7.6|F22F7_6|ralf-like 22	protein RALF-like 22	protein-coding	http://www.ncbi.nlm.nih.gov/nuccore/NM_111422	http://www.uniprot.org/uniprot/?query=RALFL22&sort=score
1476	Chr3	2129615	2130294	680	*	0.390865	0.540879	0.53974		3	2129615	2130294		-442	3	1593420	1594113	+	1	NA	intron (AT3G05500.1, intron 1 of 2)	intron (AT3G05500.1, intron 1 of 2)	333	AT3G05500.1	819715	At.25126	NM_111423	-	AT3G05500	F22F7.5|F22F7_5	Rubber elongation factor protein	protein-coding	http://www.ncbi.nlm.nih.gov/nuccore/NM_111423	http://www.uniprot.org/uniprot/?query=AT3G05500&sort=score
1478	Chr3	2143483	2144246	764	*	0.408867	0.325999	0.440803		3	2143483	2144246		-445	3	1657715	1658077	+	1	NA	TTS (AT3G05675.2)	TTS (AT3G05675.2)	2410	AT3G05675.2	819735	At.40629	NM_111441	-	AT3G05675	-	BTB/POZ domain-containing protein	protein-coding	http://www.ncbi.nlm.nih.gov/nuccore/NM_111441	http://www.uniprot.org/uniprot/?query=AT3G05675&sort=score
1486	Chr3	2332849	2333273	425	*	0.233902	0.237633	0.284902		3	2332849	2333273		-449	3	1681765	1682117	+	1	NA	TTS (AT3G05700.1)	TTS (AT3G05700.1)	2631	AT3G05700.1	819739	At.40625	NM_111444	-	AT3G05700	F18C1.3|F18C1_3	protein dehydration-induced 19-3	protein-coding	http://www.ncbi.nlm.nih.gov/nuccore/NM_111444	http://www.uniprot.org/uniprot/?query=AT3G05700&sort=score
1487	Chr3	2347571	2349055	1485	*	0.468274	0.412781	0.435705		3	2347571	2349055		-458	3	1756118	1756540	+	1	NA	TTS (AT3G05870.2)	TTS (AT3G05870.2)	211	AT3G05880.1	819757	At.19644	NM_111462	-	RCI2A	F10A16.18|F10A16_18|RARE-COLD-INDUCIBLE 2A	Hydrophobic protein RCI2A	protein-coding	http://www.ncbi.nlm.nih.gov/nuccore/NM_111462	http://www.uniprot.org/uniprot/?query=RCI2A&sort=score
1488	Chr3	2354738	2355621	884	*	0.564245	0.602698	0.531263		3	2354738	2355621		-460	3	1776029	1776595	+	1	NA	exon (AT3G05937.1, exon 1 of 1)	exon (AT3G05937.1, exon 1 of 1)	463	AT3G05937.1	2745871	At.49592	NM_202504	-	AT3G05937	-	uncharacterized protein	protein-coding	http://www.ncbi.nlm.nih.gov/nuccore/NM_202504	http://www.uniprot.org/uniprot/?query=AT3G05937&sort=score
1490	Chr3	2365446	2366786	1341	*	0.504411	0.625644	0.502662		3	2365446	2366786		-500	3	2012104	2013546	+	1	NA	exon (AT3G06500.1, exon 1 of 6)	exon (AT3G06500.1, exon 1 of 6)	746	AT3G06500.1	819828	At.40513	NM_111526	-	AT3G06500	F5E6.17|F5E6_17	putative neutral invertase	protein-coding	http://www.ncbi.nlm.nih.gov/nuccore/NM_111526	http://www.uniprot.org/uniprot/?query=AT3G06500&sort=score
1491	Chr3	2384611	2385635	1025	*	0.425846	0.43185	0.49116		3	2384611	2385635		-515	3	2129615	2130294	+	1	NA	exon (AT3G06750.1, exon 1 of 1)	exon (AT3G06750.1, exon 1 of 1)	360	AT3G06750.1	819860	At.18840	NM_111555	-	AT3G06750	-	hydroxyproline-rich glycoprotein family protein	protein-coding	http://www.ncbi.nlm.nih.gov/nuccore/NM_111555	http://www.uniprot.org/uniprot/?query=AT3G06750&sort=score
1493	Chr3	2387681	2388473	793	*	0.410667	0.469756	0.58782		3	2387681	2388473		-519	3	2143483	2144246	+	1	NA	TTS (AT3G06790.2)	TTS (AT3G06790.2)	377	AT3G06780.1	819863	At.74889	NM_111558	-	AT3G06780	-	glycine-rich protein	protein-coding	http://www.ncbi.nlm.nih.gov/nuccore/NM_111558	http://www.uniprot.org/uniprot/?query=AT3G06780&sort=score
1497	Chr3	2484475	2485270	796	*	0.544304	0.513842	0.40459		3	2484475	2485270		-537	3	2332849	2333273	+	1	NA	exon (AT3G07320.1, exon 2 of 3)	exon (AT3G07320.1, exon 2 of 3)	1013	AT3G07320.1	819920	At.20334	NM_148696	-	AT3G07320	T1B9.1	O-Glycosyl hydrolases family 17 protein	protein-coding	http://www.ncbi.nlm.nih.gov/nuccore/NM_148696	http://www.uniprot.org/uniprot/?query=AT3G07320&sort=score
1498	Chr3	2487410	2487946	537	*	0.366222	0.452465	0.446715		3	2487410	2487946		-538	3	2347571	2349055	+	1	NA	exon (AT3G07350.1, exon 1 of 1)	exon (AT3G07350.1, exon 1 of 1)	845	AT3G07350.1	819923	At.28250	NM_111614	-	AT3G07350	-	uncharacterized protein	protein-coding	http://www.ncbi.nlm.nih.gov/nuccore/NM_111614	http://www.uniprot.org/uniprot/?query=AT3G07350&sort=score
1501	Chr3	2564115	2564863	749	*	0.487034	0.465563	0.604238		3	2564115	2564863		-539	3	2354738	2355621	+	1	NA	intron (AT3G07360.1, intron 1 of 1)	intron (AT3G07360.1, intron 1 of 1)	459	AT3G07360.1	819924	At.21635	NM_001035579	-	PUB9	ARABIDOPSIS THALIANA PLANT U-BOX 9|ATPUB9|plant U-box 9	ARM domain-containing protein	protein-coding	http://www.ncbi.nlm.nih.gov/nuccore/NM_001035579	http://www.uniprot.org/uniprot/?query=PUB9&sort=score
1502	Chr3	2565549	2565869	321	*	0.376151	0.317418	0.357315		3	2565549	2565869		-540	3	2365446	2366786	+	1	NA	exon (AT3G07390.1, exon 1 of 1)	exon (AT3G07390.1, exon 1 of 1)	815	AT3G07390.1	819927	At.48629	NM_111618	-	AIR12	Auxin-Induced in Root cultures 12	auxin-induced in root cultures protein 12	protein-coding	http://www.ncbi.nlm.nih.gov/nuccore/NM_111618	http://www.uniprot.org/uniprot/?query=AIR12&sort=score
1516	Chr3	2843109	2843766	658	*	0.711005	0.415717	0.651351		3	2843109	2843766		-541	3	2384611	2385635	+	1	NA	intron (AT3G07460.2, intron 1 of 1)	intron (AT3G07460.2, intron 1 of 1)	590	AT3G07460.2	819934	At.44908	NM_148697	-	AT3G07460	-	uncharacterized protein	protein-coding	http://www.ncbi.nlm.nih.gov/nuccore/NM_148697	http://www.uniprot.org/uniprot/?query=AT3G07460&sort=score
1518	Chr3	2889103	2890267	1165	*	0.671594	0.560088	0.669505		3	2889103	2890267		-542	3	2387681	2388473	+	1	NA	promoter-TSS (AT3G07480.1)	promoter-TSS (AT3G07480.1)	394	AT3G07470.1	819935	At.18422	NM_111625	-	AT3G07470	-	uncharacterized protein	protein-coding	http://www.ncbi.nlm.nih.gov/nuccore/NM_111625	http://www.uniprot.org/uniprot/?query=AT3G07470&sort=score
1523	Chr3	3016580	3017013	434	*	0.447448	0.413893	0.412808		3	3016580	3017013		-543	3	2484475	2485270	+	1	NA	TTS (AT3G07770.1)	TTS (AT3G07770.1)	404	AT3G07780.1	819969	At.25420	NM_111657	-	OBE1	OBERON1	protein OBERON 1	protein-coding	http://www.ncbi.nlm.nih.gov/nuccore/NM_111657	http://www.uniprot.org/uniprot/?query=OBE1&sort=score
1524	Chr3	3091244	3091703	460	*	0.408974	0.368298	0.414729		3	3091244	3091703		-544	3	2487410	2487946	+	1	NA	TTS (AT3G07780.1)	TTS (AT3G07780.1)	309	AT3G07790.1	819970	At.27564	NM_111658	-	AT3G07790	-	DGCR14-like protein	protein-coding	http://www.ncbi.nlm.nih.gov/nuccore/NM_111658	http://www.uniprot.org/uniprot/?query=AT3G07790&sort=score
1529	Chr3	3186324	3187847	1524	*	0.707806	0.627777	0.56979		3	3186324	3187847		-545	3	2564115	2564863	+	1	NA	5' UTR (AT3G08030.2, exon 1 of 2)	5' UTR (AT3G08030.2, exon 1 of 2)	336	AT3G08030.2	819994	At.67126	NM_111682	-	AT3G08030	-	germination-related protein	protein-coding	http://www.ncbi.nlm.nih.gov/nuccore/NM_111682	http://www.uniprot.org/uniprot/?query=AT3G08030&sort=score
1531	Chr3	3281529	3281978	450	*	0.463489	0.410504	0.521067		3	3281529	3281978		-546	3	2565549	2565869	+	1	NA	TTS (AT3G08040.2)	TTS (AT3G08040.2)	1556	AT3G08030.2	819994	At.67126	NM_111682	-	AT3G08030	-	germination-related protein	protein-coding	http://www.ncbi.nlm.nih.gov/nuccore/NM_111682	http://www.uniprot.org/uniprot/?query=AT3G08030&sort=score
1536	Chr3	3356486	3357602	1117	*	0.474117	0.502403	0.618118		3	3356486	3357602		-547	3	2843109	2843766	+	1	NA	intron (AT3G09260.1, intron 1 of 12)	intron (AT3G09260.1, intron 1 of 12)	343	AT3G09260.1	820082	At.71001	NM_111760	-	PYK10	BGLU23|LEB|LONG ER BODY|PSR3.1	beta-glucosidase 23	protein-coding	http://www.ncbi.nlm.nih.gov/nuccore/NM_111760	http://www.uniprot.org/uniprot/?query=PYK10&sort=score
1537	Chr3	3365796	3366651	856	*	0.475175	0.410188	0.629829		3	3365796	3366651		-548	3	2889103	2890267	+	1	NA	3' UTR (AT3G09390.1, exon 2 of 2)	3' UTR (AT3G09390.1, exon 2 of 2)	544	AT3G09390.1	820098	At.67557	NM_111773	-	MT2A	ARABIDOPSIS THALIANA METALLOTHIONEIN-1|ARABIDOPSIS THALIANA METALLOTHIONEIN-K|ATMT-1|ATMT-K|metallothionein 2A	metallothionein 2A	protein-coding	http://www.ncbi.nlm.nih.gov/nuccore/NM_111773	http://www.uniprot.org/uniprot/?query=MT2A&sort=score
1540	Chr3	3419764	3420846	1083	*	0.657008	0.590093	0.716162		3	3419764	3420846		-550	3	3016580	3017013	+	1	NA	5' UTR (AT3G09830.1, exon 1 of 5)	5' UTR (AT3G09830.1, exon 1 of 5)	259	AT3G09830.2	820141	At.27699	NM_111818	-	AT3G09830	-	protein kinase family protein	protein-coding	http://www.ncbi.nlm.nih.gov/nuccore/NM_111818	http://www.uniprot.org/uniprot/?query=AT3G09830&sort=score
1541	Chr3	3442525	3443795	1271	*	0.552495	0.457531	0.600956		3	3442525	3443795		-551	3	3091244	3091703	+	1	NA	TTS (AT3G10015.1)	TTS (AT3G10015.1)	292	AT3G10020.1	820163	At.24905	NM_001125137	-	AT3G10020	-	uncharacterized protein	protein-coding	http://www.ncbi.nlm.nih.gov/nuccore/NM_001125137	http://www.uniprot.org/uniprot/?query=AT3G10020&sort=score
1544	Chr3	3491648	3492067	420	*	0.356657	0.291567	0.348827		3	3491648	3492067		-552	3	3186324	3187847	+	1	NA	exon (AT3G10300.3, exon 1 of 5)	exon (AT3G10300.3, exon 1 of 5)	772	AT3G10300.2	820192	At.67038	NM_001035591	-	AT3G10300	-	putative calcium-binding protein CML49	protein-coding	http://www.ncbi.nlm.nih.gov/nuccore/NM_001035591	http://www.uniprot.org/uniprot/?query=AT3G10300&sort=score
1547	Chr3	3585188	3585781	594	*	0.462339	0.49925	0.527441		3	3585188	3585781		-553	3	3281529	3281978	+	1	NA	promoter-TSS (AT3G10526.1)	promoter-TSS (AT3G10526.1)	278	AT3G10525.1	820217	At.39916	NM_111888	-	LGO	LOSS OF GIANT CELLS FROM ORGANS	cyclin-dependent protein kinase inhibitor SMR1	protein-coding	http://www.ncbi.nlm.nih.gov/nuccore/NM_111888	http://www.uniprot.org/uniprot/?query=LGO&sort=score
1550	Chr3	3676403	3677015	613	*	0.437195	0.440022	0.447215		3	3676403	3677015		-554	3	3356486	3357602	+	1	NA	promoter-TSS (AT3G10720.1)	promoter-TSS (AT3G10720.1)	570	AT3G10720.2	820241	At.19163	NM_111908	-	AT3G10720	-	pectinesterase 25	protein-coding	http://www.ncbi.nlm.nih.gov/nuccore/NM_111908	http://www.uniprot.org/uniprot/?query=AT3G10720&sort=score
1552	Chr3	3698843	3700658	1816	*	0.333421	0.365072	0.376869		3	3698843	3700658		-556	3	3419764	3420846	+	1	NA	TTS (AT3G10920.1)	TTS (AT3G10920.1)	527	AT3G10930.1	820264	At.39835	NM_111930	-	AT3G10930	-	uncharacterized protein	protein-coding	http://www.ncbi.nlm.nih.gov/nuccore/NM_111930	http://www.uniprot.org/uniprot/?query=AT3G10930&sort=score
1553	Chr3	3728633	3730948	2316	*	0.514619	0.529859	0.519012		3	3728633	3730948		-557	3	3442525	3443795	+	1	NA	exon (AT3G10985.1, exon 1 of 1)	exon (AT3G10985.1, exon 1 of 1)	632	AT3G10985.1	2745879	At.71454	NM_202550	-	SAG20	ARABIDOPSIS THALIANA WOUND-INDUCED PROTEIN 12|ATWI-12|WI12|WOUND-INDUCED PROTEIN 12|senescence associated gene 20	senescence associated protein 20	protein-coding	http://www.ncbi.nlm.nih.gov/nuccore/NM_202550	http://www.uniprot.org/uniprot/?query=SAG20&sort=score
1557	Chr3	3945064	3945811	748	*	0.432203	0.445705	0.435145		3	3945064	3945811		-558	3	3491648	3492067	+	1	NA	promoter-TSS (AT3G11130.1)	promoter-TSS (AT3G11130.1)	50	AT3G11130.1	820284	At.26828	NM_111950	-	AT3G11130	F11B9.30	Clathrin, heavy chain	protein-coding	http://www.ncbi.nlm.nih.gov/nuccore/NM_111950	http://www.uniprot.org/uniprot/?query=AT3G11130&sort=score
1559	Chr3	4006751	4007592	842	*	0.3234	0.334445	0.392759		3	4006751	4007592		-559	3	3585188	3585781	+	1	NA	exon (AT3G11410.1, exon 1 of 4)	exon (AT3G11410.1, exon 1 of 4)	305	AT3G11410.1	820314	At.20739	NM_111974	-	PP2CA	AHG3|ARABIDOPSIS THALIANA PROTEIN PHOSPHATASE 2CA|ATPP2CA|protein phosphatase 2CA	protein phosphatase 2CA	protein-coding	http://www.ncbi.nlm.nih.gov/nuccore/NM_111974	http://www.uniprot.org/uniprot/?query=PP2CA&sort=score
1560	Chr3	4012616	4014273	1658	*	0.556797	0.407496	0.627931		3	4012616	4014273		-560	3	3676403	3677015	+	1	NA	exon (AT3G11650.1, exon 1 of 1)	exon (AT3G11650.1, exon 1 of 1)	328	AT3G11650.1	820337	At.15769	NM_111997	-	NHL2	NDR1/HIN1-like 2	NDR1/HIN1-Like protein 2	protein-coding	http://www.ncbi.nlm.nih.gov/nuccore/NM_111997	http://www.uniprot.org/uniprot/?query=NHL2&sort=score
1563	Chr3	4078527	4079616	1090	*	0.542582	0.630709	0.716779		3	4078527	4079616		-561	3	3698843	3700658	+	1	NA	exon (AT3G11700.1, exon 1 of 3)	exon (AT3G11700.1, exon 1 of 3)	912	AT3G11700.1	820342	At.22262	NM_112002	-	FLA18	FASCICLIN-like arabinogalactan protein 18 precursor	FASCICLIN-like arabinogalactan protein 18 precursor	protein-coding	http://www.ncbi.nlm.nih.gov/nuccore/NM_112002	http://www.uniprot.org/uniprot/?query=FLA18&sort=score
1567	Chr3	4310288	4311445	1158	*	0.703548	0.588799	0.860392		3	4310288	4311445		-562	3	3728633	3730948	+	1	NA	TTS (AT3G11810.1)	TTS (AT3G11810.1)	1325	AT3G11820.1	820355	At.70633	NM_112015	-	SYP121	AT-SYR1|ATSYP121|ATSYR1|PEN1|PENETRATION1|SYNTAXIN RELATED PROTEIN 1|SYR1|syntaxin of plants 121	syntaxin-121	protein-coding	http://www.ncbi.nlm.nih.gov/nuccore/NM_112015	http://www.uniprot.org/uniprot/?query=SYP121&sort=score
1570	Chr3	4409027	4409807	781	*	0.517566	0.394442	0.483392		3	4409027	4409807		-563	3	3945064	3945811	+	1	NA	TTS (AT3G12410.1)	TTS (AT3G12410.1)	413	AT3G12400.1	820419	At.67881	NM_112075	-	ELC	ATELC	protein ELC	protein-coding	http://www.ncbi.nlm.nih.gov/nuccore/NM_112075	http://www.uniprot.org/uniprot/?query=ELC&sort=score
1571	Chr3	4475887	4476015	129	*	0.340687	0.250909	0.338956		3	4475887	4476015		-564	3	4006751	4007592	+	1	NA	TTS (AT3G12600.2)	TTS (AT3G12600.2)	635	AT3G12610.1	820441	At.72447	NM_112096	-	DRT100	DNA-DAMAGE REPAIR/TOLERATION 100	DNA-damage-repair/toleration protein DRT100	protein-coding	http://www.ncbi.nlm.nih.gov/nuccore/NM_112096	http://www.uniprot.org/uniprot/?query=DRT100&sort=score
1572	Chr3	4495289	4495808	520	*	0.386935	0.386628	0.447929		3	4495289	4495808		-565	3	4012616	4014273	+	1	NA	promoter-TSS (AT3G12640.1)	promoter-TSS (AT3G12640.1)	-768	AT3G12640.1	820444	At.63536	NM_112099	-	AT3G12640	-	RNA binding (RRM/RBD/RNP motifs) family protein	protein-coding	http://www.ncbi.nlm.nih.gov/nuccore/NM_112099	http://www.uniprot.org/uniprot/?query=AT3G12640&sort=score
1580	Chr3	4652870	4653881	1012	*	0.457847	0.468341	0.466754		3	4652870	4653881		-566	3	4078527	4079616	+	1	NA	3' UTR (AT3G12830.1, exon 1 of 1)	3' UTR (AT3G12830.1, exon 1 of 1)	536	AT3G12830.1	820465	At.5682	NM_112119	-	AT3G12830	-	SAUR-like auxin-responsive protein	protein-coding	http://www.ncbi.nlm.nih.gov/nuccore/NM_112119	http://www.uniprot.org/uniprot/?query=AT3G12830&sort=score
1585	Chr3	4738391	4739101	711	*	0.444528	0.474623	0.514886		3	4738391	4739101		-567	3	4310288	4311445	+	1	NA	TTS (AT3G13300.1)	TTS (AT3G13300.1)	574	AT3G13310.1	820531	At.39438	NM_112176	-	AT3G13310	-	chaperone DnaJ-domain containing protein	protein-coding	http://www.ncbi.nlm.nih.gov/nuccore/NM_112176	http://www.uniprot.org/uniprot/?query=AT3G13310&sort=score
1588	Chr3	4772031	4772732	702	*	0.392713	0.319542	0.539786		3	4772031	4772732		-568	3	4409027	4409807	+	1	NA	TTS (AT3G13520.1)	TTS (AT3G13520.1)	492	AT3G13520.1	820554	At.20617	NM_112198	-	AGP12	ATAGP12|arabinogalactan protein 12	arabinogalactan protein 12	protein-coding	http://www.ncbi.nlm.nih.gov/nuccore/NM_112198	http://www.uniprot.org/uniprot/?query=AGP12&sort=score
1591	Chr3	4831792	4833551	1760	*	0.636549	0.427093	0.440125		3	4831792	4833551		-569	3	4475887	4476015	+	1	NA	promoter-TSS (AT3G13677.2)	promoter-TSS (AT3G13677.2)	-43	AT3G13674.1	820574	At.39372	NM_112216	-	AT3G13674	-	uncharacterized protein	protein-coding	http://www.ncbi.nlm.nih.gov/nuccore/NM_112216	http://www.uniprot.org/uniprot/?query=AT3G13674&sort=score
1596	Chr3	4988163	4988673	511	*	0.447183	0.507447	0.492273		3	4988163	4988673		-570	3	4495289	4495808	+	1	NA	exon (AT3G13720.1, exon 1 of 1)	exon (AT3G13720.1, exon 1 of 1)	407	AT3G13720.1	820581	At.75600	NM_112222	-	PRA8	PRA1.F3|PRENYLATED RAB ACCEPTOR 1.F3	prenylated RAB acceptor 1.F3	protein-coding	http://www.ncbi.nlm.nih.gov/nuccore/NM_112222	http://www.uniprot.org/uniprot/?query=PRA8&sort=score
1597	Chr3	5047458	5047782	325	*	0.491063	0.450651	0.603892		3	5047458	5047782		-571	3	4652870	4653881	+	1	NA	exon (AT3G14050.1, exon 1 of 6)	exon (AT3G14050.1, exon 1 of 6)	538	AT3G14050.1	820619	At.25183	NM_112259	-	RSH2	AT-RSH2|ATRSH2|RELA-SPOT HOMOLOG 2|RELA/SPOT HOMOLOG 2|RELA/SPOT homolog 2	RelA-SpoT like protein RSH2	protein-coding	http://www.ncbi.nlm.nih.gov/nuccore/NM_112259	http://www.uniprot.org/uniprot/?query=RSH2&sort=score
1602	Chr3	5121381	5123580	2200	*	0.410958	0.426099	0.449119		3	5121381	5123580		-572	3	4738391	4739101	+	1	NA	exon (AT3G14230.2, exon 1 of 3)	exon (AT3G14230.2, exon 1 of 3)	390	AT3G14230.3	820643	At.25146	NM_112281	-	RAP2.2	related to AP2 2	ethylene-responsive transcription factor RAP2-2	protein-coding	http://www.ncbi.nlm.nih.gov/nuccore/NM_112281	http://www.uniprot.org/uniprot/?query=RAP2.2&sort=score
1606	Chr3	5212978	5214867	1890	*	0.683432	0.507227	0.695571		3	5212978	5214867		-573	3	4772031	4772732	+	1	NA	exon (AT3G14310.1, exon 3 of 3)	exon (AT3G14310.1, exon 3 of 3)	-2484	AT3G14300.1	820650	At.53309	NM_112288	-	ATPMEPCRC	A. THALIANA PECTIN METHYLESTERASE 26|ATPME26|PECTIN METHYLESTERASE 26|PME26	pectin methylesterase 26	protein-coding	http://www.ncbi.nlm.nih.gov/nuccore/NM_112288	http://www.uniprot.org/uniprot/?query=ATPMEPCRC&sort=score
1607	Chr3	5234681	5235180	500	*	0.375441	0.32653	0.39316		3	5234681	5235180		-574	3	4831792	4833551	+	1	NA	exon (AT3G14440.1, exon 1 of 1)	exon (AT3G14440.1, exon 1 of 1)	927	AT3G14440.1	820667	At.26346	NM_112304	-	NCED3	9-CIS-EPOXYCAROTENOID DIOXYGENASE|ATNCED3|SALT TOLERANT 1|SIS7|STO1|SUGAR INSENSITIVE 7|nine-cis-epoxycarotenoid dioxygenase 3	9-cis-epoxycarotenoid dioxygenase NCED3	protein-coding	http://www.ncbi.nlm.nih.gov/nuccore/NM_112304	http://www.uniprot.org/uniprot/?query=NCED3&sort=score
1609	Chr3	5252376	5254460	2085	*	0.554863	0.464623	0.696486		3	5252376	5254460		-575	3	4988163	4988673	+	1	NA	intron (AT3G14840.2, intron 1 of 23)	intron (AT3G14840.2, intron 1 of 23)	311	AT3G14840.2	820713	At.69427	NM_112345	-	AT3G14840	-	leucine-rich repeat transmembrane protein kinase	protein-coding	http://www.ncbi.nlm.nih.gov/nuccore/NM_112345	http://www.uniprot.org/uniprot/?query=AT3G14840&sort=score
1611	Chr3	5296390	5297594	1205	*	0.477857	0.465408	0.538333		3	5296390	5297594		-576	3	5047458	5047782	+	1	NA	promoter-TSS (AT3G14990.2)	promoter-TSS (AT3G14990.2)	31	AT3G14990.2	820728	At.75204	NM_001035621	-	AT3G14990	-	protein DJ-1-like A	protein-coding	http://www.ncbi.nlm.nih.gov/nuccore/NM_001035621	http://www.uniprot.org/uniprot/?query=AT3G14990&sort=score
1613	Chr3	5337579	5338125	547	*	0.490813	0.547707	0.484426		3	5337579	5338125		-578	3	5121381	5123580	+	1	NA	TTS (AT3G15210.1)	TTS (AT3G15210.1)	1059	AT3G15210.1	820752	At.47551	NM_112384	-	ERF4	ATERF-4|ATERF4|ETHYLENE RESPONSIVE ELEMENT BINDING FACTOR 4|RAP2.5|RELATED TO AP2 5|ethylene responsive element binding factor 4	ethylene-responsive transcription factor 4	protein-coding	http://www.ncbi.nlm.nih.gov/nuccore/NM_112384	http://www.uniprot.org/uniprot/?query=ERF4&sort=score
1614	Chr3	5340059	5340332	274	*	0.400478	0.448757	0.443107		3	5340059	5340332		-579	3	5212978	5214867	+	1	NA	TTS (AT3G15460.1)	TTS (AT3G15460.1)	939	AT3G15450.2	820784	At.48664	NM_001035624	-	AT3G15450	-	aluminum induced protein with YGL and LRDR motif	protein-coding	http://www.ncbi.nlm.nih.gov/nuccore/NM_001035624	http://www.uniprot.org/uniprot/?query=AT3G15450&sort=score
1616	Chr3	5348183	5349261	1079	*	0.65739	0.775103	0.717285		3	5348183	5349261		-580	3	5234681	5235180	+	1	NA	intron (AT3G15500.1, intron 1 of 2)	intron (AT3G15500.1, intron 1 of 2)	314	AT3G15500.1	820789	At.20460	NM_112418	-	NAC3	ANAC055|ATNAC3|NAC domain containing protein 3|NAC domain containing protein 55|NAC-DOMAIN ENCODING GENE|NAC055	ATAF-like NAC-domain transcription factor	protein-coding	http://www.ncbi.nlm.nih.gov/nuccore/NM_112418	http://www.uniprot.org/uniprot/?query=NAC3&sort=score
1619	Chr3	5505481	5506043	563	*	0.402094	0.343096	0.549153		3	5505481	5506043		-581	3	5252376	5254460	+	1	NA	promoter-TSS (AT3G15520.1)	promoter-TSS (AT3G15520.1)	-912	AT3G15520.1	820791	At.72746	NM_112420	-	AT3G15520	-	peptidyl-prolyl cis-trans isomerase CYP37	protein-coding	http://www.ncbi.nlm.nih.gov/nuccore/NM_112420	http://www.uniprot.org/uniprot/?query=AT3G15520&sort=score
1621	Chr3	5617175	5618265	1091	*	0.473867	0.427688	0.568293		3	5617175	5618265		-582	3	5296390	5297594	+	1	NA	promoter-TSS (AT3G15620.2)	promoter-TSS (AT3G15620.2)	-400	AT3G15620.2	820804	At.188	NM_001035626	-	UVR3	6-4 PHOTOLYASE|UV REPAIR DEFECTIVE 3	(6-4)DNA photolyase	protein-coding	http://www.ncbi.nlm.nih.gov/nuccore/NM_001035626	http://www.uniprot.org/uniprot/?query=UVR3&sort=score
1622	Chr3	5624558	5625404	847	*	0.449621	0.359159	0.452842		3	5624558	5625404		-583	3	5337579	5338125	+	1	NA	exon (AT3G15760.1, exon 1 of 2)	exon (AT3G15760.1, exon 1 of 2)	305	AT3G15760.1	820819	At.38997	NM_112446	-	AT3G15760	-	uncharacterized protein	protein-coding	http://www.ncbi.nlm.nih.gov/nuccore/NM_112446	http://www.uniprot.org/uniprot/?query=AT3G15760&sort=score
1625	Chr3	5692804	5694442	1639	*	0.51357	0.51807	0.557222		3	5692804	5694442		-584	3	5340059	5340332	+	1	NA	promoter-TSS (AT3G15770.1)	promoter-TSS (AT3G15770.1)	98	AT3G15770.1	820820	At.38995	NM_001035628	-	AT3G15770	-	uncharacterized protein	protein-coding	http://www.ncbi.nlm.nih.gov/nuccore/NM_001035628	http://www.uniprot.org/uniprot/?query=AT3G15770&sort=score
1628	Chr3	5761426	5762182	757	*	0.682234	0.709973	0.6407		3	5761426	5762182		-585	3	5348183	5349261	+	1	NA	intron (AT3G15810.1, intron 1 of 1)	intron (AT3G15810.1, intron 1 of 1)	566	AT3G15810.1	820824	At.27403	NM_112451	-	AT3G15810	-	uncharacterized protein	protein-coding	http://www.ncbi.nlm.nih.gov/nuccore/NM_112451	http://www.uniprot.org/uniprot/?query=AT3G15810&sort=score
1631	Chr3	5814783	5815273	491	*	0.491138	0.477864	0.45216		3	5814783	5815273		-586	3	5505481	5506043	+	1	NA	intron (AT3G16240.1, intron 1 of 2)	intron (AT3G16240.1, intron 1 of 2)	358	AT3G16240.1	820870	At.71329	NM_112495	-	DELTA-TIP	AQP1|ATTIP2;1|DELTA-TIP1|TIP2;1|delta tonoplast integral protein	aquaporin TIP2-1	protein-coding	http://www.ncbi.nlm.nih.gov/nuccore/NM_112495	http://www.uniprot.org/uniprot/?query=DELTA-TIP&sort=score
1635	Chr3	5953566	5953944	379	*	0.510504	0.378209	0.523554		3	5953566	5953944		-587	3	5617175	5618265	+	1	NA	TTS (AT3G16520.2)	TTS (AT3G16520.2)	574	AT3G16510.1	820899	At.38885	NM_112522	-	AT3G16510	-	Calcium-dependent lipid-binding domain-containing protein	protein-coding	http://www.ncbi.nlm.nih.gov/nuccore/NM_112522	http://www.uniprot.org/uniprot/?query=AT3G16510&sort=score
1636	Chr3	5991981	5992733	753	*	0.450845	0.440991	0.469741		3	5991981	5992733		-588	3	5624558	5625404	+	1	NA	exon (AT3G16530.1, exon 1 of 1)	exon (AT3G16530.1, exon 1 of 1)	489	AT3G16530.1	820901	At.6162	NM_112525	-	AT3G16530	MDC8.19	legume lectin-like protein	protein-coding	http://www.ncbi.nlm.nih.gov/nuccore/NM_112525	http://www.uniprot.org/uniprot/?query=AT3G16530&sort=score
1639	Chr3	6091346	6093072	1727	*	0.481477	0.539299	0.565646		3	6091346	6093072		-589	3	5692804	5694442	+	1	NA	exon (AT3G16720.1, exon 1 of 1)	exon (AT3G16720.1, exon 1 of 1)	885	AT3G16720.1	820924	At.22750	NM_112545	-	ATL2	TL2|TOXICOS EN LEVADURA 2	RING-H2 finger protein ATL2	protein-coding	http://www.ncbi.nlm.nih.gov/nuccore/NM_112545	http://www.uniprot.org/uniprot/?query=ATL2&sort=score
1642	Chr3	6200431	6200571	141	*	0.317686	0.282375	0.350438		3	6200431	6200571		-590	3	5761426	5762182	+	1	NA	exon (AT3G16860.1, exon 1 of 2)	exon (AT3G16860.1, exon 1 of 2)	431	AT3G16860.1	820941	At.69289	NM_112562	-	COBL8	COBRA-like protein 8 precursor	COBRA-like protein 8	protein-coding	http://www.ncbi.nlm.nih.gov/nuccore/NM_112562	http://www.uniprot.org/uniprot/?query=COBL8&sort=score
1648	Chr3	6429843	6430499	657	*	0.481845	0.513904	0.502091		3	6429843	6430499		-592	3	5953566	5953944	+	1	NA	intron (AT3G17390.1, intron 1 of 1)	intron (AT3G17390.1, intron 1 of 1)	329	AT3G17390.1	821003	At.70071	NM_112618	-	MTO3	MAT4|METHIONINE ADENOSYLTRANSFERASE 4|METHIONINE OVER-ACCUMULATOR 3|S-ADENOSYLMETHIONINE SYNTHETASE|S-ADENOSYLMETHIONINE SYNTHETASE 3|SAMS3	S-adenosylmethionine synthase 4	protein-coding	http://www.ncbi.nlm.nih.gov/nuccore/NM_112618	http://www.uniprot.org/uniprot/?query=MTO3&sort=score
1653	Chr3	6556758	6557908	1151	*	0.512846	0.552127	0.764999		3	6556758	6557908		-593	3	5991981	5992733	+	1	NA	intron (AT3G17510.1, intron 1 of 11)	intron (AT3G17510.1, intron 1 of 11)	555	AT3G17510.1	821016	At.21023	NM_112631	-	CIPK1	CBL-interacting protein kinase 1|SNF1-RELATED PROTEIN KINASE 3.16|SnRK3.16	CBL-interacting serine/threonine-protein kinase 1	protein-coding	http://www.ncbi.nlm.nih.gov/nuccore/NM_112631	http://www.uniprot.org/uniprot/?query=CIPK1&sort=score
1654	Chr3	6563185	6564462	1278	*	0.577492	0.706703	0.773039		3	6563185	6564462		-594	3	6091346	6093072	+	1	NA	TTS (AT3G17790.1)	TTS (AT3G17790.1)	942	AT3G17800.2	821048	At.74926	NM_001084704	-	AT3G17800	-	uncharacterized protein	protein-coding	http://www.ncbi.nlm.nih.gov/nuccore/NM_001084704	http://www.uniprot.org/uniprot/?query=AT3G17800&sort=score
1656	Chr3	6613407	6614023	617	*	0.471877	0.420109	0.507894		3	6613407	6614023		-597	3	6200431	6200571	+	1	NA	promoter-TSS (AT3G18100.1)	promoter-TSS (AT3G18100.1)	-23	AT3G18100.3	821335	At.6052	NM_001202993	-	MYB4R1	AtMYB4R1|myb domain protein 4R1|myb domain protein 4r1	myb domain protein 4r1	protein-coding	http://www.ncbi.nlm.nih.gov/nuccore/NM_001202993	http://www.uniprot.org/uniprot/?query=MYB4R1&sort=score
1657	Chr3	6664203	6665583	1381	*	0.612059	0.529147	0.74682		3	6664203	6665583		-599	3	6429843	6430499	+	1	NA	TTS (AT3G18680.1)	TTS (AT3G18680.1)	343	AT3G18690.1	821400	At.69640	NM_112755	-	MKS1	MAP kinase substrate 1	MAP kinase substrate 1	protein-coding	http://www.ncbi.nlm.nih.gov/nuccore/NM_112755	http://www.uniprot.org/uniprot/?query=MKS1&sort=score
1658	Chr3	6714645	6715909	1265	*	0.325027	0.368323	0.366287		3	6714645	6715909		-601	3	6556758	6557908	+	1	NA	intron (AT3G19010.3, intron 1 of 3)	intron (AT3G19010.3, intron 1 of 3)	605	AT3G19010.2	821434	At.20707	NM_001203002	-	AT3G19010	-	2-oxoglutarate (2OG) and Fe(II)-dependent oxygenase superfamily protein	protein-coding	http://www.ncbi.nlm.nih.gov/nuccore/NM_001203002	http://www.uniprot.org/uniprot/?query=AT3G19010&sort=score
1660	Chr3	6771133	6771313	181	*	0.290225	0.286848	0.316329		3	6771133	6771313		-602	3	6563185	6564462	+	1	NA	TTS (AT3G19025.1)	TTS (AT3G19025.1)	600	AT3G19030.1	821436	At.28720	NM_112789	-	AT3G19030	-	uncharacterized protein	protein-coding	http://www.ncbi.nlm.nih.gov/nuccore/NM_112789	http://www.uniprot.org/uniprot/?query=AT3G19030&sort=score
1663	Chr3	6802815	6804228	1414	*	0.490723	0.541144	0.652192		3	6802815	6804228		-603	3	6613407	6614023	+	1	NA	exon (AT3G19130.1, exon 1 of 6)	exon (AT3G19130.1, exon 1 of 6)	329	AT3G19130.1	821447	At.8226	NM_112800	-	RBP47B	ATRBP47B|RNA-binding protein 47B	RNA-binding protein 47B	protein-coding	http://www.ncbi.nlm.nih.gov/nuccore/NM_112800	http://www.uniprot.org/uniprot/?query=RBP47B&sort=score
1664	Chr3	6840317	6842739	2423	*	0.451932	0.458685	0.609001		3	6840317	6842739		-604	3	6664203	6665583	+	1	NA	exon (AT3G19240.1, exon 1 of 2)	exon (AT3G19240.1, exon 1 of 2)	643	AT3G19240.1	821458	At.23191	NM_112811	-	AT3G19240	-	vacuolar import/degradation, Vid27-related protein	protein-coding	http://www.ncbi.nlm.nih.gov/nuccore/NM_112811	http://www.uniprot.org/uniprot/?query=AT3G19240&sort=score
1670	Chr3	7085423	7087024	1602	*	0.586033	0.460922	0.530043		3	7085423	7087024		-605	3	6714645	6715909	+	1	NA	exon (AT3G19380.1, exon 1 of 1)	exon (AT3G19380.1, exon 1 of 1)	822	AT3G19380.1	821472	At.5707	NM_112825	-	PUB25	plant U-box 25	U-box domain-containing protein 25	protein-coding	http://www.ncbi.nlm.nih.gov/nuccore/NM_112825	http://www.uniprot.org/uniprot/?query=PUB25&sort=score
1671	Chr3	7087480	7088401	922	*	0.878007	1	0.788616		3	7087480	7088401		-606	3	6771133	6771313	+	1	NA	promoter-TSS (AT3G19515.2)	promoter-TSS (AT3G19515.2)	-54	AT3G19515.2	821486	At.26464	NM_001084719	-	AT3G19515	-	uncharacterized protein	protein-coding	http://www.ncbi.nlm.nih.gov/nuccore/NM_001084719	http://www.uniprot.org/uniprot/?query=AT3G19515&sort=score
1673	Chr3	7157881	7159000	1120	*	0.465465	0.552127	0.577046		3	7157881	7159000		-607	3	6802815	6804228	+	1	NA	exon (AT3G19580.1, exon 1 of 1)	exon (AT3G19580.1, exon 1 of 1)	592	AT3G19580.2	821495	At.23023	NM_001125191	-	ZF2	AZF2|MMB12.27|zinc-finger protein 2	zinc-finger protein 2	protein-coding	http://www.ncbi.nlm.nih.gov/nuccore/NM_001125191	http://www.uniprot.org/uniprot/?query=ZF2&sort=score
1674	Chr3	7194829	7196016	1188	*	0.581102	0.804795	0.770079		3	7194829	7196016		-608	3	6840317	6842739	+	1	NA	TTS (AT3G19690.1)	TTS (AT3G19690.1)	1247	AT3G19680.1	821505	At.17613	NM_112858	-	AT3G19680	-	uncharacterized protein	protein-coding	http://www.ncbi.nlm.nih.gov/nuccore/NM_112858	http://www.uniprot.org/uniprot/?query=AT3G19680&sort=score
1675	Chr3	7228150	7228342	193	*	0.343818	0.283117	0.336811		3	7228150	7228342		-609	3	7085423	7087024	+	1	NA	exon (AT3G20310.1, exon 1 of 1)	exon (AT3G20310.1, exon 1 of 1)	581	AT3G20310.1	821575	At.20161	NM_112922	-	ERF7	ATERF-7|ATERF7|ethylene response factor 7	ethylene-responsive transcription factor 7	protein-coding	http://www.ncbi.nlm.nih.gov/nuccore/NM_112922	http://www.uniprot.org/uniprot/?query=ERF7&sort=score
1677	Chr3	7275699	7275884	186	*	0.327187	0.3093	0.405704		3	7275699	7275884		-610	3	7087480	7088401	+	1	NA	intron (AT3G20320.2, intron 3 of 4)	intron (AT3G20320.2, intron 3 of 4)	-1136	AT3G20310.1	821575	At.20161	NM_112922	-	ERF7	ATERF-7|ATERF7|ethylene response factor 7	ethylene-responsive transcription factor 7	protein-coding	http://www.ncbi.nlm.nih.gov/nuccore/NM_112922	http://www.uniprot.org/uniprot/?query=ERF7&sort=score
1681	Chr3	7383675	7383959	285	*	0.470427	0.423632	0.568735		3	7383675	7383959		-611	3	7157881	7159000	+	1	NA	intron (AT3G20500.1, intron 1 of 4)	intron (AT3G20500.1, intron 1 of 4)	535	AT3G20500.1	821596	At.24149	NM_112942	-	PAP18	ATPAP18|PURPLE ACID PHOSPHATASE 18|purple acid phosphatase 18	purple acid phosphatase 18	protein-coding	http://www.ncbi.nlm.nih.gov/nuccore/NM_112942	http://www.uniprot.org/uniprot/?query=PAP18&sort=score
1684	Chr3	7475215	7475542	328	*	0.246619	0.233203	0.252637		3	7475215	7475542		-612	3	7194829	7196016	+	1	NA	exon (AT3G20600.1, exon 1 of 1)	exon (AT3G20600.1, exon 1 of 1)	577	AT3G20600.1	821607	At.38209	NM_112952	-	NDR1	NON-RACE SPECIFIC DISEASE RESISTANCE PROTEIN|non race-specific disease resistance 1	protein NDR1	protein-coding	http://www.ncbi.nlm.nih.gov/nuccore/NM_112952	http://www.uniprot.org/uniprot/?query=NDR1&sort=score
1686	Chr3	7496392	7496617	226	*	0.285447	0.328186	0.309963		3	7496392	7496617		-613	3	7228150	7228342	+	1	NA	exon (AT3G20660.1, exon 1 of 2)	exon (AT3G20660.1, exon 1 of 2)	349	AT3G20660.1	821613	At.71832	NM_112957	-	2017-10-04	AtOCT4|organic cation/carnitine transporter4	organic cation/carnitine transporter4	protein-coding	http://www.ncbi.nlm.nih.gov/nuccore/NM_112957	http://www.uniprot.org/uniprot/?query=4-Oct&sort=score
1691	Chr3	7795061	7796261	1201	*	0.401683	0.3617	0.355485		3	7795061	7796261		-614	3	7275699	7275884	+	1	NA	promoter-TSS (AT3G20810.3)	promoter-TSS (AT3G20810.3)	86	AT3G20810.1	821629	At.38175	NM_001035656	-	AT3G20810	-	jumonji-C domain-containing protein 30	protein-coding	http://www.ncbi.nlm.nih.gov/nuccore/NM_001035656	http://www.uniprot.org/uniprot/?query=AT3G20810&sort=score
1695	Chr3	7854046	7855663	1618	*	0.419246	0.454142	0.407901		3	7854046	7855663		-615	3	7383675	7383959	+	1	NA	intron (AT3G21070.1, intron 1 of 10)	intron (AT3G21070.1, intron 1 of 10)	163	AT3G21070.1	821659	At.72877	NM_113001	-	NADK1	ATNADK-1|NAD KINASE 1|NAD kinase 1	NAD(H) kinase 1	protein-coding	http://www.ncbi.nlm.nih.gov/nuccore/NM_113001	http://www.uniprot.org/uniprot/?query=NADK1&sort=score
1703	Chr3	8108011	8108899	889	*	0.539059	0.528434	0.666238		3	8108011	8108899		-616	3	7475215	7475542	+	1	NA	exon (AT3G21270.1, exon 1 of 1)	exon (AT3G21270.1, exon 1 of 1)	700	AT3G21270.1	821681	At.257	NM_113022	-	DOF2	ADOF2|DOF zinc finger protein 2	Dof zinc finger protein DOF2	protein-coding	http://www.ncbi.nlm.nih.gov/nuccore/NM_113022	http://www.uniprot.org/uniprot/?query=DOF2&sort=score
1704	Chr3	8112824	8113232	409	*	0.412383	0.415017	0.485673		3	8112824	8113232		-617	3	7496392	7496617	+	1	NA	promoter-TSS (AT3G21310.1)	promoter-TSS (AT3G21310.1)	-216	AT3G21300.1	821684	At.38085	NM_113025	-	AT3G21300	-	RNA methyltransferase family protein	protein-coding	http://www.ncbi.nlm.nih.gov/nuccore/NM_113025	http://www.uniprot.org/uniprot/?query=AT3G21300&sort=score
1708	Chr3	8267486	8268786	1301	*	0.685625	0.572835	0.682746		3	8267486	8268786		-619	3	7854046	7855663	+	1	NA	intron (AT3G22235.1, intron 2 of 2)	intron (AT3G22235.1, intron 2 of 2)	936	AT3G22235.1	821791	At.70054	NM_001161166	-	AT3G22235	-	uncharacterized protein	protein-coding	http://www.ncbi.nlm.nih.gov/nuccore/NM_001161166	http://www.uniprot.org/uniprot/?query=AT3G22235&sort=score
1711	Chr3	8376056	8378231	2176	*	0.613036	0.485411	0.516851		3	8376056	8378231		-621	3	8112824	8113232	+	1	NA	exon (AT3G22890.1, exon 1 of 5)	exon (AT3G22890.1, exon 1 of 5)	305	AT3G22890.1	821861	At.19053	NM_113189	-	APS1	ATP sulfurylase 1	ATP sulfurylase 1	protein-coding	http://www.ncbi.nlm.nih.gov/nuccore/NM_113189	http://www.uniprot.org/uniprot/?query=APS1&sort=score
1715	Chr3	8603592	8604853	1262	*	0.530623	0.386312	0.473632		3	8603592	8604853		-622	3	8267486	8268786	+	1	NA	3' UTR (AT3G23170.1, exon 1 of 1)	3' UTR (AT3G23170.1, exon 1 of 1)	599	AT3G23170.1	821893	At.37753	NM_113218	-	AT3G23170	-	uncharacterized protein	protein-coding	http://www.ncbi.nlm.nih.gov/nuccore/NM_113218	http://www.uniprot.org/uniprot/?query=AT3G23170&sort=score
1717	Chr3	8641580	8642489	910	*	0.543393	0.54515	0.739024		3	8641580	8642489		-623	3	8376056	8378231	+	1	NA	TTS (AT3G23390.1)	TTS (AT3G23390.1)	1161	AT3G23400.1	821921	At.5610	NM_113243	-	FIB4	fibrillin 4	FIBRILLIN 4	protein-coding	http://www.ncbi.nlm.nih.gov/nuccore/NM_113243	http://www.uniprot.org/uniprot/?query=FIB4&sort=score
1719	Chr3	8685908	8686389	482	*	0.502201	0.405722	0.479344		3	8685908	8686389		-624	3	8603592	8604853	+	1	NA	exon (AT3G23820.1, exon 1 of 1)	exon (AT3G23820.1, exon 1 of 1)	779	AT3G23820.1	821965	At.71799	NM_113287	-	GAE6	UDP-D-glucuronate 4-epimerase 6	UDP-D-glucuronate 4-epimerase 6	protein-coding	http://www.ncbi.nlm.nih.gov/nuccore/NM_113287	http://www.uniprot.org/uniprot/?query=GAE6&sort=score
1720	Chr3	8708187	8708329	143	*	0.275249	0.287457	0.276157		3	8708187	8708329		-625	3	8641580	8642489	+	1	NA	exon (AT3G23920.1, exon 1 of 4)	exon (AT3G23920.1, exon 1 of 4)	466	AT3G23920.1	821975	At.8278	NM_113297	-	BAM1	BETA-AMYLASE 7|BMY7|TR-BAMY|beta-amylase 1	beta-amylase 1	protein-coding	http://www.ncbi.nlm.nih.gov/nuccore/NM_113297	http://www.uniprot.org/uniprot/?query=BAM1&sort=score
1722	Chr3	8900500	8902751	2252	*	0.407584	0.451384	0.440871		3	8900500	8902751		-626	3	8685908	8686389	+	1	NA	exon (AT3G24050.1, exon 1 of 2)	exon (AT3G24050.1, exon 1 of 2)	276	AT3G24050.1	821990	At.24370	NM_113310	-	GATA1	GATA transcription factor 1	GATA transcription factor 1	protein-coding	http://www.ncbi.nlm.nih.gov/nuccore/NM_113310	http://www.uniprot.org/uniprot/?query=GATA1&sort=score
1724	Chr3	8941387	8943242	1856	*	0.66152	0.533421	0.668327		3	8941387	8943242		-627	3	8708187	8708329	+	1	NA	promoter-TSS (AT3G24120.2)	promoter-TSS (AT3G24120.2)	57	AT3G24120.2	821998	At.26588	NM_113317	-	AT3G24120	-	myb family transcription factor	protein-coding	http://www.ncbi.nlm.nih.gov/nuccore/NM_113317	http://www.uniprot.org/uniprot/?query=AT3G24120&sort=score
1726	Chr3	8960317	8961769	1453	*	0.747063	0.55669	0.770424		3	8960317	8961769		-629	3	8900500	8902751	+	1	NA	exon (AT3G24480.1, exon 1 of 1)	exon (AT3G24480.1, exon 1 of 1)	1012	AT3G24480.1	822038	At.47870	NM_113355	-	AT3G24480	-	leucine-rich repeat extensin-like protein 4	protein-coding	http://www.ncbi.nlm.nih.gov/nuccore/NM_113355	http://www.uniprot.org/uniprot/?query=AT3G24480&sort=score
1732	Chr3	9307312	9307854	543	*	0.694219	0.502287	0.667356		3	9307312	9307854		-631	3	8960317	8961769	+	1	NA	intron (AT3G24550.1, intron 1 of 7)	intron (AT3G24550.1, intron 1 of 7)	785	AT3G24550.1	822051	At.21723	NM_113366	-	PERK1	ATPERK1|MOB24.11|proline extensin-like receptor kinase 1	proline-rich extensin-like receptor kinase 1	protein-coding	http://www.ncbi.nlm.nih.gov/nuccore/NM_113366	http://www.uniprot.org/uniprot/?query=PERK1&sort=score
1736	Chr3	9359170	9359624	455	*	0.268451	0.293721	0.305489		3	9359170	9359624		-632	3	9307312	9307854	+	1	NA	TTS (AT3G25597.1)	TTS (AT3G25597.1)	329	AT3G25600.1	822147	At.37357	NM_113458	-	AT3G25600	T5M7.6	putative calcium-binding protein CML16	protein-coding	http://www.ncbi.nlm.nih.gov/nuccore/NM_113458	http://www.uniprot.org/uniprot/?query=AT3G25600&sort=score
1737	Chr3	9409381	9409629	249	*	0.434902	0.407483	0.446787		3	9409381	9409629		-633	3	9359170	9359624	+	1	NA	exon (AT3G25700.2, exon 1 of 2)	exon (AT3G25700.2, exon 1 of 2)	678	AT3G25700.1	822158	At.74196	NM_001161174	-	AT3G25700	T5M7.5	aspartyl protease family protein	protein-coding	http://www.ncbi.nlm.nih.gov/nuccore/NM_001161174	http://www.uniprot.org/uniprot/?query=AT3G25700&sort=score
1742	Chr3	9579582	9579934	353	*	0.440556	0.493647	0.424573		3	9579582	9579934		-634	3	9409381	9409629	+	1	NA	exon (AT3G25780.1, exon 1 of 2)	exon (AT3G25780.1, exon 1 of 2)	215	AT3G25780.1	822169	At.27910	NM_113477	-	AOC3	allene oxide cyclase 3	allene oxide cyclase 3	protein-coding	http://www.ncbi.nlm.nih.gov/nuccore/NM_113477	http://www.uniprot.org/uniprot/?query=AOC3&sort=score
1746	Chr3	9710585	9712676	2092	*	0.540993	0.561373	0.670532		3	9710585	9712676		-635	3	9579582	9579934	+	1	NA	exon (AT3G26180.1, exon 1 of 2)	exon (AT3G26180.1, exon 1 of 2)	328	AT3G26180.2	822219	At.48705	NM_113525	-	CYP71B20	cytochrome P450|family 71|polypeptide 20|subfamily B	cytochrome P450 71B20	protein-coding	http://www.ncbi.nlm.nih.gov/nuccore/NM_113525	http://www.uniprot.org/uniprot/?query=CYP71B20&sort=score
1747	Chr3	9722963	9723747	785	*	0.560733	0.464703	0.649192		3	9722963	9723747		-636	3	9710585	9712676	+	1	NA	intron (AT3G26510.4, intron 2 of 3)	intron (AT3G26510.4, intron 2 of 3)	1028	AT3G26510.3	822258	At.43367	NM_001035695	-	AT3G26510	-	PB1_UP2 domain-containing protein	protein-coding	http://www.ncbi.nlm.nih.gov/nuccore/NM_001035695	http://www.uniprot.org/uniprot/?query=AT3G26510&sort=score
1748	Chr3	9758934	9759248	315	*	0.457249	0.382708	0.397083		3	9758934	9759248		-637	3	9722963	9723747	+	1	NA	exon (AT3G26520.1, exon 1 of 2)	exon (AT3G26520.1, exon 1 of 2)	460	AT3G26520.1	822259	At.71055	NM_113559	-	TIP2	GAMMA-TIP2|SALT-STRESS INDUCIBLE PROTEIN|SALT-STRESS INDUCIBLE TONOPLAST INTRINSIC PROTEIN|SITIP|TIP1;2|TONOPLAST INTRINSIC PROTEIN 2|tonoplast intrinsic protein 2	aquaporin TIP1-2	protein-coding	http://www.ncbi.nlm.nih.gov/nuccore/NM_113559	http://www.uniprot.org/uniprot/?query=TIP2&sort=score
1749	Chr3	9823555	9823694	140	*	0.344271	0.261433	0.330556		3	9823555	9823694		-638	3	9758934	9759248	+	1	NA	TTS (AT3G26570.2)	TTS (AT3G26570.2)	204	AT3G26580.1	822266	At.83	NM_113566	-	AT3G26580	-	uncharacterized protein	protein-coding	http://www.ncbi.nlm.nih.gov/nuccore/NM_113566	http://www.uniprot.org/uniprot/?query=AT3G26580&sort=score
1750	Chr3	9827829	9829360	1532	*	0.561281	0.48584	0.644577		3	9827829	9829360		-639	3	9823555	9823694	+	1	NA	promoter-TSS (AT3G26730.1)	promoter-TSS (AT3G26730.1)	-60	AT3G26730.1	822285	At.5354	NM_113584	-	AT3G26730	-	RING/U-box domain-containing protein	protein-coding	http://www.ncbi.nlm.nih.gov/nuccore/NM_113584	http://www.uniprot.org/uniprot/?query=AT3G26730&sort=score
1755	Chr3	9989557	9990102	546	*	0.382494	0.322805	0.460937		3	9989557	9990102		-640	3	9827829	9829360	+	1	NA	TTS (AT3G26740.1)	TTS (AT3G26740.1)	794	AT3G26740.1	822286	At.22293	NM_113585	-	CCL	CCR-like	CCR-like protein	protein-coding	http://www.ncbi.nlm.nih.gov/nuccore/NM_113585	http://www.uniprot.org/uniprot/?query=CCL&sort=score
1759	Chr3	10046316	10047325	1010	*	0.731288	0.610911	0.690634		3	10046316	10047325		-641	3	9989557	9990102	+	1	NA	intron (AT3G27090.1, intron 1 of 5)	intron (AT3G27090.1, intron 1 of 5)	290	AT3G27090.1	822327	At.25525	NM_113623	-	AT3G27090	-	DCD (Development and Cell Death) domain protein	protein-coding	http://www.ncbi.nlm.nih.gov/nuccore/NM_113623	http://www.uniprot.org/uniprot/?query=AT3G27090&sort=score
1763	Chr3	10255978	10256869	892	*	0.363241	0.401113	0.493612		3	10255978	10256869		-427	3	10046316	10047325	+	1	NA	intron (AT3G27210.1, intron 2 of 3)	intron (AT3G27210.1, intron 2 of 3)	522	AT3G27210.1	822340	At.6167	NM_113635	-	AT3G27210	-	uncharacterized protein	protein-coding	http://www.ncbi.nlm.nih.gov/nuccore/NM_113635	http://www.uniprot.org/uniprot/?query=AT3G27210&sort=score
1765	Chr3	10338381	10338948	568	*	0.491877	0.385303	0.447082		3	10338381	10338948		-428	3	10255978	10256869	+	1	NA	TTS (AT3G27700.1)	TTS (AT3G27700.1)	477	AT3G27690.1	822391	At.71997	NM_113685	-	LHCB2.3	LHCB2|LHCB2.4|LIGHT-HARVESTING CHLOROPHYLL B-BINDING 2|photosystem II light harvesting complex gene 2.3	photosystem II light harvesting complex protein 2.3	protein-coding	http://www.ncbi.nlm.nih.gov/nuccore/NM_113685	http://www.uniprot.org/uniprot/?query=LHCB2.3&sort=score
1769	Chr3	10518134	10518772	639	*	0.40956	0.345168	0.376158		3	10518134	10518772		-430	3	10338381	10338948	+	1	NA	exon (AT3G27880.1, exon 1 of 1)	exon (AT3G27880.1, exon 1 of 1)	453	AT3G27880.1	822408	At.42887	NM_113704	-	AT3G27880	-	uncharacterized protein	protein-coding	http://www.ncbi.nlm.nih.gov/nuccore/NM_113704	http://www.uniprot.org/uniprot/?query=AT3G27880&sort=score
1770	Chr3	10589230	10590566	1337	*	0.525167	0.637815	0.606298		3	10589230	10590566		-431	3	10518134	10518772	+	1	NA	exon (AT3G28200.1, exon 1 of 1)	exon (AT3G28200.1, exon 1 of 1)	383	AT3G28200.1	822446	At.22736	NM_113739	-	AT3G28200	-	peroxidase 31	protein-coding	http://www.ncbi.nlm.nih.gov/nuccore/NM_113739	http://www.uniprot.org/uniprot/?query=AT3G28200&sort=score
1772	Chr3	10667336	10667912	577	*	0.387478	0.454192	0.448647		3	10667336	10667912		-432	3	10589230	10590566	+	1	NA	exon (AT3G28340.1, exon 1 of 1)	exon (AT3G28340.1, exon 1 of 1)	654	AT3G28340.1	822462	At.42818	NM_113753	-	GATL10	galacturonosyltransferase-like 10	putative galacturonosyltransferase-like 10	protein-coding	http://www.ncbi.nlm.nih.gov/nuccore/NM_113753	http://www.uniprot.org/uniprot/?query=GATL10&sort=score
1778	Chr3	10969102	10969298	197	*	0.467638	0.374699	0.574276		3	10969102	10969298		-433	3	10667336	10667912	+	1	NA	exon (AT3G28450.1, exon 1 of 1)	exon (AT3G28450.1, exon 1 of 1)	362	AT3G28450.1	822474	At.42792	NM_113765	-	AT3G28450	-	leucine-rich repeat protein kinase-like protein	protein-coding	http://www.ncbi.nlm.nih.gov/nuccore/NM_113765	http://www.uniprot.org/uniprot/?query=AT3G28450&sort=score
1779	Chr3	11005799	11006725	927	*	0.440339	0.372313	0.48789		3	11005799	11006725		-434	3	10969102	10969298	+	1	NA	exon (AT3G28940.1, exon 1 of 5)	exon (AT3G28940.1, exon 1 of 5)	187	AT3G28940.1	822530	At.24324	NM_113815	-	AT3G28940	-	AIG2-like protein	protein-coding	http://www.ncbi.nlm.nih.gov/nuccore/NM_113815	http://www.uniprot.org/uniprot/?query=AT3G28940&sort=score
1787	Chr3	12450310	12451215	906	*	0.424952	0.424977	0.566428		3	12450310	12451215		-435	3	11005799	11006725	+	1	NA	promoter-TSS (AT3G29010.1)	promoter-TSS (AT3G29010.1)	483	AT3G29000.1	822540	At.50235	NM_113821	-	AT3G29000	-	putative calcium-binding protein CML30	protein-coding	http://www.ncbi.nlm.nih.gov/nuccore/NM_113821	http://www.uniprot.org/uniprot/?query=AT3G29000&sort=score
1789	Chr3	14318221	14318499	279	*	0.287772	0.299053	0.304233		3	14318221	14318499		-437	3	12450310	12451215	+	1	NA	exon (AT3G30775.1, exon 1 of 4)	exon (AT3G30775.1, exon 1 of 4)	485	AT3G30775.1	822833	At.74287	NM_113981	-	ERD5	ARABIDOPSIS THALIANA PROLINE OXIDASE|AT-POX|ATPDH|ATPOX|EARLY RESPONSIVE TO DEHYDRATION 5|PRO1|PRODH|PROLINE DEHYDROGENASE|PROLINE OXIDASE	proline dehydrogenase 1	protein-coding	http://www.ncbi.nlm.nih.gov/nuccore/NM_113981	http://www.uniprot.org/uniprot/?query=ERD5&sort=score
1793	Chr3	15951644	15953131	1488	*	0.678222	0.592197	0.599824		3	15951644	15953131		-439	3	14318221	14318499	+	1	NA	Intergenic	Intergenic	-2592	AT3G42170.1	3769417	At.36513	NM_114084	-	AT3G42170	-	BED zinc finger and hAT dimerization domain-containing protein	protein-coding	http://www.ncbi.nlm.nih.gov/nuccore/NM_114084	http://www.uniprot.org/uniprot/?query=AT3G42170&sort=score
1796	Chr3	16271696	16272704	1009	*	0.460885	0.431512	0.460334		3	16271696	16272704		-443	3	15951644	15953131	+	1	NA	exon (AT3G44260.1, exon 1 of 1)	exon (AT3G44260.1, exon 1 of 1)	696	AT3G44260.1	823551	At.1713	NM_114294	-	AT3G44260	-	putative CCR4-associated factor 1	protein-coding	http://www.ncbi.nlm.nih.gov/nuccore/NM_114294	http://www.uniprot.org/uniprot/?query=AT3G44260&sort=score
1801	Chr3	16756784	16759109	2326	*	0.545801	0.534214	0.679221		3	16756784	16759109		-444	3	16271696	16272704	+	1	NA	exon (AT3G44720.1, exon 1 of 1)	exon (AT3G44720.1, exon 1 of 1)	548	AT3G44720.1	823601	At.67075	NM_114340	-	ADT4	arogenate dehydratase 4	arogenate dehydratase 4	protein-coding	http://www.ncbi.nlm.nih.gov/nuccore/NM_114340	http://www.uniprot.org/uniprot/?query=ADT4&sort=score
1802	Chr3	16788926	16789188	263	*	0.427279	0.48343	0.653252		3	16788926	16789188		-446	3	16756784	16759109	+	1	NA	exon (AT3G45640.1, exon 4 of 6)	exon (AT3G45640.1, exon 4 of 6)	1177	AT3G45640.1	823706	At.263	NM_114433	-	MPK3	ATMAPK3|ATMPK3|T6D9.4|mitogen-activated protein kinase 3	mitogen-activated protein kinase 3	protein-coding	http://www.ncbi.nlm.nih.gov/nuccore/NM_114433	http://www.uniprot.org/uniprot/?query=MPK3&sort=score
1803	Chr3	16790028	16790391	364	*	0.528982	0.40102	0.517514		3	16790028	16790391		-447	3	16788926	16789188	+	1	NA	promoter-TSS (AT3G45730.1)	promoter-TSS (AT3G45730.1)	-923	AT3G45730.1	823715	At.20289	NM_114442	-	AT3G45730	-	uncharacterized protein	protein-coding	http://www.ncbi.nlm.nih.gov/nuccore/NM_114442	http://www.uniprot.org/uniprot/?query=AT3G45730&sort=score
1805	Chr3	16896067	16897944	1878	*	0.620219	0.50619	0.579342		3	16896067	16897944		-448	3	16790028	16790391	+	1	NA	promoter-TSS (AT3G45740.1)	promoter-TSS (AT3G45740.1)	230	AT3G45730.1	823715	At.20289	NM_114442	-	AT3G45730	-	uncharacterized protein	protein-coding	http://www.ncbi.nlm.nih.gov/nuccore/NM_114442	http://www.uniprot.org/uniprot/?query=AT3G45730&sort=score
1807	Chr3	16922905	16923271	367	*	0.480972	0.389095	0.587434		3	16922905	16923271		-450	3	16896067	16897944	+	1	NA	TTS (AT3G45980.1)	TTS (AT3G45980.1)	840	AT3G45970.1	823740	At.71080	NM_114466	-	EXLA1	ATEXLA1|ATEXPL1|ATHEXP BETA 2.1|EXPANSIN L1|EXPL1|expansin-like A1	expansin-like A1	protein-coding	http://www.ncbi.nlm.nih.gov/nuccore/NM_114466	http://www.uniprot.org/uniprot/?query=EXLA1&sort=score
1808	Chr3	16926010	16926832	823	*	0.452281	0.463459	0.524609		3	16926010	16926832		-451	3	16922905	16923271	+	1	NA	exon (AT3G46080.1, exon 1 of 1)	exon (AT3G46080.1, exon 1 of 1)	159	AT3G46080.1	823751	At.49395	NM_114477	-	AT3G46080	-	zinc finger protein ZAT8	protein-coding	http://www.ncbi.nlm.nih.gov/nuccore/NM_114477	http://www.uniprot.org/uniprot/?query=AT3G46080&sort=score
1814	Chr3	17157942	17159597	1656	*	0.500926	0.386572	0.486684		3	17157942	17159597		-452	3	16926010	16926832	+	1	NA	exon (AT3G46090.1, exon 1 of 1)	exon (AT3G46090.1, exon 1 of 1)	429	AT3G46090.1	823752	At.19763	NM_114478	-	ZAT7	-	zinc finger protein ZAT7	protein-coding	http://www.ncbi.nlm.nih.gov/nuccore/NM_114478	http://www.uniprot.org/uniprot/?query=ZAT7&sort=score
1816	Chr3	17178011	17180105	2095	*	0.529083	0.514926	0.553708		3	17178011	17180105		-453	3	17157942	17159597	+	1	NA	exon (AT3G46600.3, exon 2 of 2)	exon (AT3G46600.3, exon 2 of 2)	826	AT3G46600.2	823813	At.595	NM_001084782	-	AT3G46600	-	scarecrow-like protein 30	protein-coding	http://www.ncbi.nlm.nih.gov/nuccore/NM_001084782	http://www.uniprot.org/uniprot/?query=AT3G46600&sort=score
1817	Chr3	17337193	17337556	364	*	0.387972	0.505904	0.530882		3	17337193	17337556		-454	3	17178011	17180105	+	1	NA	exon (AT3G46620.1, exon 1 of 1)	exon (AT3G46620.1, exon 1 of 1)	1009	AT3G46620.1	823815	At.43000	NM_114529	-	AT3G46620	-	C3H4 type zinc finger protein	protein-coding	http://www.ncbi.nlm.nih.gov/nuccore/NM_114529	http://www.uniprot.org/uniprot/?query=AT3G46620&sort=score
1822	Chr3	17440418	17441188	771	*	0.473574	0.482591	0.570465		3	17440418	17441188		-455	3	17337193	17337556	+	1	NA	TTS (AT3G47080.1)	TTS (AT3G47080.1)	358	AT3G47070.1	823860	At.24937	NM_114574	-	AT3G47070	-	uncharacterized protein	protein-coding	http://www.ncbi.nlm.nih.gov/nuccore/NM_114574	http://www.uniprot.org/uniprot/?query=AT3G47070&sort=score
1825	Chr3	17498376	17498723	348	*	0.224192	0.244608	0.234595		3	17498376	17498723		-456	3	17440418	17441188	+	1	NA	promoter-TSS (AT3G47341.1)	promoter-TSS (AT3G47341.1)	439	AT3G47340.2	823888	At.20782	NM_114602	-	ASN1	ARABIDOPSIS THALIANA GLUTAMINE-DEPENDENT ASPARAGINE SYNTHASE 1|AT-ASN1|DARK INDUCIBLE 6|DIN6|GLUTAMINE-DEPENDENT ASPARAGINE SYNTHETASE|glutamine-dependent asparagine synthase 1	asparagine synthetase [glutamine-hydrolyzing]	protein-coding	http://www.ncbi.nlm.nih.gov/nuccore/NM_114602	http://www.uniprot.org/uniprot/?query=ASN1&sort=score
1837	Chr3	17699273	17700805	1533	*	0.573542	0.586188	0.877064		3	17699273	17700805		-457	3	17498376	17498723	+	1	NA	exon (AT3G47490.3, exon 1 of 5)	exon (AT3G47490.3, exon 1 of 5)	213	AT3G47490.1	823903	At.35801	NM_001203098	-	AT3G47490	-	HNH endonuclease	protein-coding	http://www.ncbi.nlm.nih.gov/nuccore/NM_001203098	http://www.uniprot.org/uniprot/?query=AT3G47490&sort=score
1843	Chr3	17891256	17891909	654	*	0.475474	0.361963	0.469475		3	17891256	17891909		-459	3	17699273	17700805	+	1	NA	intron (AT3G47960.1, intron 1 of 3)	intron (AT3G47960.1, intron 1 of 3)	794	AT3G47960.1	823951	At.71210	NM_114665	-	AT3G47960	-	glucosinolate transporter 1	protein-coding	http://www.ncbi.nlm.nih.gov/nuccore/NM_114665	http://www.uniprot.org/uniprot/?query=AT3G47960&sort=score
1844	Chr3	17907831	17910558	2728	*	0.436469	0.34363	0.460746		3	17907831	17910558		-461	3	17891256	17891909	+	1	NA	exon (AT3G48320.1, exon 1 of 2)	exon (AT3G48320.1, exon 1 of 2)	449	AT3G48320.1	823990	At.70492	NM_148858	-	CYP71A21	cytochrome P450|family 71|polypeptide 21|subfamily A	cytochrome P450 71A21	protein-coding	http://www.ncbi.nlm.nih.gov/nuccore/NM_148858	http://www.uniprot.org/uniprot/?query=CYP71A21&sort=score
1845	Chr3	17975661	17976620	960	*	0.423546	0.435821	0.431551		3	17975661	17976620		-462	3	17907831	17910558	+	1	NA	exon (AT3G48360.1, exon 4 of 5)	exon (AT3G48360.1, exon 4 of 5)	1330	AT3G48360.1	823994	At.67255	NM_114697	-	BT2	ATBT2|BTB and TAZ domain protein 2	TAC1-mediated telomerase activation pathway protein BT2	protein-coding	http://www.ncbi.nlm.nih.gov/nuccore/NM_114697	http://www.uniprot.org/uniprot/?query=BT2&sort=score
1849	Chr3	18037328	18038190	863	*	0.416899	0.506873	0.603381		3	18037328	18038190		-463	3	17975661	17976620	+	1	NA	exon (AT3G48520.1, exon 1 of 1)	exon (AT3G48520.1, exon 1 of 1)	529	AT3G48520.1	824011	At.43897	NM_114710	-	CYP94B3	cytochrome P450|family 94|polypeptide 3|subfamily B	jasmonoyl-isoleucine-12-hydroxylase	protein-coding	http://www.ncbi.nlm.nih.gov/nuccore/NM_114710	http://www.uniprot.org/uniprot/?query=CYP94B3&sort=score
1856	Chr3	18207791	18208704	914	*	0.480313	0.582718	0.69842		3	18207791	18208704		-464	3	18037328	18038190	+	1	NA	TTS (AT3G48700.1)	TTS (AT3G48700.1)	475	AT3G48690.1	824030	At.75571	NM_114728	-	CXE12	ARABIDOPSIS THALIANA CARBOXYESTERASE 12|ATCXE12	probable carboxylesterase 12	protein-coding	http://www.ncbi.nlm.nih.gov/nuccore/NM_114728	http://www.uniprot.org/uniprot/?query=CXE12&sort=score
1858	Chr3	18249903	18250701	799	*	0.447347	0.358279	0.465398		3	18249903	18250701		-465	3	18207791	18208704	+	1	NA	intron (AT3G49120.1, intron 1 of 3)	intron (AT3G49120.1, intron 1 of 3)	597	AT3G49120.1	824073	At.51224	NM_114771	-	PRXCB	ARABIDOPSIS THALIANA PEROXIDASE CB|ATPCB|ATPERX34|F2K15.3|PEROXIDASE 34|PERX34|PRX34|peroxidase CB	peroxidase 34	protein-coding	http://www.ncbi.nlm.nih.gov/nuccore/NM_114771	http://www.uniprot.org/uniprot/?query=PRXCB&sort=score
1860	Chr3	18362071	18364925	2855	*	0.573727	0.554383	0.548766		3	18362071	18364925		-466	3	18249903	18250701	+	1	NA	exon (AT3G49220.1, exon 1 of 3)	exon (AT3G49220.1, exon 1 of 3)	526	AT3G49220.1	824083	At.24776	NM_114781	-	AT3G49220	-	putative pectinesterase/pectinesterase inhibitor 34	protein-coding	http://www.ncbi.nlm.nih.gov/nuccore/NM_114781	http://www.uniprot.org/uniprot/?query=AT3G49220&sort=score
1862	Chr3	18440728	18442199	1472	*	0.46513	0.492086	0.573885		3	18440728	18442199		-467	3	18362071	18364925	+	1	NA	exon (AT3G49530.1, exon 4 of 6)	exon (AT3G49530.1, exon 4 of 6)	1415	AT3G49530.1	824115	At.67285	NM_114813	-	NAC062	ANAC062|NAC domain containing protein 62|NTL6|NTM1 (NAC WITH TRANSMEMBRANE MOTIF 1)-LIKE 6	transcription factor NTL6	protein-coding	http://www.ncbi.nlm.nih.gov/nuccore/NM_114813	http://www.uniprot.org/uniprot/?query=NAC062&sort=score
1863	Chr3	18465665	18466353	689	*	0.655513	0.568134	0.623167		3	18465665	18466353		-468	3	18440728	18442199	+	1	NA	TTS (AT3G49725.1)	TTS (AT3G49725.1)	734	AT3G49720.2	824134	At.22445	NM_001084796	-	AT3G49720	-	uncharacterized protein	protein-coding	http://www.ncbi.nlm.nih.gov/nuccore/NM_001084796	http://www.uniprot.org/uniprot/?query=AT3G49720&sort=score
1870	Chr3	18514311	18516095	1785	*	0.450029	0.431962	0.586338		3	18514311	18516095		-469	3	18465665	18466353	+	1	NA	intron (AT3G49780.1, intron 1 of 1)	intron (AT3G49780.1, intron 1 of 1)	330	AT3G49780.1	824140	At.20119	NM_114838	-	PSK4	ATPSK3 (FORMER SYMBOL)|ATPSK4|phytosulfokine 4 precursor	phytosulfokine 3	protein-coding	http://www.ncbi.nlm.nih.gov/nuccore/NM_114838	http://www.uniprot.org/uniprot/?query=PSK4&sort=score
1872	Chr3	18557771	18559097	1327	*	0.494365	0.543483	0.731056		3	18557771	18559097		-470	3	18514311	18516095	+	1	NA	exon (AT3G49940.1, exon 2 of 2)	exon (AT3G49940.1, exon 2 of 2)	860	AT3G49940.1	824156	At.43135	NM_114854	-	LBD38	LOB domain-containing protein 38	LOB domain-containing protein 38	protein-coding	http://www.ncbi.nlm.nih.gov/nuccore/NM_114854	http://www.uniprot.org/uniprot/?query=LBD38&sort=score
1873	Chr3	18634485	18635191	707	*	0.515833	0.557705	0.552933		3	18634485	18635191		-471	3	18557771	18559097	+	1	NA	exon (AT3G50060.1, exon 1 of 1)	exon (AT3G50060.1, exon 1 of 1)	672	AT3G50060.1	824168	At.22600	NM_114866	-	MYB77	myb domain protein 77	myb domain protein 77	protein-coding	http://www.ncbi.nlm.nih.gov/nuccore/NM_114866	http://www.uniprot.org/uniprot/?query=MYB77&sort=score
1876	Chr3	18733200	18734028	829	*	0.459274	0.645068	0.802061		3	18733200	18734028		-472	3	18634485	18635191	+	1	NA	exon (AT3G50260.1, exon 1 of 1)	exon (AT3G50260.1, exon 1 of 1)	262	AT3G50260.1	824188	At.1423	NM_114886	-	CEJ1	ATERF#011|DEAR1|DREB AND EAR MOTIF PROTEIN 1|cooperatively regulated by ethylene and jasmonate 1	ethylene-responsive transcription factor ERF011	protein-coding	http://www.ncbi.nlm.nih.gov/nuccore/NM_114886	http://www.uniprot.org/uniprot/?query=CEJ1&sort=score
1880	Chr3	18806909	18807499	591	*	0.277491	0.272883	0.291393		3	18806909	18807499		-473	3	18733200	18734028	+	1	NA	intron (AT3G50480.1, intron 1 of 1)	intron (AT3G50480.1, intron 1 of 1)	546	AT3G50480.1	824212	At.66512	NM_114908	-	HR4	homolog of RPW8 4	RPW8-like protein 4	protein-coding	http://www.ncbi.nlm.nih.gov/nuccore/NM_114908	http://www.uniprot.org/uniprot/?query=HR4&sort=score
1884	Chr3	18881656	18882983	1328	*	0.526621	0.474127	0.467655		3	18881656	18882983		-474	3	18806909	18807499	+	1	NA	exon (AT3G50650.1, exon 1 of 1)	exon (AT3G50650.1, exon 1 of 1)	1006	AT3G50650.1	824228	At.42939	NM_114925	-	AT3G50650	-	scarecrow-like protein 7	protein-coding	http://www.ncbi.nlm.nih.gov/nuccore/NM_114925	http://www.uniprot.org/uniprot/?query=AT3G50650&sort=score
1886	Chr3	18918080	18918344	265	*	0.353923	0.560917	0.532299		3	18918080	18918344		-475	3	18881656	18882983	+	1	NA	promoter-TSS (AT3G50790.1)	promoter-TSS (AT3G50790.1)	-338	AT3G50790.1	824243	At.43557	NM_114939	-	AT3G50790	-	esterase/lipase/thioesterase family protein	protein-coding	http://www.ncbi.nlm.nih.gov/nuccore/NM_114939	http://www.uniprot.org/uniprot/?query=AT3G50790&sort=score
1887	Chr3	18929954	18931187	1234	*	0.453345	0.352845	0.483052		3	18929954	18931187		-476	3	18918080	18918344	+	1	NA	TTS (AT3G50890.1)	TTS (AT3G50890.1)	193	AT3G50900.1	824254	At.35443	NM_114950	-	AT3G50900	-	uncharacterized protein	protein-coding	http://www.ncbi.nlm.nih.gov/nuccore/NM_114950	http://www.uniprot.org/uniprot/?query=AT3G50900&sort=score
1888	Chr3	18935801	18937251	1451	*	0.414223	0.442503	0.52704		3	18935801	18937251		-477	3	18929954	18931187	+	1	NA	exon (AT3G50930.1, exon 1 of 1)	exon (AT3G50930.1, exon 1 of 1)	1045	AT3G50930.1	824257	At.23776	NM_114953	-	BCS1	cytochrome BC1 synthesis	cytochrome BC1 synthesis	protein-coding	http://www.ncbi.nlm.nih.gov/nuccore/NM_114953	http://www.uniprot.org/uniprot/?query=BCS1&sort=score
1891	Chr3	18940766	18941280	515	*	0.410267	0.449443	0.487107		3	18940766	18941280		-478	3	18935801	18937251	+	1	NA	TTS (AT3G50940.1)	TTS (AT3G50940.1)	812	AT3G50950.2	824259	At.71033	NM_114955	-	ZAR1	HOPZ-ACTIVATED RESISTANCE 1	protein HOPZ-ACTIVATED RESISTANCE 1	protein-coding	http://www.ncbi.nlm.nih.gov/nuccore/NM_114955	http://www.uniprot.org/uniprot/?query=ZAR1&sort=score
1892	Chr3	18974405	18974788	384	*	0.291755	0.316156	0.407127		3	18974405	18974788		-479	3	18940766	18941280	+	1	NA	promoter-TSS (AT3G50980.1)	promoter-TSS (AT3G50980.1)	246	AT3G50970.1	824261	At.5388	NM_114957	-	LTI30	LOW TEMPERATURE-INDUCED 30|XERO2	dehydrin Xero 2	protein-coding	http://www.ncbi.nlm.nih.gov/nuccore/NM_114957	http://www.uniprot.org/uniprot/?query=LTI30&sort=score
1896	Chr3	19118977	19120860	1884	*	0.47357	0.559837	0.482502		3	19118977	19120860		-480	3	18974405	18974788	+	1	NA	exon (AT3G51080.1, exon 3 of 3)	exon (AT3G51080.1, exon 3 of 3)	1384	AT3G51080.1	824272	At.27088	NM_114968	-	GATA6	GATA transcription factor 6	GATA transcription factor 6	protein-coding	http://www.ncbi.nlm.nih.gov/nuccore/NM_114968	http://www.uniprot.org/uniprot/?query=GATA6&sort=score
1897	Chr3	19138710	19139130	421	*	0.494247	0.483781	0.498456		3	19138710	19139130		-481	3	19118977	19120860	+	1	NA	exon (AT3G51550.1, exon 2 of 2)	exon (AT3G51550.1, exon 2 of 2)	962	AT3G51550.1	824318	At.656	NM_115014	-	FER	FERONIA	receptor-like protein kinase FERONIA	protein-coding	http://www.ncbi.nlm.nih.gov/nuccore/NM_115014	http://www.uniprot.org/uniprot/?query=FER&sort=score
1902	Chr3	19267622	19269401	1780	*	0.701767	0.632869	0.689694		3	19267622	19269401		-482	3	19138710	19139130	+	1	NA	TTS (AT3G51610.1)	TTS (AT3G51610.1)	332	AT3G51600.1	824323	At.67157	NM_115019	-	LTP5	T18N14.5|lipid transfer protein 5	pathogenesis-related protein LTP5	protein-coding	http://www.ncbi.nlm.nih.gov/nuccore/NM_115019	http://www.uniprot.org/uniprot/?query=LTP5&sort=score
1905	Chr3	19425316	19427128	1813	*	0.677228	0.667096	0.748609		3	19425316	19427128		-483	3	19267622	19269401	+	1	NA	promoter-TSS (AT3G51915.1)	promoter-TSS (AT3G51915.1)	-728	AT3G51915.1	7922451	At.74655	NM_001161200	-	AT3G51915	-	uncharacterized protein	protein-coding	http://www.ncbi.nlm.nih.gov/nuccore/NM_001161200	http://www.uniprot.org/uniprot/?query=AT3G51915&sort=score
1906	Chr3	19441167	19442432	1266	*	0.568125	0.457955	0.479082		3	19441167	19442432		-484	3	19425316	19427128	+	1	NA	exon (AT3G52400.1, exon 2 of 2)	exon (AT3G52400.1, exon 2 of 2)	919	AT3G52400.1	824405	At.479	NM_115100	-	SYP122	ATSYP122|syntaxin of plants 122	syntaxin-122	protein-coding	http://www.ncbi.nlm.nih.gov/nuccore/NM_115100	http://www.uniprot.org/uniprot/?query=SYP122&sort=score
1908	Chr3	19450648	19451495	848	*	0.490782	0.492508	0.479946		3	19450648	19451495		-485	3	19441167	19442432	+	1	NA	exon (AT3G52450.1, exon 1 of 1)	exon (AT3G52450.1, exon 1 of 1)	583	AT3G52450.1	824410	At.35294	NM_115105	-	PUB22	plant U-box 22	E3 ubiquitin-protein ligase PUB22	protein-coding	http://www.ncbi.nlm.nih.gov/nuccore/NM_115105	http://www.uniprot.org/uniprot/?query=PUB22&sort=score
1910	Chr3	19466316	19466937	622	*	0.298435	0.267007	0.294614		3	19466316	19466937		-486	3	19450648	19451495	+	1	NA	exon (AT3G52470.1, exon 1 of 2)	exon (AT3G52470.1, exon 1 of 2)	423	AT3G52470.1	824412	At.20394	NM_115107	-	AT3G52470	-	late embryogenesis abundant hydroxyproline-rich glycoprotein	protein-coding	http://www.ncbi.nlm.nih.gov/nuccore/NM_115107	http://www.uniprot.org/uniprot/?query=AT3G52470&sort=score
1911	Chr3	19473530	19473908	379	*	0.434233	0.361608	0.554217		3	19473530	19473908		-487	3	19466316	19466937	+	1	NA	exon (AT3G52500.1, exon 1 of 1)	exon (AT3G52500.1, exon 1 of 1)	759	AT3G52500.1	824415	At.73143	NM_115110	-	AT3G52500	-	aspartyl protease family protein	protein-coding	http://www.ncbi.nlm.nih.gov/nuccore/NM_115110	http://www.uniprot.org/uniprot/?query=AT3G52500&sort=score
1913	Chr3	19510457	19510873	417	*	0.376855	0.442353	0.384716		3	19510457	19510873		-488	3	19473530	19473908	+	1	NA	exon (AT3G52520.1, exon 1 of 1)	exon (AT3G52520.1, exon 1 of 1)	236	AT3G52520.1	824417	At.35288	NM_115112	-	AT3G52520	-	uncharacterized protein	protein-coding	http://www.ncbi.nlm.nih.gov/nuccore/NM_115112	http://www.uniprot.org/uniprot/?query=AT3G52520&sort=score
1914	Chr3	19534592	19535240	649	*	0.496757	0.396594	0.457183		3	19534592	19535240		-489	3	19510457	19510873	+	1	NA	exon (AT3G52605.2, exon 1 of 1)	exon (AT3G52605.2, exon 1 of 1)	219	AT3G52610.1	824427	At.51378	NM_115121	-	AT3G52610	-	uncharacterized protein	protein-coding	http://www.ncbi.nlm.nih.gov/nuccore/NM_115121	http://www.uniprot.org/uniprot/?query=AT3G52610&sort=score
1915	Chr3	19569370	19571001	1632	*	0.4378	0.471162	0.466544		3	19569370	19571001		-490	3	19534592	19535240	+	1	NA	promoter-TSS (AT3G52705.1)	promoter-TSS (AT3G52705.1)	331	AT3G52710.1	824437	At.35266	NM_115131	-	AT3G52710	-	uncharacterized protein	protein-coding	http://www.ncbi.nlm.nih.gov/nuccore/NM_115131	http://www.uniprot.org/uniprot/?query=AT3G52710&sort=score
1916	Chr3	19595403	19595754	352	*	0.41851	0.463239	0.430026		3	19595403	19595754		-491	3	19569370	19571001	+	1	NA	TTS (AT3G52810.1)	TTS (AT3G52810.1)	875	AT3G52800.1	824446	At.23179	NM_115140	-	AT3G52800	-	zinc finger A20 and AN1 domain-containing stress-associated protein 6	protein-coding	http://www.ncbi.nlm.nih.gov/nuccore/NM_115140	http://www.uniprot.org/uniprot/?query=AT3G52800&sort=score
1920	Chr3	19745770	19746692	923	*	0.373168	0.387866	0.396605		3	19745770	19746692		-492	3	19595403	19595754	+	1	NA	exon (AT3G52870.1, exon 1 of 9)	exon (AT3G52870.1, exon 1 of 9)	243	AT3G52870.1	824453	At.35252	NM_115147	-	AT3G52870	-	IQ calmodulin-binding motif family protein	protein-coding	http://www.ncbi.nlm.nih.gov/nuccore/NM_115147	http://www.uniprot.org/uniprot/?query=AT3G52870&sort=score
1928	Chr3	19912616	19913015	400	*	0.433327	0.406739	0.495362		3	19912616	19913015		-493	3	19745770	19746692	+	1	NA	exon (AT3G53260.1, exon 1 of 2)	exon (AT3G53260.1, exon 1 of 2)	549	AT3G53260.1	824493	At.21614	NM_115186	-	PAL2	ATPAL2|phenylalanine ammonia-lyase 2	phenylalanine ammonia-lyase 2	protein-coding	http://www.ncbi.nlm.nih.gov/nuccore/NM_115186	http://www.uniprot.org/uniprot/?query=PAL2&sort=score
1931	Chr3	19988683	19989534	852	*	0.324638	0.321121	0.348553		3	19988683	19989534		-494	3	19912616	19913015	+	1	NA	TTS (AT3G53740.3)	TTS (AT3G53740.3)	217	AT3G53730.1	824540	At.75657	NM_115233	-	AT3G53730	F5K20.30	histone H4	protein-coding	http://www.ncbi.nlm.nih.gov/nuccore/NM_115233	http://www.uniprot.org/uniprot/?query=AT3G53730&sort=score
1932	Chr3	19990197	19991069	873	*	0.46938	0.508297	0.469335		3	19990197	19991069		-495	3	19988683	19989534	+	1	NA	promoter-TSS (AT3G53980.1)	promoter-TSS (AT3G53980.1)	-840	AT3G53980.1	824565	At.1411	NM_115258	-	AT3G53980	-	Bifunctional inhibitor/lipid-transfer protein/seed storage 2S albumin superfamily protein	protein-coding	http://www.ncbi.nlm.nih.gov/nuccore/NM_115258	http://www.uniprot.org/uniprot/?query=AT3G53980&sort=score
1933	Chr3	19996611	19997210	600	*	0.496975	0.442778	0.526283		3	19996611	19997210		-496	3	19990197	19991069	+	1	NA	exon (AT3G53990.2, exon 2 of 3)	exon (AT3G53990.2, exon 2 of 3)	473	AT3G53990.2	824566	At.23225	NM_115259	-	AT3G53990	-	Adenine nucleotide alpha hydrolases-like superfamily protein	protein-coding	http://www.ncbi.nlm.nih.gov/nuccore/NM_115259	http://www.uniprot.org/uniprot/?query=AT3G53990&sort=score
1934	Chr3	20005779	20006162	384	*	0.426193	0.458677	0.498551		3	20005779	20006162		-497	3	19996611	19997210	+	1	NA	exon (AT3G54000.1, exon 1 of 5)	exon (AT3G54000.1, exon 1 of 5)	304	AT3G54000.2	824567	At.21821	NM_115260	-	AT3G54000	-	uncharacterized protein	protein-coding	http://www.ncbi.nlm.nih.gov/nuccore/NM_115260	http://www.uniprot.org/uniprot/?query=AT3G54000&sort=score
1938	Chr3	20065740	20066624	885	*	0.49429	0.412778	0.515024		3	20065740	20066624		-498	3	20005779	20006162	+	1	NA	TTS (AT3G54010.2)	TTS (AT3G54010.2)	238	AT3G54020.1	824569	At.1413	NM_115262	-	AtIPCS1	Arabidopsis Inositol phosphorylceramide synthase 1	phosphatidylinositol:ceramide inositolphosphotransferase 1	protein-coding	http://www.ncbi.nlm.nih.gov/nuccore/NM_115262	http://www.uniprot.org/uniprot/?query=AtIPCS1&sort=score
1941	Chr3	20296167	20298181	2015	*	0.863314	0.573113	0.650622		3	20296167	20298181		-499	3	20065740	20066624	+	1	NA	exon (AT3G54200.1, exon 1 of 1)	exon (AT3G54200.1, exon 1 of 1)	517	AT3G54200.1	824587	At.27525	NM_115280	-	AT3G54200	-	late embryogenesis abundant hydroxyproline-rich glycoprotein	protein-coding	http://www.ncbi.nlm.nih.gov/nuccore/NM_115280	http://www.uniprot.org/uniprot/?query=AT3G54200&sort=score
1948	Chr3	20551429	20552119	691	*	0.781229	0.659484	0.999166		3	20551429	20552119		-501	3	20296167	20298181	+	1	NA	exon (AT3G54810.1, exon 2 of 3)	exon (AT3G54810.1, exon 2 of 3)	758	AT3G54810.1	824646	At.23953	NM_115338	-	BME3	BLUE MICROPYLAR END 3|BLUE MICROPYLAR END 3-ZINC FINGER|BME3-ZF|GATA TRANSCRIPTION FACTOR 8|GATA8|T5N23.3	GATA transcription factor 8	protein-coding	http://www.ncbi.nlm.nih.gov/nuccore/NM_115338	http://www.uniprot.org/uniprot/?query=BME3&sort=score
1953	Chr3	20642826	20643110	285	*	0.381287	0.406215	0.536345		3	20642826	20643110		-502	3	20551429	20552119	+	1	NA	exon (AT3G55430.1, exon 1 of 2)	exon (AT3G55430.1, exon 1 of 2)	441	AT3G55430.1	824709	At.1190	NM_115401	-	AT3G55430	-	O-Glycosyl hydrolases family 17 protein	protein-coding	http://www.ncbi.nlm.nih.gov/nuccore/NM_115401	http://www.uniprot.org/uniprot/?query=AT3G55430&sort=score
1956	Chr3	20736618	20737130	513	*	0.578862	0.482972	0.399088		3	20736618	20737130		-503	3	20642826	20643110	+	1	NA	TTS (AT3G55640.1)	TTS (AT3G55640.1)	-1928	AT3G55646.1	3769719	At.63260	NM_001035788	-	AT3G55646	-	uncharacterized protein	protein-coding	http://www.ncbi.nlm.nih.gov/nuccore/NM_001035788	http://www.uniprot.org/uniprot/?query=AT3G55646&sort=score
1958	Chr3	20776307	20779193	2887	*	0.382288	0.383362	0.482226		3	20776307	20779193		-504	3	20736618	20737130	+	1	NA	exon (AT3G55880.1, exon 1 of 2)	exon (AT3G55880.1, exon 1 of 2)	283	AT3G55880.1	824754	At.45920	NM_115446	-	AT3G55880	SUE4|sulphate utilization efficiency 4	protein SULPHATE UTILIZATION EFFICIENCY 4	protein-coding	http://www.ncbi.nlm.nih.gov/nuccore/NM_115446	http://www.uniprot.org/uniprot/?query=AT3G55880&sort=score
1960	Chr3	20815564	20816043	480	*	0.618862	0.522943	0.463094		3	20815564	20816043		-505	3	20776307	20779193	+	1	NA	exon (AT3G55980.1, exon 2 of 2)	exon (AT3G55980.1, exon 2 of 2)	1455	AT3G55980.1	824764	At.68090	NM_115456	-	SZF1	ATSZF1|salt-inducible zinc finger 1	salt-inducible zinc finger 1	protein-coding	http://www.ncbi.nlm.nih.gov/nuccore/NM_115456	http://www.uniprot.org/uniprot/?query=SZF1&sort=score
1963	Chr3	20896450	20897760	1311	*	0.503925	0.545956	0.637982		3	20896450	20897760		-506	3	20815564	20816043	+	1	NA	exon (AT3G56090.1, exon 1 of 8)	exon (AT3G56090.1, exon 1 of 8)	231	AT3G56090.1	824775	At.67841	NM_115467	-	FER3	ATFER3|ferritin 3	ferritin 3	protein-coding	http://www.ncbi.nlm.nih.gov/nuccore/NM_115467	http://www.uniprot.org/uniprot/?query=FER3&sort=score
1964	Chr3	20908341	20910438	2098	*	0.437402	0.475888	0.832658		3	20908341	20910438		-507	3	20896450	20897760	+	1	NA	exon (AT3G56360.1, exon 1 of 1)	exon (AT3G56360.1, exon 1 of 1)	624	AT3G56360.1	824803	At.25520	NM_115494	-	AT3G56360	-	uncharacterized protein	protein-coding	http://www.ncbi.nlm.nih.gov/nuccore/NM_115494	http://www.uniprot.org/uniprot/?query=AT3G56360&sort=score
1968	Chr3	21007158	21007468	311	*	0.40844	0.302898	0.515632		3	21007158	21007468		-508	3	20908341	20910438	+	1	NA	exon (AT3G56400.1, exon 3 of 3)	exon (AT3G56400.1, exon 3 of 3)	1091	AT3G56400.1	824807	At.5242	NM_115498	-	WRKY70	ARABIDOPSIS THALIANA WRKY DNA-BINDING PROTEIN 70|ATWRKY70|WRKY DNA-binding protein 70	WRKY transcription factor 70	protein-coding	http://www.ncbi.nlm.nih.gov/nuccore/NM_115498	http://www.uniprot.org/uniprot/?query=WRKY70&sort=score
1970	Chr3	21035083	21036192	1110	*	0.587566	0.526197	0.57555		3	21035083	21036192		-509	3	21007158	21007468	+	1	NA	exon (AT3G56710.1, exon 1 of 1)	exon (AT3G56710.1, exon 1 of 1)	252	AT3G56710.1	824838	At.9832	NM_115530	-	SIB1	sigma factor binding protein 1	sigma factor binding protein 1	protein-coding	http://www.ncbi.nlm.nih.gov/nuccore/NM_115530	http://www.uniprot.org/uniprot/?query=SIB1&sort=score
1971	Chr3	21041730	21042024	295	*	0.397541	0.432827	0.520855		3	21041730	21042024		-510	3	21035083	21036192	+	1	NA	intron (AT3G56800.1, intron 1 of 1)	intron (AT3G56800.1, intron 1 of 1)	439	AT3G56800.1	824847	At.67742	NM_115539	-	CAM3	CALMODULIN 3|T8M16.130|acam-3|calmodulin 3	calmodulin 3	protein-coding	http://www.ncbi.nlm.nih.gov/nuccore/NM_115539	http://www.uniprot.org/uniprot/?query=CAM3&sort=score
1972	Chr3	21059890	21061366	1477	*	0.6408	0.557709	0.585846		3	21059890	21061366		-511	3	21041730	21042024	+	1	NA	promoter-TSS (AT3G56820.1)	promoter-TSS (AT3G56820.1)	-117	AT3G56820.1	824849	At.26519	NM_115541	-	AT3G56820	-	uncharacterized protein	protein-coding	http://www.ncbi.nlm.nih.gov/nuccore/NM_115541	http://www.uniprot.org/uniprot/?query=AT3G56820&sort=score
1975	Chr3	21216110	21216671	562	*	0.296124	0.295185	0.312203		3	21216110	21216671		-512	3	21059890	21061366	+	1	NA	exon (AT3G56880.1, exon 1 of 1)	exon (AT3G56880.1, exon 1 of 1)	713	AT3G56880.1	824855	At.73992	NM_115547	-	AT3G56880	-	VQ motif-containing protein	protein-coding	http://www.ncbi.nlm.nih.gov/nuccore/NM_115547	http://www.uniprot.org/uniprot/?query=AT3G56880&sort=score
1977	Chr3	21261908	21263173	1266	*	0.525664	0.546844	0.697844		3	21261908	21263173		-513	3	21216110	21216671	+	1	NA	promoter-TSS (AT3G57330.1)	promoter-TSS (AT3G57330.1)	-16	AT3G57330.1	824900	At.34841	NM_115593	-	ACA11	autoinhibited Ca2+-ATPase 11	putative calcium-transporting ATPase 11	protein-coding	http://www.ncbi.nlm.nih.gov/nuccore/NM_115593	http://www.uniprot.org/uniprot/?query=ACA11&sort=score
1982	Chr3	21296189	21299472	3284	*	0.677389	0.527396	0.777009		3	21296189	21299472		-514	3	21261908	21263173	+	1	NA	TTS (AT3G57450.1)	TTS (AT3G57450.1)	607	AT3G57450.1	824912	At.34830	NM_115605	-	AT3G57450	-	uncharacterized protein	protein-coding	http://www.ncbi.nlm.nih.gov/nuccore/NM_115605	http://www.uniprot.org/uniprot/?query=AT3G57450&sort=score
1983	Chr3	21345384	21347005	1622	*	0.517266	0.428965	0.46957		3	21345384	21347005		-516	3	21296189	21299472	+	1	NA	exon (AT3G57530.1, exon 5 of 8)	exon (AT3G57530.1, exon 5 of 8)	1760	AT3G57530.1	824920	At.43700	NM_115613	-	CPK32	ATCPK32|CDPK32|calcium-dependent protein kinase 32	calcium-dependent protein kinase 32	protein-coding	http://www.ncbi.nlm.nih.gov/nuccore/NM_115613	http://www.uniprot.org/uniprot/?query=CPK32&sort=score
1986	Chr3	21397305	21397614	310	*	0.475476	0.403977	0.514758		3	21397305	21397614		-517	3	21345384	21347005	+	1	NA	promoter-TSS (AT3G57645.1)	promoter-TSS (AT3G57645.1)	-138	AT3G57640.1	824933	At.34816	NM_115624	-	AT3G57640	-	protein kinase family protein	protein-coding	http://www.ncbi.nlm.nih.gov/nuccore/NM_115624	http://www.uniprot.org/uniprot/?query=AT3G57640&sort=score
1988	Chr3	21447852	21448778	927	*	0.496205	0.552724	0.488147		3	21447852	21448778		-518	3	21397305	21397614	+	1	NA	promoter-TSS (AT3G57770.1)	promoter-TSS (AT3G57770.1)	-82	AT3G57770.1	824946	At.34803	NM_115637	-	AT3G57770	-	putative protein kinase	protein-coding	http://www.ncbi.nlm.nih.gov/nuccore/NM_115637	http://www.uniprot.org/uniprot/?query=AT3G57770&sort=score
1992	Chr3	21707290	21708657	1368	*	0.521873	0.425995	0.564596		3	21707290	21708657		-520	3	21447852	21448778	+	1	NA	promoter-TSS (AT3G57940.1)	promoter-TSS (AT3G57940.1)	-356	AT3G57930.2	824962	At.34783	NM_001035804	-	AT3G57930	-	uncharacterized protein	protein-coding	http://www.ncbi.nlm.nih.gov/nuccore/NM_001035804	http://www.uniprot.org/uniprot/?query=AT3G57930&sort=score
2002	Chr3	21932530	21935526	2997	*	0.410121	0.384371	0.506668		3	21932530	21935526		-521	3	21707290	21708657	+	1	NA	exon (AT3G58680.1, exon 2 of 4)	exon (AT3G58680.1, exon 2 of 4)	698	AT3G58680.1	825037	-	NM_115730	-	MBF1B	ATMBF1B|MULTIPROTEIN BRIDGING FACTOR 1B|multiprotein bridging factor 1B	multiprotein-bridging factor 1b	protein-coding	http://www.ncbi.nlm.nih.gov/nuccore/NM_115730	http://www.uniprot.org/uniprot/?query=MBF1B&sort=score
2003	Chr3	22142952	22144887	1936	*	0.44174	0.41283	0.45745		3	22142952	22144887		-522	3	21932530	21935526	+	1	NA	exon (AT3G59350.2, exon 3 of 6)	exon (AT3G59350.2, exon 3 of 6)	1316	AT3G59350.3	825104	At.1517	NM_001035816	-	AT3G59350	-	PTI1-like tyrosine-protein kinase 3	protein-coding	http://www.ncbi.nlm.nih.gov/nuccore/NM_001035816	http://www.uniprot.org/uniprot/?query=AT3G59350&sort=score
2011	Chr3	22513513	22516304	2792	*	0.589043	0.550368	0.534952		3	22513513	22516304		-523	3	22142952	22144887	+	1	NA	TTS (AT3G59950.2)	TTS (AT3G59950.2)	1020	AT3G59940.1	825164	At.48785	NM_115857	-	AT3G59940	-	F-box/kelch-repeat protein SKIP20	protein-coding	http://www.ncbi.nlm.nih.gov/nuccore/NM_115857	http://www.uniprot.org/uniprot/?query=AT3G59940&sort=score
2014	Chr3	22602760	22604931	2172	*	0.41348	0.519889	0.460051		3	22602760	22604931		-525	3	22602760	22604931	+	1	NA	TTS (AT3G61070.1)	TTS (AT3G61070.1)	927	AT3G61060.1	825278	At.74763	NM_115970	-	PP2-A13	AtPP2-A13|phloem protein 2-A13	phloem protein 2-A13	protein-coding	http://www.ncbi.nlm.nih.gov/nuccore/NM_115970	http://www.uniprot.org/uniprot/?query=PP2-A13&sort=score
2015	Chr3	22649922	22651490	1569	*	0.642838	0.81017	0.897318		3	22649922	22651490		-526	3	22649922	22651490	+	1	NA	3' UTR (AT3G61190.1, exon 1 of 1)	3' UTR (AT3G61190.1, exon 1 of 1)	743	AT3G61190.1	825291	At.74036	NM_001203221	-	BAP1	BON association protein 1	BON association protein 1	protein-coding	http://www.ncbi.nlm.nih.gov/nuccore/NM_001203221	http://www.uniprot.org/uniprot/?query=BAP1&sort=score
2017	Chr3	22675768	22676777	1010	*	0.558269	0.545105	0.60434		3	22675768	22676777		-527	3	22675768	22676777	+	1	NA	intron (AT3G61260.1, intron 1 of 4)	intron (AT3G61260.1, intron 1 of 4)	515	AT3G61260.1	825298	At.21524	NM_115990	-	AT3G61260	-	remorin family protein	protein-coding	http://www.ncbi.nlm.nih.gov/nuccore/NM_115990	http://www.uniprot.org/uniprot/?query=AT3G61260&sort=score
2019	Chr3	22741093	22742242	1150	*	0.440776	0.385382	0.452272		3	22741093	22742242		-528	3	22741093	22742242	+	1	NA	3' UTR (AT3G61460.1, exon 1 of 1)	3' UTR (AT3G61460.1, exon 1 of 1)	616	AT3G61460.1	825319	At.942	NM_116011	-	BRH1	brassinosteroid-responsive RING-H2	brassinosteroid-responsive RING-H2	protein-coding	http://www.ncbi.nlm.nih.gov/nuccore/NM_116011	http://www.uniprot.org/uniprot/?query=BRH1&sort=score
2021	Chr3	22786013	22787493	1481	*	0.571314	0.533967	0.718856		3	22786013	22787493		-529	3	22786013	22787493	+	1	NA	exon (AT3G61580.1, exon 1 of 1)	exon (AT3G61580.1, exon 1 of 1)	706	AT3G61580.1	825331	At.120	NM_116023	-	AT3G61580	-	Fatty acid/sphingolipid desaturase	protein-coding	http://www.ncbi.nlm.nih.gov/nuccore/NM_116023	http://www.uniprot.org/uniprot/?query=AT3G61580&sort=score
2022	Chr3	22809872	22810768	897	*	0.592458	0.603667	0.75977		3	22809872	22810768		-530	3	22809872	22810768	+	1	NA	exon (AT3G61640.1, exon 2 of 2)	exon (AT3G61640.1, exon 2 of 2)	427	AT3G61640.1	825337	At.34255	NM_116029	-	AGP20	Arabinogalactan protein 20|AtAGP20|arabinogalactan protein 20	arabinogalactan protein 20	protein-coding	http://www.ncbi.nlm.nih.gov/nuccore/NM_116029	http://www.uniprot.org/uniprot/?query=AGP20&sort=score
2025	Chr3	22956386	22956772	387	*	0.444111	0.431	0.458129		3	22956386	22956772		-531	3	22956386	22956772	+	1	NA	TTS (AT3G61990.1)	TTS (AT3G61990.1)	304	AT3G61980.1	825371	At.28584	NM_116063	-	AT3G61980	-	serine protease inhibitor, Kazal-type family protein	protein-coding	http://www.ncbi.nlm.nih.gov/nuccore/NM_116063	http://www.uniprot.org/uniprot/?query=AT3G61980&sort=score
2029	Chr3	23039824	23040594	771	*	0.760026	0.870115	0.927347		3	23039824	23040594		-532	3	23039824	23040594	+	1	NA	intron (AT3G62260.2, intron 1 of 3)	intron (AT3G62260.2, intron 1 of 3)	361	AT3G62260.2	825399	At.43534	NM_116091	-	AT3G62260	-	putative protein phosphatase 2C 49	protein-coding	http://www.ncbi.nlm.nih.gov/nuccore/NM_116091	http://www.uniprot.org/uniprot/?query=AT3G62260&sort=score
2031	Chr3	23091025	23092791	1767	*	0.390188	0.372415	0.431312		3	23091025	23092791		-533	3	23091025	23092791	+	1	NA	TTS (AT3G62410.1)	TTS (AT3G62410.1)	942	AT3G62420.1	825415	At.48798	NM_116107	-	BZIP53	ATBZIP53|basic region/leucine zipper motif 53	basic region/leucine zipper motif 53 protein	protein-coding	http://www.ncbi.nlm.nih.gov/nuccore/NM_116107	http://www.uniprot.org/uniprot/?query=BZIP53&sort=score
2032	Chr3	23136133	23137690	1558	*	0.639423	0.496448	0.822529		3	23136133	23137690		-534	3	23136133	23137690	+	1	NA	promoter-TSS (AT3G62560.1)	promoter-TSS (AT3G62560.1)	-514	AT3G62560.1	825430	At.28378	NM_116121	-	AT3G62560	-	Ras-related small GTP-binding family protein	protein-coding	http://www.ncbi.nlm.nih.gov/nuccore/NM_116121	http://www.uniprot.org/uniprot/?query=AT3G62560&sort=score
2034	Chr3	23201206	23202732	1527	*	0.465728	0.405007	0.495192		3	23201206	23202732		-535	3	23201206	23202732	+	1	NA	exon (AT3G62720.1, exon 1 of 1)	exon (AT3G62720.1, exon 1 of 1)	813	AT3G62720.2	825446	At.4829	NM_001035840	-	XT1	ATXT1|XXT1|XYG XYLOSYLTRANSFERASE 1|xylosyltransferase 1	xyloglucan 6-xylosyltransferase	protein-coding	http://www.ncbi.nlm.nih.gov/nuccore/NM_001035840	http://www.uniprot.org/uniprot/?query=XT1&sort=score
2038	Chr3	23266284	23266545	262	*	0.511802	0.367348	0.474162		3	23266284	23266545		-536	3	23266284	23266545	+	1	NA	exon (AT3G62950.1, exon 1 of 1)	exon (AT3G62950.1, exon 1 of 1)	166	AT3G62950.1	825470	At.34020	NM_116160	-	AT3G62950	-	glutaredoxin-C11	protein-coding	http://www.ncbi.nlm.nih.gov/nuccore/NM_116160	http://www.uniprot.org/uniprot/?query=AT3G62950&sort=score
2046	Chr4	128691	129618	928	*	0.460684	0.450203	0.459232		4	128691	129618		-682	4	128691	129618	+	1	NA	exon (AT4G00300.2, exon 1 of 1)	exon (AT4G00300.2, exon 1 of 1)	569	AT4G00300.2	828072	At.44524	NM_001203713	-	AT4G00300	A_IG005I10.16|A_IG005I10_16|F5I10.16|F5I10_16	fringe-related protein	protein-coding	http://www.ncbi.nlm.nih.gov/nuccore/NM_001203713	http://www.uniprot.org/uniprot/?query=AT4G00300&sort=score
2050	Chr4	160941	162078	1138	*	0.404862	0.414888	0.446836		4	160941	162078		-725	4	160941	162078	+	1	NA	intron (AT4G00360.1, intron 1 of 1)	intron (AT4G00360.1, intron 1 of 1)	742	AT4G00360.1	828019	At.48811	NM_116260	-	CYP86A2	ABERRANT INDUCTION OF TYPE THREE 1|ATT1|A_IG005I10.21|A_IG005I10_21|F5I10.21|F5I10_21|cytochrome P450|family 86|polypeptide 2|subfamily A	cytochrome P450 86A2	protein-coding	http://www.ncbi.nlm.nih.gov/nuccore/NM_116260	http://www.uniprot.org/uniprot/?query=CYP86A2&sort=score
2057	Chr4	418482	419058	577	*	0.487419	0.425077	0.457846		4	418482	419058		-767	4	418482	419058	+	1	NA	exon (AT4G00970.1, exon 1 of 7)	exon (AT4G00970.1, exon 1 of 7)	333	AT4G00970.1	827936	At.34491	NM_116325	-	CRK41	A_TM018A10.18|A_TM018A10_18|T18A10.9|T18A10_9|cysteine-rich RLK (RECEPTOR-like protein kinase) 41	cysteine-rich receptor-like protein kinase 41	protein-coding	http://www.ncbi.nlm.nih.gov/nuccore/NM_116325	http://www.uniprot.org/uniprot/?query=CRK41&sort=score
2059	Chr4	473175	473738	564	*	0.44514	0.48715	0.432387		4	473175	473738		-768	4	473175	473738	+	1	NA	5' UTR (AT4G01090.1, exon 1 of 5)	5' UTR (AT4G01090.1, exon 1 of 5)	335	AT4G01090.1	827898	At.28429	NM_116339	-	AT4G01090	F2N1.13|F2N1_13	uncharacterized protein	protein-coding	http://www.ncbi.nlm.nih.gov/nuccore/NM_116339	http://www.uniprot.org/uniprot/?query=AT4G01090&sort=score
2062	Chr4	523704	524235	532	*	0.56298	0.462115	0.551714		4	523704	524235		-769	4	523704	524235	+	1	NA	exon (AT4G01250.1, exon 1 of 3)	exon (AT4G01250.1, exon 1 of 3)	246	AT4G01250.1	827896	At.3803	NM_116355	-	WRKY22	AtWRKY22|F2N1.6|F2N1_6	WRKY transcription factor 22	protein-coding	http://www.ncbi.nlm.nih.gov/nuccore/NM_116355	http://www.uniprot.org/uniprot/?query=WRKY22&sort=score
2071	Chr4	809449	810431	983	*	0.47237	0.398883	0.476211		4	809449	810431		-787	4	809449	810431	+	1	NA	TTS (AT4G01880.1)	TTS (AT4G01880.1)	506	AT4G01870.1	828228	At.19803	NM_116417	-	AT4G01870	T7B11.13|T7B11_13	tolB-related protein	protein-coding	http://www.ncbi.nlm.nih.gov/nuccore/NM_116417	http://www.uniprot.org/uniprot/?query=AT4G01870&sort=score
2073	Chr4	845204	846806	1603	*	0.549449	0.708491	0.696205		4	845204	846806		-789	4	845204	846806	+	1	NA	intron (AT4G01950.1, intron 1 of 1)	intron (AT4G01950.1, intron 1 of 1)	782	AT4G01950.1	827165	At.74228	NM_116426	-	GPAT3	ATGPAT3|T7B11.21|T7B11_21|glycerol-3-phosphate acyltransferase 3	putative sn-glycerol-3-phosphate 2-O-acyltransferase	protein-coding	http://www.ncbi.nlm.nih.gov/nuccore/NM_116426	http://www.uniprot.org/uniprot/?query=GPAT3&sort=score
2077	Chr4	1038120	1038716	597	*	0.481072	0.391688	0.418673		4	1038120	1038716		-649	4	1038120	1038716	+	1	NA	TTS (AT4G02340.1)	TTS (AT4G02340.1)	304	AT4G02350.1	828060	At.34308	NM_116468	-	SEC15B	T14P8.16|T14P8_16|exocyst complex component sec15B	exocyst complex component sec15B	protein-coding	http://www.ncbi.nlm.nih.gov/nuccore/NM_116468	http://www.uniprot.org/uniprot/?query=SEC15B&sort=score
2078	Chr4	1045717	1047017	1301	*	0.595343	0.560127	0.668124		4	1045717	1047017		-650	4	1045717	1047017	+	1	NA	TTS (AT4G02380.2)	TTS (AT4G02380.2)	626	AT4G02380.2	828053	At.24964	NM_001084877	-	SAG21	Arabidopsis thaliana late embryogenensis abundant like 5|AtLEA5|T14P8.2|T14P8_2|senescence-associated gene 21	senescence-associated protein SAG21	protein-coding	http://www.ncbi.nlm.nih.gov/nuccore/NM_001084877	http://www.uniprot.org/uniprot/?query=SAG21&sort=score
2080	Chr4	1060923	1062107	1185	*	0.473125	0.497563	0.496212		4	1060923	1062107		-653	4	1060923	1062107	+	1	NA	exon (AT4G02410.1, exon 1 of 1)	exon (AT4G02410.1, exon 1 of 1)	638	AT4G02410.1	828032	At.34304	NM_116474	-	AT4G02410	T14P8.3|T14P8_3	L-type lectin-domain containing receptor kinase IV.3	protein-coding	http://www.ncbi.nlm.nih.gov/nuccore/NM_116474	http://www.uniprot.org/uniprot/?query=AT4G02410&sort=score
2082	Chr4	1109760	1111900	2141	*	0.506325	0.554208	0.553621		4	1109760	1111900		-658	4	1109760	1111900	+	1	NA	exon (AT4G02520.1, exon 3 of 3)	exon (AT4G02520.1, exon 3 of 3)	830	AT4G02520.1	827931	At.24972	NM_116486	-	GSTF2	ATGSTF2|ATPM24|ATPM24.1|GST2|T10P11.18|T10P11_18|glutathione S-transferase PHI 2	glutathione S-transferase F2	protein-coding	http://www.ncbi.nlm.nih.gov/nuccore/NM_116486	http://www.uniprot.org/uniprot/?query=GSTF2&sort=score
2088	Chr4	1279234	1280044	811	*	0.320516	0.481688	0.40637		4	1279234	1280044		-680	4	1279234	1280044	+	1	NA	TTS (AT4G02880.2)	TTS (AT4G02880.2)	389	AT4G02890.1	828148	At.74401	NM_001125450	-	UBQ14	T5J8.21|T5J8_21	polyubiquitin 14	protein-coding	http://www.ncbi.nlm.nih.gov/nuccore/NM_001125450	http://www.uniprot.org/uniprot/?query=UBQ14&sort=score
2099	Chr4	2290049	2290929	881	*	0.469325	0.487291	0.47399		4	2290049	2290929		-761	4	2290049	2290929	+	1	NA	exon (AT4G04570.2, exon 1 of 6)	exon (AT4G04570.2, exon 1 of 6)	530	AT4G04570.2	825789	At.33996	NM_001084882	-	CRK40	F4H6.9|F4H6_9|cysteine-rich RLK (RECEPTOR-like protein kinase) 40	cysteine-rich receptor-like protein kinase 40	protein-coding	http://www.ncbi.nlm.nih.gov/nuccore/NM_001084882	http://www.uniprot.org/uniprot/?query=CRK40&sort=score
2103	Chr4	2571546	2571839	294	*	0.262182	0.251456	0.309871		4	2571546	2571839		-762	4	2571546	2571839	+	1	NA	promoter-TSS (AT4G05020.2)	promoter-TSS (AT4G05020.2)	280	AT4G05018.1	6240830	At.68977	NM_001125463	-	AT4G05018	-	uncharacterized protein	protein-coding	http://www.ncbi.nlm.nih.gov/nuccore/NM_001125463	http://www.uniprot.org/uniprot/?query=AT4G05018&sort=score
2105	Chr4	2587564	2589402	1839	*	0.402519	0.455602	0.474473		4	2587564	2589402		-763	4	2587564	2589402	+	1	NA	TTS (AT4G05049.1)	TTS (AT4G05049.1)	656	AT4G05050.2	825847	At.74780	NM_001036508	-	UBQ11	C17L7.6|ubiquitin 11	ubiquitin 11	protein-coding	http://www.ncbi.nlm.nih.gov/nuccore/NM_001036508	http://www.uniprot.org/uniprot/?query=UBQ11&sort=score
2106	Chr4	2593241	2594142	902	*	0.728246	0.985427	0.734769		4	2593241	2594142		-764	4	2593241	2594142	+	1	NA	TTS (AT4G05070.1)	TTS (AT4G05070.1)	427	AT4G05070.1	825849	At.23412	NM_116746	-	AT4G05070	C17L7.2	Wound-responsive family protein	protein-coding	http://www.ncbi.nlm.nih.gov/nuccore/NM_116746	http://www.uniprot.org/uniprot/?query=AT4G05070&sort=score
2107	Chr4	2660337	2660813	477	*	0.513485	0.402533	0.598055		4	2660337	2660813		-765	4	2660337	2660813	+	1	NA	exon (AT4G05150.1, exon 1 of 2)	exon (AT4G05150.1, exon 1 of 2)	237	AT4G05150.1	825863	At.71567	NM_116754	-	AT4G05150	C17L7.70|C17L7_70	Octicosapeptide/Phox/Bem1p family protein	protein-coding	http://www.ncbi.nlm.nih.gov/nuccore/NM_116754	http://www.uniprot.org/uniprot/?query=AT4G05150&sort=score
2110	Chr4	2718153	2720444	2292	*	0.395922	0.434551	0.405294		4	2718153	2720444		-766	4	2718153	2720444	+	1	NA	exon (AT4G05320.6, exon 3 of 3)	exon (AT4G05320.6, exon 3 of 3)	1087	AT4G05320.4	825880	At.47590	NM_001084884	-	UBQ10	C17L7.240|C17L7_240|polyubiquitin 10	polyubiquitin 10	protein-coding	http://www.ncbi.nlm.nih.gov/nuccore/NM_001084884	http://www.uniprot.org/uniprot/?query=UBQ10&sort=score
2116	Chr4	5252138	5252664	527	*	0.318746	0.321359	0.341814		4	5252138	5252664		-770	4	5252138	5252664	+	1	NA	promoter-TSS (AT4G08320.2)	promoter-TSS (AT4G08320.2)	-251	AT4G08310.1	826385	At.33761	NM_116900	-	AT4G08310	T12G13.150|T12G13_150	uncharacterized protein	protein-coding	http://www.ncbi.nlm.nih.gov/nuccore/NM_116900	http://www.uniprot.org/uniprot/?query=AT4G08310&sort=score
2117	Chr4	5406749	5407263	515	*	0.565926	0.487127	0.553912		4	5406749	5407263		-771	4	5406749	5407263	+	1	NA	exon (AT4G08500.1, exon 1 of 9)	exon (AT4G08500.1, exon 1 of 9)	295	AT4G08500.1	826409	At.21066	NM_116919	-	MEKK1	ARAKIN|ATMEKK1|MAPK/ERK kinase kinase 1|MAPKKK8|T15F16.5|T15F16_5	mitogen-activated protein kinase kinase kinase 1	protein-coding	http://www.ncbi.nlm.nih.gov/nuccore/NM_116919	http://www.uniprot.org/uniprot/?query=MEKK1&sort=score
2119	Chr4	5639928	5640481	554	*	0.577837	0.469297	0.506459		4	5639928	5640481		-772	4	5639928	5640481	+	1	NA	exon (AT4G08850.2, exon 1 of 1)	exon (AT4G08850.2, exon 1 of 1)	431	AT4G08850.2	826456	At.67694	NM_116955	-	AT4G08850	T32A17.160|T32A17_160	probable LRR receptor-like serine/threonine-protein kinase	protein-coding	http://www.ncbi.nlm.nih.gov/nuccore/NM_116955	http://www.uniprot.org/uniprot/?query=AT4G08850&sort=score
2122	Chr4	5740299	5741764	1466	*	0.382756	0.481684	0.503342		4	5740299	5741764		-773	4	5740299	5741764	+	1	NA	exon (AT4G08950.1, exon 1 of 1)	exon (AT4G08950.1, exon 1 of 1)	735	AT4G08950.1	826473	At.22399	NM_116964	-	EXO	EXORDIUM|T3H13.3|T3H13_3	protein EXORDIUM	protein-coding	http://www.ncbi.nlm.nih.gov/nuccore/NM_116964	http://www.uniprot.org/uniprot/?query=EXO&sort=score
2123	Chr4	5775338	5776320	983	*	0.538843	0.423733	0.465304		4	5775338	5776320		-774	4	5775338	5776320	+	1	NA	exon (AT4G09000.2, exon 1 of 5)	exon (AT4G09000.2, exon 1 of 5)	619	AT4G09000.1	826479	At.47549	NM_001160744	-	GRF1	GENERAL REGULATORY FACTOR1-G-BOX FACTOR 14-3-3 HOMOLOG ISOFORM CHI|GF14 CHI|general regulatory factor 1	14-3-3-like protein GF14 chi	protein-coding	http://www.ncbi.nlm.nih.gov/nuccore/NM_001160744	http://www.uniprot.org/uniprot/?query=GRF1&sort=score
2125	Chr4	5792232	5793087	856	*	0.440418	0.615253	0.682223		4	5792232	5793087		-775	4	5792232	5793087	+	1	NA	exon (AT4G09030.1, exon 1 of 1)	exon (AT4G09030.1, exon 1 of 1)	453	AT4G09030.1	826482	At.4196	NM_116972	-	AGP10	ATAGP10|F23J3.60|F23J3_60|arabinogalactan protein 10	arabinogalactan protein 10	protein-coding	http://www.ncbi.nlm.nih.gov/nuccore/NM_116972	http://www.uniprot.org/uniprot/?query=AGP10&sort=score
2136	Chr4	6322254	6322483	230	*	0.335904	0.304842	0.337162		4	6322254	6322483		-776	4	6322254	6322483	+	1	NA	promoter-TSS (AT4G10140.1)	promoter-TSS (AT4G10140.1)	-88	AT4G10140.1	826605	At.33651	NM_117082	-	AT4G10140	F28M11.60|F28M11_60	uncharacterized protein	protein-coding	http://www.ncbi.nlm.nih.gov/nuccore/NM_117082	http://www.uniprot.org/uniprot/?query=AT4G10140&sort=score
2142	Chr4	6864016	6866426	2411	*	0.491976	0.445633	0.614902		4	6864016	6866426		-777	4	6864016	6866426	+	1	NA	exon (AT4G11280.1, exon 4 of 4)	exon (AT4G11280.1, exon 4 of 4)	1124	AT4G11280.1	826730	At.3654	NM_117199	-	ACS6	1-aminocyclopropane-1-carboxylic acid (acc) synthase 6|ATACS6|F8L21.70|F8L21_70	1-aminocyclopropane-1-carboxylate synthase 6	protein-coding	http://www.ncbi.nlm.nih.gov/nuccore/NM_117199	http://www.uniprot.org/uniprot/?query=ACS6&sort=score
2149	Chr4	7214726	7215762	1037	*	0.412648	0.598062	0.581269		4	7214726	7215762		-778	4	7214726	7215762	+	1	NA	5' UTR (AT4G12040.2, exon 1 of 1)	5' UTR (AT4G12040.2, exon 1 of 1)	534	AT4G12040.2	826812	At.71627	NM_117274	-	AT4G12040	F16J13.110|F16J13_110	zinc finger A20 and AN1 domain-containing stress-associated protein 7	protein-coding	http://www.ncbi.nlm.nih.gov/nuccore/NM_117274	http://www.uniprot.org/uniprot/?query=AT4G12040&sort=score
2153	Chr4	7342991	7343352	362	*	0.23504	0.226219	0.230242		4	7342991	7343352		-779	4	7342991	7343352	+	1	NA	exon (AT4G12410.1, exon 1 of 1)	exon (AT4G12410.1, exon 1 of 1)	418	AT4G12410.1	826850	At.33477	NM_117311	-	AT4G12410	T1P17.3	SAUR-like auxin-responsive protein	protein-coding	http://www.ncbi.nlm.nih.gov/nuccore/NM_117311	http://www.uniprot.org/uniprot/?query=AT4G12410&sort=score
2154	Chr4	7385871	7386388	518	*	0.241422	0.229321	0.26067		4	7385871	7386388		-780	4	7385871	7386388	+	1	NA	exon (AT4G12450.1, exon 1 of 1)	exon (AT4G12450.1, exon 1 of 1)	680	AT4G12450.1	826857	At.33472	NM_117315	-	AT4G12450	T1P17.40|T1P17_40	uncharacterized protein	protein-coding	http://www.ncbi.nlm.nih.gov/nuccore/NM_117315	http://www.uniprot.org/uniprot/?query=AT4G12450&sort=score
2155	Chr4	7401350	7401807	458	*	0.44939	0.480462	0.458277		4	7401350	7401807		-781	4	7401350	7401807	+	1	NA	exon (AT4G12470.1, exon 1 of 1)	exon (AT4G12470.1, exon 1 of 1)	328	AT4G12470.1	826859	At.3227	NM_117317	-	AZI1	T1P17.60|T1P17_60|azelaic acid induced 1	azelaic acid induced 1	protein-coding	http://www.ncbi.nlm.nih.gov/nuccore/NM_117317	http://www.uniprot.org/uniprot/?query=AZI1&sort=score
2167	Chr4	7758418	7761483	3066	*	0.463874	0.431195	0.607121		4	7758418	7761483		-782	4	7758418	7761483	+	1	NA	exon (AT4G13340.1, exon 1 of 1)	exon (AT4G13340.1, exon 1 of 1)	1341	AT4G13340.1	826964	At.48854	NM_117407	-	AT4G13340	T9E8.80|T9E8_80	leucine-rich repeat extensin-like protein 3	protein-coding	http://www.ncbi.nlm.nih.gov/nuccore/NM_117407	http://www.uniprot.org/uniprot/?query=AT4G13340&sort=score
2169	Chr4	7785032	7786168	1137	*	0.799982	0.632871	0.933219		4	7785032	7786168		-783	4	7785032	7786168	+	1	NA	TTS (AT4G13390.1)	TTS (AT4G13390.1)	513	AT4G13395.1	5008138	At.71973	NM_001084915	-	RTFL12	DEVIL 10|DVL10|ROTUNDIFOLIA like 12	protein rotundifolia like 12	protein-coding	http://www.ncbi.nlm.nih.gov/nuccore/NM_001084915	http://www.uniprot.org/uniprot/?query=RTFL12&sort=score
2170	Chr4	7845659	7847453	1795	*	0.33423	0.346057	0.420136		4	7845659	7847453		-785	4	7858223	7859490	+	1	NA	promoter-TSS (AT4G13500.1)	promoter-TSS (AT4G13500.1)	674	AT4G13510.1	826983	At.49725	NM_117425	-	AMT1;1	ARABIDOPSIS THALIANA AMMONIUM TRANSPORT 1|ATAMT1|ATAMT1;1|T6G15.60|T6G15_60|ammonium transporter 1;1	ammonium transporter 1;1	protein-coding	http://www.ncbi.nlm.nih.gov/nuccore/NM_117425	http://www.uniprot.org/uniprot/?query=AMT1;1&sort=score
2171	Chr4	7858223	7859490	1268	*	0.41157	0.3482	0.467195		4	7858223	7859490		-786	4	8054859	8055793	+	1	NA	exon (AT4G13940.4, exon 1 of 3)	exon (AT4G13940.4, exon 1 of 3)	463	AT4G13940.2	827028	At.74988	NM_001036550	-	MEE58	ATSAHH1|DL3010W|EMB1395|EMBRYO DEFECTIVE 1395|FCAALL.35|HOG1|HOMOLOGY-DEPENDENT GENE SILENCING 1|MATERNAL EFFECT EMBRYO ARREST 58|S-ADENOSYL-L-HOMOCYSTEIN HYDROLASE 1|S-ADENOSYL-L-HOMOCYSTEINE HYDROLASE|SAHH1	adenosylhomocysteinase 1	protein-coding	http://www.ncbi.nlm.nih.gov/nuccore/NM_001036550	http://www.uniprot.org/uniprot/?query=MEE58&sort=score
2176	Chr4	8054859	8055793	935	*	0.46594	0.432862	0.53501		4	8054859	8055793		-788	4	8334247	8334711	+	1	NA	promoter-TSS (AT4G14490.1)	promoter-TSS (AT4G14490.1)	303	AT4G14500.2	827097	At.26263	NM_001160761	-	AT4G14500	DL3290W|FCAALL.198	polyketide cyclase/dehydrase and lipid transport superfamily protein	protein-coding	http://www.ncbi.nlm.nih.gov/nuccore/NM_001160761	http://www.uniprot.org/uniprot/?query=AT4G14500&sort=score
2186	Chr4	8334247	8334711	465	*	0.474717	0.392018	0.414773		4	8334247	8334711		-790	4	8519850	8520418	+	1	NA	promoter-TSS (AT4G14890.1)	promoter-TSS (AT4G14890.1)	329	AT4G14880.2	827145	At.34389	NM_001203803	-	OASA1	ATCYS-3A|CYTACS1|DL3480C|FCAALL.34|O-ACETHYLSERINE SULFHYDRYLASE|O-ACETYLSERINE (THIOL)LYASE|O-acetylserine (thiol) lyase (OAS-TL) isoform A1|OLD3|ONSET OF LEAF DEATH 3	O-acetylserine (thiol) lyase (OAS-TL) isoform A1	protein-coding	http://www.ncbi.nlm.nih.gov/nuccore/NM_001203803	http://www.uniprot.org/uniprot/?query=OASA1&sort=score
2190	Chr4	8519850	8520418	569	*	0.458059	0.47212	0.512085		4	8519850	8520418		-791	4	8520880	8521422	+	1	NA	promoter-TSS (AT4G14880.1)	promoter-TSS (AT4G14880.1)	319	AT4G14890.1	827146	At.4306	NM_117575	-	AT4G14890	DL3485W|FCAALL.7	ferredoxin C1	protein-coding	http://www.ncbi.nlm.nih.gov/nuccore/NM_117575	http://www.uniprot.org/uniprot/?query=AT4G14890&sort=score
2191	Chr4	8520880	8521422	543	*	0.519413	0.42162	0.41813		4	8520880	8521422		-792	4	8843621	8843977	+	1	NA	exon (AT4G15470.1, exon 1 of 4)	exon (AT4G15470.1, exon 1 of 4)	232	AT4G15470.1	827218	At.20495	NM_117636	-	AT4G15470	DL3775W|FCAALL.58	Bax inhibitor-1 like protein	protein-coding	http://www.ncbi.nlm.nih.gov/nuccore/NM_117636	http://www.uniprot.org/uniprot/?query=AT4G15470&sort=score
2197	Chr4	8843621	8843977	357	*	0.429723	0.542199	0.443387		4	8843621	8843977		-793	4	8974202	8974522	+	1	NA	intron (AT4G15760.2, intron 1 of 4)	intron (AT4G15760.2, intron 1 of 4)	289	AT4G15760.1	827255	At.21307	NM_001203809	-	MO1	DL3920C|FCAALL.376|monooxygenase 1	monooxygenase 1	protein-coding	http://www.ncbi.nlm.nih.gov/nuccore/NM_001203809	http://www.uniprot.org/uniprot/?query=MO1&sort=score
2203	Chr4	8974202	8974522	321	*	0.532267	0.544414	0.48491		4	8974202	8974522		-794	4	8984846	8985503	+	1	NA	TTS (AT4G15790.1)	TTS (AT4G15790.1)	317	AT4G15800.1	827260	At.19870	NM_117672	-	RALFL33	DL3940C|FCAALL.206|ralf-like 33	protein ralf-like 33	protein-coding	http://www.ncbi.nlm.nih.gov/nuccore/NM_117672	http://www.uniprot.org/uniprot/?query=RALFL33&sort=score
2204	Chr4	8984846	8985503	658	*	0.676727	0.733517	0.678744		4	8984846	8985503		-795	4	9301240	9301945	+	1	NA	exon (AT4G16500.1, exon 1 of 1)	exon (AT4G16500.1, exon 1 of 1)	429	AT4G16500.1	827348	At.33073	NM_117748	-	AT4G16500	DL4275C|FCAALL.171	cysteine proteinase inhibitor 4	protein-coding	http://www.ncbi.nlm.nih.gov/nuccore/NM_117748	http://www.uniprot.org/uniprot/?query=AT4G16500&sort=score
2208	Chr4	9301240	9301945	706	*	0.481986	0.549016	0.596316		4	9301240	9301945		-796	4	9449227	9449932	+	1	NA	exon (AT4G16780.1, exon 2 of 4)	exon (AT4G16780.1, exon 2 of 4)	466	AT4G16780.1	827384	At.74809	NM_117780	-	HB-2	ARABIDOPSIS THALIANA HOMEOBOX PROTEIN 2|ATHB-2|ATHB2|DL4415W|FCAALL.101|HAT4|homeobox protein 2	homeobox protein 2	protein-coding	http://www.ncbi.nlm.nih.gov/nuccore/NM_117780	http://www.uniprot.org/uniprot/?query=HB-2&sort=score
2211	Chr4	9449227	9449932	706	*	0.407583	0.42212	0.424835		4	9449227	9449932		-797	4	9504218	9505674	+	1	NA	intron (AT4G16890.1, intron 1 of 6)	intron (AT4G16890.1, intron 1 of 6)	509	AT4G16890.1	827397	At.43768	NM_117792	-	SNC1	BAL|BALL|CONSTITUTIVE 1|DL4475C|FCAALL.51|SUPPRESSOR OF NPR1-1	protein SUPPRESSOR OF npr1-1, CONSTITUTIVE 1	protein-coding	http://www.ncbi.nlm.nih.gov/nuccore/NM_117792	http://www.uniprot.org/uniprot/?query=SNC1&sort=score
2214	Chr4	9504218	9505674	1457	*	0.486553	0.487837	0.537472		4	9504218	9505674		-798	4	9557102	9557609	+	1	NA	exon (AT4G16980.1, exon 1 of 1)	exon (AT4G16980.1, exon 1 of 1)	378	AT4G16980.1	827406	At.36601	NM_117802	-	AT4G16980	DL4520C|FCAALL.321	arabinogalactan family protein	protein-coding	http://www.ncbi.nlm.nih.gov/nuccore/NM_117802	http://www.uniprot.org/uniprot/?query=AT4G16980&sort=score
2218	Chr4	9557102	9557609	508	*	0.493574	0.350772	0.471797		4	9557102	9557609		-799	4	9604398	9604958	+	1	NA	TTS (AT4G17090.1)	TTS (AT4G17090.1)	176	AT4G17085.1	5008146	At.47944	NM_001084932	-	AT4G17085	-	putative membrane lipoprotein	protein-coding	http://www.ncbi.nlm.nih.gov/nuccore/NM_001084932	http://www.uniprot.org/uniprot/?query=AT4G17085&sort=score
2219	Chr4	9604398	9604958	561	*	0.317228	0.244708	0.355684		4	9604398	9604958		-800	4	9605357	9607353	+	1	NA	intron (AT4G17090.1, intron 2 of 3)	intron (AT4G17090.1, intron 2 of 3)	979	AT4G17090.1	827419	At.67939	NM_117813	-	CT-BMY	BAM3|BETA-AMYLASE 3|BETA-AMYLASE 8|BMY8|CHLOROPLAST BETA-AMYLASE|DL4575C|FCAALL.5|chloroplast beta-amylase	beta-amylase	protein-coding	http://www.ncbi.nlm.nih.gov/nuccore/NM_117813	http://www.uniprot.org/uniprot/?query=CT-BMY&sort=score
2220	Chr4	9605357	9607353	1997	*	0.67396	0.662616	0.737841		4	9605357	9607353		-801	4	9662641	9663761	+	1	NA	intron (AT4G17230.1, intron 1 of 1)	intron (AT4G17230.1, intron 1 of 1)	573	AT4G17230.1	827435	At.25323	NM_117828	-	SCL13	DL4650C|FCAALL.225|SCARECROW-like 13	protein scarecrow-like 13	protein-coding	http://www.ncbi.nlm.nih.gov/nuccore/NM_117828	http://www.uniprot.org/uniprot/?query=SCL13&sort=score
2221	Chr4	9662641	9663761	1121	*	0.510776	0.44401	0.537631		4	9662641	9663761		-802	4	9752911	9753883	+	1	NA	exon (AT4G17490.1, exon 1 of 1)	exon (AT4G17490.1, exon 1 of 1)	470	AT4G17490.1	827463	At.71513	NM_117854	-	ERF6	ATERF6|DL4780C|ERF-6-6|FCAALL.120|ethylene responsive element binding factor 6	ethylene responsive element binding factor 6	protein-coding	http://www.ncbi.nlm.nih.gov/nuccore/NM_117854	http://www.uniprot.org/uniprot/?query=ERF6&sort=score
2226	Chr4	9752911	9753883	973	*	0.503218	0.524181	0.621411		4	9752911	9753883		-803	4	9759352	9760633	+	1	NA	exon (AT4G17500.1, exon 1 of 1)	exon (AT4G17500.1, exon 1 of 1)	668	AT4G17500.1	827464	At.68141	NM_117855	-	ERF-1	ATERF-1|DL4785W|FCAALL.123|ethylene responsive element binding factor 1	ethylene-responsive transcription factor 1A	protein-coding	http://www.ncbi.nlm.nih.gov/nuccore/NM_117855	http://www.uniprot.org/uniprot/?query=ERF-1&sort=score
2227	Chr4	9759352	9760633	1282	*	0.446778	0.752461	0.731874		4	9759352	9760633		-804	4	9816488	9817258	+	1	NA	intron (AT4G17615.1, intron 1 of 8)	intron (AT4G17615.1, intron 1 of 8)	307	AT4G17615.2	827481	At.11088	NM_117870	-	CBL1	ARABIDOPSIS THALIANA CALCINEURIN B-LIKE PROTEIN|ATCBL1|FCAALL.122|SCABP5|SOS3-LIKE CALCIUM BINDING PROTEIN 5|calcineurin B-like protein 1	calcineurin B-like protein 1	protein-coding	http://www.ncbi.nlm.nih.gov/nuccore/NM_117870	http://www.uniprot.org/uniprot/?query=CBL1&sort=score
2228	Chr4	9816488	9817258	771	*	0.651513	0.461509	0.580937		4	9816488	9817258		-805	4	9993380	9994389	+	1	NA	exon (AT4G18010.2, exon 2 of 11)	exon (AT4G18010.2, exon 2 of 11)	326	AT4G18010.2	827526	At.2057	NM_117911	-	5PTASE2	4|5)P3 5-PHOSPHATASE II|AT5PTASE2|INOSITOL POLYPHOSPHATE 5-PHOSPHATASE II|INOSITOL(1|IP5PII|T6K21.190|T6K21_190|myo-inositol polyphosphate 5-phosphatase 2	Type I inositol-1,4,5-trisphosphate 5-phosphatase 2	protein-coding	http://www.ncbi.nlm.nih.gov/nuccore/NM_117911	http://www.uniprot.org/uniprot/?query=5PTASE2&sort=score
2236	Chr4	9993380	9994389	1010	*	0.737213	0.584765	0.676282		4	9993380	9994389		-642	4	10030693	10030956	+	1	NA	promoter-TSS (AT4G18070.2)	promoter-TSS (AT4G18070.2)	128	AT4G18070.3	827532	At.27158	NM_001036582	-	AT4G18070	F15J5.40|F15J5_40	uncharacterized protein	protein-coding	http://www.ncbi.nlm.nih.gov/nuccore/NM_001036582	http://www.uniprot.org/uniprot/?query=AT4G18070&sort=score
2239	Chr4	10030693	10030956	264	*	0.486337	0.527107	0.463636		4	10030693	10030956		-643	4	10071761	10072176	+	1	NA	TTS (AT4G18195.1)	TTS (AT4G18195.1)	335	AT4G18197.1	3770303	At.63296	NM_001036586	-	PUP7	ARABIDOPSIS THALIANA PURINE PERMEASE 7|AT4G18200|ATPUP7|PEROXIN 17|PEX17|purine permease 7	purine permease 7	protein-coding	http://www.ncbi.nlm.nih.gov/nuccore/NM_001036586	http://www.uniprot.org/uniprot/?query=PUP7&sort=score
2241	Chr4	10071761	10072176	416	*	0.396875	0.434729	0.491878		4	10071761	10072176		-644	4	10073817	10074266	+	1	NA	TTS (AT4G18197.1)	TTS (AT4G18197.1)	284	AT4G18205.1	3770304	At.1986	NM_001036587	-	AT4G18205	AT4G18200	nucleotide-sugar transporter family protein	protein-coding	http://www.ncbi.nlm.nih.gov/nuccore/NM_001036587	http://www.uniprot.org/uniprot/?query=AT4G18205&sort=score
2242	Chr4	10073817	10074266	450	*	0.435	0.450202	0.463751		4	10073817	10074266		-645	4	10104049	10104696	+	1	NA	exon (AT4G18280.1, exon 1 of 1)	exon (AT4G18280.1, exon 1 of 1)	377	AT4G18280.1	827554	At.28739	NM_117938	-	AT4G18280	T9A21.130|T9A21_130	glycine-rich cell wall protein-like protein	protein-coding	http://www.ncbi.nlm.nih.gov/nuccore/NM_117938	http://www.uniprot.org/uniprot/?query=AT4G18280&sort=score
2244	Chr4	10104049	10104696	648	*	0.400265	0.498133	0.639593		4	10104049	10104696		-646	4	10176012	10176586	+	1	NA	exon (AT4G18422.1, exon 1 of 1)	exon (AT4G18422.1, exon 1 of 1)	291	AT4G18422.1	7922355	At.68639	NM_001160780	-	AT4G18422	-	uncharacterized protein	protein-coding	http://www.ncbi.nlm.nih.gov/nuccore/NM_001160780	http://www.uniprot.org/uniprot/?query=AT4G18422&sort=score
2246	Chr4	10176012	10176586	575	*	0.667249	0.709062	0.516746		4	10176012	10176586		-647	4	10348356	10349591	+	1	NA	exon (AT4G18880.1, exon 1 of 2)	exon (AT4G18880.1, exon 1 of 2)	588	AT4G18880.1	827622	At.1951	NM_118004	-	HSF A4A	ARABIDOPSIS THALIANA HEAT SHOCK TRANSCRIPTION FACTOR A4A|AT-HSFA4A|F13C5.50|F13C5_50|heat shock transcription factor A4A	heat stress transcription factor A-4a	protein-coding	http://www.ncbi.nlm.nih.gov/nuccore/NM_118004	http://www.uniprot.org/uniprot/?query=HSF A4A&sort=score
2249	Chr4	10348356	10349591	1236	*	0.492959	0.657423	0.621352		4	10348356	10349591		-648	4	10375473	10376132	+	1	NA	exon (AT4G18950.1, exon 1 of 12)	exon (AT4G18950.1, exon 1 of 12)	439	AT4G18950.1	827630	At.1956	NM_118012	-	AT4G18950	F13C5.120|F13C5_120	Integrin-linked protein kinase family protein	protein-coding	http://www.ncbi.nlm.nih.gov/nuccore/NM_118012	http://www.uniprot.org/uniprot/?query=AT4G18950&sort=score
2250	Chr4	10375473	10376132	660	*	0.451819	0.448901	0.524438		4	10375473	10376132		-651	4	10498900	10501168	+	1	NA	intron (AT4G19200.1, intron 2 of 2)	intron (AT4G19200.1, intron 2 of 2)	1158	AT4G19200.1	827660	At.43017	NM_118040	-	AT4G19200	T18B16.170|T18B16_170	proline-rich family protein	protein-coding	http://www.ncbi.nlm.nih.gov/nuccore/NM_118040	http://www.uniprot.org/uniprot/?query=AT4G19200&sort=score
2255	Chr4	10498900	10501168	2269	*	0.465853	0.46396	0.613842		4	10498900	10501168		-652	4	10606463	10606776	+	1	NA	exon (AT4G19450.1, exon 1 of 3)	exon (AT4G19450.1, exon 1 of 3)	167	AT4G19450.1	827686	At.28176	NM_118065	-	AT4G19450	T5K18.230|T5K18_230	major facilitator protein	protein-coding	http://www.ncbi.nlm.nih.gov/nuccore/NM_118065	http://www.uniprot.org/uniprot/?query=AT4G19450&sort=score
2259	Chr4	10606463	10606776	314	*	0.43374	0.452486	0.467898		4	10606463	10606776		-654	4	10633830	10634066	+	1	NA	exon (AT4G19510.1, exon 1 of 8)	exon (AT4G19510.1, exon 1 of 8)	243	AT4G19510.2	827692	At.43454	NM_118071	-	AT4G19510	F24J7.70|F24J7_70	TIR-NBS-LRR class disease resistance protein	protein-coding	http://www.ncbi.nlm.nih.gov/nuccore/NM_118071	http://www.uniprot.org/uniprot/?query=AT4G19510&sort=score
2260	Chr4	10633830	10634066	237	*	0.571215	0.394719	0.422271		4	10633830	10634066		-655	4	10644539	10647141	+	1	NA	exon (AT4G19520.1, exon 2 of 8)	exon (AT4G19520.1, exon 2 of 8)	1239	AT4G19520.1	827694	At.2018	NM_118072	-	AT4G19520	F24J7.80|F24J7_80	TIR-NBS-LRR class disease resistance protein	protein-coding	http://www.ncbi.nlm.nih.gov/nuccore/NM_118072	http://www.uniprot.org/uniprot/?query=AT4G19520&sort=score
2262	Chr4	10644539	10647141	2603	*	0.627771	0.461078	0.562241		4	10644539	10647141		-656	4	10813374	10814340	+	1	NA	exon (AT4G19960.2, exon 1 of 9)	exon (AT4G19960.2, exon 1 of 9)	309	AT4G19960.2	827740	At.50355	NM_001203846	-	KUP9	ATKUP9|F18F4.60|F18F4_60|HAK9|K+ uptake permease 9|KT9	K+ uptake permease 9	protein-coding	http://www.ncbi.nlm.nih.gov/nuccore/NM_001203846	http://www.uniprot.org/uniprot/?query=KUP9&sort=score
2266	Chr4	10813374	10814340	967	*	0.427659	0.446056	0.444575		4	10813374	10814340		-657	4	11004626	11004826	+	1	NA	intron (AT4G20380.5, intron 1 of 7)	intron (AT4G20380.5, intron 1 of 7)	112	AT4G20380.2	827786	At.24187	NM_001036601	-	AT4G20380	F9F13.30|F9F13_30|LESION SIMULATING DISEASE|LSD1	zinc finger protein LSD1	protein-coding	http://www.ncbi.nlm.nih.gov/nuccore/NM_001036601	http://www.uniprot.org/uniprot/?query=AT4G20380&sort=score
2269	Chr4	11004626	11004826	201	*	0.430479	0.474787	0.440787		4	11004626	11004826		-659	4	11155398	11156992	+	1	NA	exon (AT4G20830.1, exon 1 of 2)	exon (AT4G20830.1, exon 1 of 2)	735	AT4G20830.2	827831	At.3570	NM_118201	-	AT4G20830	F21C20.180|F21C20_180	FAD-binding Berberine family protein	protein-coding	http://www.ncbi.nlm.nih.gov/nuccore/NM_118201	http://www.uniprot.org/uniprot/?query=AT4G20830&sort=score
2272	Chr4	11155398	11156992	1595	*	0.443308	0.584577	0.534921		4	11155398	11156992		-660	4	11172606	11174341	+	1	NA	TTS (AT4G20870.1)	TTS (AT4G20870.1)	852	AT4G20860.1	827834	At.3572	NM_118204	-	AT4G20860	T13K14.20|T13K14_20	FAD-binding Berberine family protein	protein-coding	http://www.ncbi.nlm.nih.gov/nuccore/NM_118204	http://www.uniprot.org/uniprot/?query=AT4G20860&sort=score
2274	Chr4	11172606	11174341	1736	*	0.457398	0.452277	0.589469		4	11172606	11174341		-661	4	11182207	11182582	+	1	NA	exon (AT4G20890.1, exon 1 of 3)	exon (AT4G20890.1, exon 1 of 3)	303	AT4G20890.1	827837	At.28063	NM_118207	-	TUB9	T13K14.50|T13K14_50|tubulin beta-9 chain	tubulin beta-9 chain	protein-coding	http://www.ncbi.nlm.nih.gov/nuccore/NM_118207	http://www.uniprot.org/uniprot/?query=TUB9&sort=score
2275	Chr4	11182207	11182582	376	*	0.473152	0.354423	0.446853		4	11182207	11182582		-662	4	11472079	11472945	+	1	NA	intron (AT4G21570.1, intron 1 of 4)	intron (AT4G21570.1, intron 1 of 4)	469	AT4G21570.1	828242	At.43310	NM_118277	-	AT4G21570	F17L22.30	uncharacterized protein	protein-coding	http://www.ncbi.nlm.nih.gov/nuccore/NM_118277	http://www.uniprot.org/uniprot/?query=AT4G21570&sort=score
2277	Chr4	11472079	11472945	867	*	0.569346	0.41632	0.611319		4	11472079	11472945		-663	4	11645872	11646179	+	1	NA	TTS (AT4G21960.1)	TTS (AT4G21960.1)	1808	AT4G21950.1	828284	At.54463	NM_118316	-	AT4G21950	F1N20.4	uncharacterized protein	protein-coding	http://www.ncbi.nlm.nih.gov/nuccore/NM_118316	http://www.uniprot.org/uniprot/?query=AT4G21950&sort=score
2281	Chr4	11645872	11646179	308	*	0.488477	0.352163	0.422515		4	11645872	11646179		-664	4	11880298	11880947	+	1	NA	exon (AT4G22560.1, exon 1 of 1)	exon (AT4G22560.1, exon 1 of 1)	504	AT4G22560.1	828352	At.32522	NM_118382	-	AT4G22560	F7K2.140|F7K2_140	uncharacterized protein	protein-coding	http://www.ncbi.nlm.nih.gov/nuccore/NM_118382	http://www.uniprot.org/uniprot/?query=AT4G22560&sort=score
2289	Chr4	11880298	11880947	650	*	0.258538	0.236973	0.290658		4	11880298	11880947		-665	4	11929842	11932075	+	1	NA	exon (AT4G22690.1, exon 1 of 1)	exon (AT4G22690.1, exon 1 of 1)	1600	AT4G22690.1	828365	At.73064	NM_118395	-	CYP706A1	T12H17.80|T12H17_80|cytochrome P450|family 706|polypeptide 1|subfamily A	cytochrome P450, family 706, subfamily A, polypeptide 1	protein-coding	http://www.ncbi.nlm.nih.gov/nuccore/NM_118395	http://www.uniprot.org/uniprot/?query=CYP706A1&sort=score
2293	Chr4	11929842	11932075	2234	*	0.596665	0.506141	0.720851		4	11929842	11932075		-666	4	11935310	11936355	+	1	NA	exon (AT4G22710.1, exon 1 of 1)	exon (AT4G22710.1, exon 1 of 1)	864	AT4G22710.1	828367	At.71879	NM_118397	-	CYP706A2	T12H17.100|T12H17_100|cytochrome P450|family 706|polypeptide 2|subfamily A	cytochrome P450, family 706, subfamily A, polypeptide 2	protein-coding	http://www.ncbi.nlm.nih.gov/nuccore/NM_118397	http://www.uniprot.org/uniprot/?query=CYP706A2&sort=score
2294	Chr4	11935310	11936355	1046	*	0.430156	0.456918	0.60213		4	11935310	11936355		-667	4	12134931	12136427	+	1	NA	exon (AT4G23170.1, exon 1 of 1)	exon (AT4G23170.1, exon 1 of 1)	586	AT4G23170.1	828416	At.2195	NM_118446	-	EP1	CRK9|CYSTEINE-RICH RLK (RECEPTOR-LIKE PROTEIN KINASE) 9|F21P8.60|F21P8_60	cysteine-rich receptor-like protein kinase 9	protein-coding	http://www.ncbi.nlm.nih.gov/nuccore/NM_118446	http://www.uniprot.org/uniprot/?query=EP1&sort=score
2302	Chr4	12134931	12136427	1497	*	0.469331	0.557738	0.522896		4	12134931	12136427		-668	4	12138184	12139369	+	1	NA	exon (AT4G23180.1, exon 1 of 7)	exon (AT4G23180.1, exon 1 of 7)	640	AT4G23180.1	828417	At.19078	NM_118447	-	CRK10	F21P8.70|F21P8_70|RLK4|cysteine-rich RLK (RECEPTOR-like protein kinase) 10	cysteine-rich receptor-like protein kinase 10	protein-coding	http://www.ncbi.nlm.nih.gov/nuccore/NM_118447	http://www.uniprot.org/uniprot/?query=CRK10&sort=score
2303	Chr4	12138184	12139369	1186	*	0.550055	0.598538	0.720193		4	12138184	12139369		-669	4	12171108	12171889	+	1	NA	exon (AT4G23270.1, exon 1 of 7)	exon (AT4G23270.1, exon 1 of 7)	396	AT4G23270.1	828426	At.45988	NM_118456	-	CRK19	F21P8.160|F21P8_160|cysteine-rich RLK (RECEPTOR-like protein kinase) 19	cysteine-rich receptor-like protein kinase 19	protein-coding	http://www.ncbi.nlm.nih.gov/nuccore/NM_118456	http://www.uniprot.org/uniprot/?query=CRK19&sort=score
2307	Chr4	12171108	12171889	782	*	0.481038	0.425937	0.47481		4	12171108	12171889		-670	4	12225594	12225909	+	1	NA	TTS (AT4G23410.1)	TTS (AT4G23410.1)	145	AT4G23420.1	828441	At.32429	NM_001203882	-	AT4G23420	F16G20.120|F16G20_120	NAD(P)-binding Rossmann-fold superfamily protein	protein-coding	http://www.ncbi.nlm.nih.gov/nuccore/NM_001203882	http://www.uniprot.org/uniprot/?query=AT4G23420&sort=score
2308	Chr4	12225594	12225909	316	*	0.77984	0.523438	0.649059		4	12225594	12225909		-671	4	12407672	12408348	+	1	NA	promoter-TSS (AT4G23860.3)	promoter-TSS (AT4G23860.3)	325	AT4G23850.1	828484	At.3384	NM_118516	-	LACS4	T32A16.20|T32A16_20|long-chain acyl-CoA synthetase 4	long chain acyl-CoA synthetase 4	protein-coding	http://www.ncbi.nlm.nih.gov/nuccore/NM_118516	http://www.uniprot.org/uniprot/?query=LACS4&sort=score
2314	Chr4	12407672	12408348	677	*	0.444712	0.320577	0.670433		4	12407672	12408348		-672	4	12414294	12414792	+	1	NA	exon (AT4G23870.1, exon 1 of 1)	exon (AT4G23870.1, exon 1 of 1)	313	AT4G23870.1	828486	At.49742	NM_118518	-	AT4G23870	T32A16.40|T32A16_40	uncharacterized protein	protein-coding	http://www.ncbi.nlm.nih.gov/nuccore/NM_118518	http://www.uniprot.org/uniprot/?query=AT4G23870&sort=score
2315	Chr4	12414294	12414792	499	*	0.502628	0.387918	0.444388		4	12414294	12414792		-673	4	12415884	12416397	+	1	NA	exon (AT4G23880.1, exon 1 of 1)	exon (AT4G23880.1, exon 1 of 1)	309	AT4G23880.1	828487	At.49713	NM_118519	-	AT4G23880	T32A16.50|T32A16_50	uncharacterized protein	protein-coding	http://www.ncbi.nlm.nih.gov/nuccore/NM_118519	http://www.uniprot.org/uniprot/?query=AT4G23880&sort=score
2316	Chr4	12415884	12416397	514	*	0.528041	0.451926	0.462642		4	12415884	12416397		-674	4	12420607	12421386	+	1	NA	TTS (AT4G23885.1)	TTS (AT4G23885.1)	467	AT4G23890.1	828489	At.75570	NM_118521	-	AT4G23890	T32A16.60|T32A16_60	uncharacterized protein	protein-coding	http://www.ncbi.nlm.nih.gov/nuccore/NM_118521	http://www.uniprot.org/uniprot/?query=AT4G23890&sort=score
2317	Chr4	12420607	12421386	780	*	0.438086	0.399998	0.444602		4	12420607	12421386		-675	4	12435751	12436318	+	1	NA	TTS (AT4G23930.2)	TTS (AT4G23930.2)	661	AT4G23930.1	828493	At.32395	NM_118525	-	AT4G23930	T32A16.100|T32A16_100	late embryogenesis abundant hydroxyproline-rich glycoprotein	protein-coding	http://www.ncbi.nlm.nih.gov/nuccore/NM_118525	http://www.uniprot.org/uniprot/?query=AT4G23930&sort=score
2318	Chr4	12435751	12436318	568	*	0.427952	0.322448	0.368667		4	12435751	12436318		-676	4	12539768	12540110	+	1	NA	TTS (AT4G24150.1)	TTS (AT4G24150.1)	153	AT4G24160.1	828516	At.20387	NM_118548	-	AT4G24160	T19F6.150|T19F6_150	lysophosphatidic acid acyltransferase	protein-coding	http://www.ncbi.nlm.nih.gov/nuccore/NM_118548	http://www.uniprot.org/uniprot/?query=AT4G24160&sort=score
2321	Chr4	12539768	12540110	343	*	0.442601	0.45836	0.449333		4	12539768	12540110		-677	4	12611706	12613281	+	1	NA	promoter-TSS (AT4G24380.1)	promoter-TSS (AT4G24380.1)	-41	AT4G24380.1	828540	At.66636	NM_001036630	-	AT4G24380	T22A6.210|T22A6_210	uncharacterized protein	protein-coding	http://www.ncbi.nlm.nih.gov/nuccore/NM_001036630	http://www.uniprot.org/uniprot/?query=AT4G24380&sort=score
2327	Chr4	12611706	12613281	1576	*	0.496955	0.472463	0.799109		4	12611706	12613281		-678	4	12686460	12688184	+	1	NA	TTS (AT4G24580.1)	TTS (AT4G24580.1)	863	AT4G24570.1	828559	At.67088	NM_118590	-	DIC2	F22K18.230|F22K18_230|dicarboxylate carrier 2	dicarboxylate carrier 2	protein-coding	http://www.ncbi.nlm.nih.gov/nuccore/NM_118590	http://www.uniprot.org/uniprot/?query=DIC2&sort=score
2329	Chr4	12686460	12688184	1725	*	0.464167	0.417048	0.453189		4	12686460	12688184		-679	4	12785280	12785917	+	1	NA	TTS (AT4G24810.3)	TTS (AT4G24810.3)	311	AT4G24805.1	828583	At.22473	NM_148372	-	AT4G24805	-	S-adenosyl-L-methionine-dependent methyltransferase-like protein	protein-coding	http://www.ncbi.nlm.nih.gov/nuccore/NM_148372	http://www.uniprot.org/uniprot/?query=AT4G24805&sort=score
2330	Chr4	12785280	12785917	638	*	0.413053	0.351364	0.45061		4	12785280	12785917		-681	4	12864697	12864965	+	1	NA	promoter-TSS (AT4G25030.2)	promoter-TSS (AT4G25030.2)	3	AT4G25030.2	828606	At.22641	NM_118635	-	AT4G25030	F13M23.170|F13M23_170	uncharacterized protein	protein-coding	http://www.ncbi.nlm.nih.gov/nuccore/NM_118635	http://www.uniprot.org/uniprot/?query=AT4G25030&sort=score
2331	Chr4	12864697	12864965	269	*	0.389764	0.402399	0.633323		4	12864697	12864965		-683	4	12909604	12910653	+	1	NA	exon (AT4G25170.1, exon 1 of 4)	exon (AT4G25170.1, exon 1 of 4)	554	AT4G25170.2	828620	At.71280	NM_001160795	-	AT4G25170	F24A6.10|F24A6_10	uncharacterized protein	protein-coding	http://www.ncbi.nlm.nih.gov/nuccore/NM_001160795	http://www.uniprot.org/uniprot/?query=AT4G25170&sort=score
2334	Chr4	12909604	12910653	1050	*	0.442849	0.383725	0.440352		4	12909604	12910653		-684	4	12918376	12919100	+	1	NA	TTS (AT4G25200.1)	TTS (AT4G25200.1)	410	AT4G25210.1	828624	At.2577	NM_118653	-	AT4G25210	F24A6.50|F24A6_50	DNA-binding storekeeper protein-related transcriptional regulator	protein-coding	http://www.ncbi.nlm.nih.gov/nuccore/NM_118653	http://www.uniprot.org/uniprot/?query=AT4G25210&sort=score
2335	Chr4	12918376	12919100	725	*	0.523765	0.628699	0.483363		4	12918376	12919100		-685	4	13014855	13016283	+	1	NA	exon (AT4G25470.1, exon 1 of 1)	exon (AT4G25470.1, exon 1 of 1)	651	AT4G25470.1	828651	At.233	NM_118679	-	CBF2	ATCBF2|C-repeat/DRE binding factor 2|DRE/CRT-BINDING PROTEIN|DRE/CRT-BINDING PROTEIN 1C|DREB1C|FREEZING TOLERANCE QTL 4|FTQ4|T30C3.12	dehydration-responsive element-binding protein 1C	protein-coding	http://www.ncbi.nlm.nih.gov/nuccore/NM_118679	http://www.uniprot.org/uniprot/?query=CBF2&sort=score
2337	Chr4	13014855	13016283	1429	*	0.514685	0.684875	0.624579		4	13014855	13016283		-686	4	13018389	13019105	+	1	NA	exon (AT4G25480.1, exon 1 of 1)	exon (AT4G25480.1, exon 1 of 1)	374	AT4G25480.1	828652	At.231	NM_118680	-	DREB1A	ATCBF3|C-REPEAT BINDING FACTOR 3|CBF3|T30C3.3|TRANSCRIPTIONAL ACTIVATOR CBF3|dehydration response element B1A	dehydration-responsive element-binding protein 1A	protein-coding	http://www.ncbi.nlm.nih.gov/nuccore/NM_118680	http://www.uniprot.org/uniprot/?query=DREB1A&sort=score
2338	Chr4	13018389	13019105	717	*	0.505493	0.50257	0.496041		4	13018389	13019105		-687	4	13021133	13022771	+	1	NA	exon (AT4G25490.1, exon 1 of 1)	exon (AT4G25490.1, exon 1 of 1)	773	AT4G25490.1	828653	At.232	NM_118681	-	CBF1	ATCBF1|C-repeat/DRE binding factor 1|DRE BINDING PROTEIN 1B|DREB1B|T30C3.11|TRANSCRIPTIONAL ACTIVATOR CBF1	dehydration-responsive element-binding protein 1B	protein-coding	http://www.ncbi.nlm.nih.gov/nuccore/NM_118681	http://www.uniprot.org/uniprot/?query=CBF1&sort=score
2339	Chr4	13021133	13022771	1639	*	0.814526	0.690451	0.762278		4	13021133	13022771		-688	4	13067060	13069435	+	1	NA	exon (AT4G25620.1, exon 2 of 2)	exon (AT4G25620.1, exon 2 of 2)	1431	AT4G25620.1	828667	At.69894	NM_118694	-	AT4G25620	M7J2.10|M7J2_10	hydroxyproline-rich glycoprotein family protein	protein-coding	http://www.ncbi.nlm.nih.gov/nuccore/NM_118694	http://www.uniprot.org/uniprot/?query=AT4G25620&sort=score
2341	Chr4	13067060	13069435	2376	*	0.515721	0.441482	0.657022		4	13067060	13069435		-689	4	13128702	13129028	+	1	NA	TTS (AT4G25800.1)	TTS (AT4G25800.1)	222	AT4G25810.1	828686	At.2901	NM_118713	-	XTR6	F14M19.90|F14M19_90|XTH23|xyloglucan endotransglucosylase/hydrolase 23|xyloglucan endotransglycosylase 6	probable xyloglucan endotransglucosylase/hydrolase protein 23	protein-coding	http://www.ncbi.nlm.nih.gov/nuccore/NM_118713	http://www.uniprot.org/uniprot/?query=XTR6&sort=score
2345	Chr4	13128702	13129028	327	*	0.437051	0.366685	0.565222		4	13128702	13129028		-690	4	13405824	13406223	+	1	NA	TTS (AT4G26560.1)	TTS (AT4G26560.1)	221	AT4G26555.1	828762	At.22413	NM_118789	-	AT4G26555	-	FKBP-like peptidyl-prolyl cis-trans isomerase family protein	protein-coding	http://www.ncbi.nlm.nih.gov/nuccore/NM_118789	http://www.uniprot.org/uniprot/?query=AT4G26555&sort=score
2349	Chr4	13405824	13406223	400	*	0.425294	0.533604	0.452899		4	13405824	13406223		-691	4	13459541	13460235	+	1	NA	exon (AT4G26690.1, exon 1 of 8)	exon (AT4G26690.1, exon 1 of 8)	172	AT4G26690.1	828776	At.71071	NM_118803	-	SHV3	F10M23.30|F10M23_30|GLYCEROPHOSPHODIESTERASE-LIKE 2|GPDL2|MRH5|MUTANT ROOT HAIR 5|SHAVEN 3	glycerophosphoryl diester phosphodiesterase-like 3	protein-coding	http://www.ncbi.nlm.nih.gov/nuccore/NM_118803	http://www.uniprot.org/uniprot/?query=SHV3&sort=score
2350	Chr4	13459541	13460235	695	*	0.702276	0.58218	0.598575		4	13459541	13460235		-692	4	13501077	13501628	+	1	NA	5' UTR (AT4G26850.1, exon 1 of 7)	5' UTR (AT4G26850.1, exon 1 of 7)	295	AT4G26850.1	828792	At.74980	NM_118819	-	VTC2	F10M23.190|F10M23_190|vitamin c defective 2	GDP-L-galactose phosphorylase 1	protein-coding	http://www.ncbi.nlm.nih.gov/nuccore/NM_118819	http://www.uniprot.org/uniprot/?query=VTC2&sort=score
2352	Chr4	13501077	13501628	552	*	0.468507	0.469115	0.451959		4	13501077	13501628		-693	4	13662772	13664275	+	1	NA	promoter-TSS (AT4G27270.1)	promoter-TSS (AT4G27270.1)	-230	AT4G27270.1	828835	At.32111	NM_118861	-	AT4G27270	M4I22.80|M4I22_80	Quinone reductase family protein	protein-coding	http://www.ncbi.nlm.nih.gov/nuccore/NM_118861	http://www.uniprot.org/uniprot/?query=AT4G27270&sort=score
2356	Chr4	13662772	13664275	1504	*	0.626162	0.817337	0.718644		4	13662772	13664275		-694	4	13675813	13676403	+	1	NA	exon (AT4G27310.1, exon 1 of 2)	exon (AT4G27310.1, exon 1 of 2)	470	AT4G27310.1	828839	At.28344	NM_118865	-	AT4G27310	M4I22.120|M4I22_120	B-box domain protein 28	protein-coding	http://www.ncbi.nlm.nih.gov/nuccore/NM_118865	http://www.uniprot.org/uniprot/?query=AT4G27310&sort=score
2357	Chr4	13675813	13676403	591	*	0.552055	0.357304	0.535645		4	13675813	13676403		-695	4	13743217	13743744	+	1	NA	intron (AT4G27500.1, intron 1 of 6)	intron (AT4G27500.1, intron 1 of 6)	371	AT4G27500.1	828859	At.71321	NM_118885	-	PPI1	F27G19.100|F27G19_100|proton pump interactor 1	proton pump interactor 1	protein-coding	http://www.ncbi.nlm.nih.gov/nuccore/NM_118885	http://www.uniprot.org/uniprot/?query=PPI1&sort=score
2359	Chr4	13743217	13743744	528	*	0.494282	0.355786	0.464083		4	13743217	13743744		-696	4	13750146	13751862	+	1	NA	exon (AT4G27520.1, exon 2 of 2)	exon (AT4G27520.1, exon 2 of 2)	901	AT4G27520.1	828861	At.2793	NM_118887	-	ENODL2	AtENODL2|early nodulin-like protein 2	early nodulin-like protein 2	protein-coding	http://www.ncbi.nlm.nih.gov/nuccore/NM_118887	http://www.uniprot.org/uniprot/?query=ENODL2&sort=score
2360	Chr4	13750146	13751862	1717	*	0.476296	0.56979	0.54125		4	13750146	13751862		-697	4	13809785	13811052	+	1	NA	TTS (AT4G27652.1)	TTS (AT4G27652.1)	586	AT4G27652.1	828877	At.32082	NM_118902	-	AT4G27652	-	uncharacterized protein	protein-coding	http://www.ncbi.nlm.nih.gov/nuccore/NM_118902	http://www.uniprot.org/uniprot/?query=AT4G27652&sort=score
2361	Chr4	13809785	13811052	1268	*	0.482256	0.592985	0.593108		4	13809785	13811052		-698	4	13811619	13812481	+	1	NA	promoter-TSS (AT4G27657.1)	promoter-TSS (AT4G27657.1)	405	AT4G27654.1	828878	At.32081	NM_118903	-	AT4G27654	-	uncharacterized protein	protein-coding	http://www.ncbi.nlm.nih.gov/nuccore/NM_118903	http://www.uniprot.org/uniprot/?query=AT4G27654&sort=score
2362	Chr4	13811619	13812481	863	*	0.587062	0.554586	0.908965		4	13811619	13812481		-699	4	13813007	13814065	+	1	NA	TTS (AT4G27657.1)	TTS (AT4G27657.1)	492	AT4G27657.1	828879	At.32080	NM_118904	-	AT4G27657	-	uncharacterized protein	protein-coding	http://www.ncbi.nlm.nih.gov/nuccore/NM_118904	http://www.uniprot.org/uniprot/?query=AT4G27657&sort=score
2363	Chr4	13813007	13814065	1059	*	0.635362	0.608399	0.806291		4	13813007	13814065		-700	4	13830799	13831744	+	1	NA	TTS (AT4G27710.1)	TTS (AT4G27710.1)	234	AT4G27720.1	828886	At.32073	NM_118911	-	AT4G27720	T29A15.210|T29A15_210	major facilitator protein	protein-coding	http://www.ncbi.nlm.nih.gov/nuccore/NM_118911	http://www.uniprot.org/uniprot/?query=AT4G27720&sort=score
2364	Chr4	13830799	13831744	946	*	0.586317	0.574673	0.81225		4	13830799	13831744		-701	4	13917136	13917411	+	1	NA	exon (AT4G27960.2, exon 1 of 4)	exon (AT4G27960.2, exon 1 of 4)	146	AT4G27960.2	828909	At.24735	NM_118934	-	UBC9	T13J8.70|T13J8_70|UBIQUITIN-PROTEIN LIGASE|ubiquitin conjugating enzyme 9	ubiquitin conjugating enzyme 9	protein-coding	http://www.ncbi.nlm.nih.gov/nuccore/NM_118934	http://www.uniprot.org/uniprot/?query=UBC9&sort=score
2367	Chr4	13917136	13917411	276	*	0.455783	0.517066	0.496546		4	13917136	13917411		-702	4	13997106	13998309	+	1	NA	promoter-TSS (AT4G28230.1)	promoter-TSS (AT4G28230.1)	-401	AT4G28230.1	828938	At.71073	NM_118963	-	AT4G28230	F26K10.110|F26K10_110	uncharacterized protein	protein-coding	http://www.ncbi.nlm.nih.gov/nuccore/NM_118963	http://www.uniprot.org/uniprot/?query=AT4G28230&sort=score
2369	Chr4	13997106	13998309	1204	*	0.403968	0.408267	0.4866		4	13997106	13998309		-703	4	14348856	14349881	+	1	NA	exon (AT4G29110.1, exon 1 of 1)	exon (AT4G29110.1, exon 1 of 1)	568	AT4G29110.1	829032	At.54542	NM_119055	-	AT4G29110	F19B15.140|F19B15_140	uncharacterized protein	protein-coding	http://www.ncbi.nlm.nih.gov/nuccore/NM_119055	http://www.uniprot.org/uniprot/?query=AT4G29110&sort=score
2375	Chr4	14348856	14349881	1026	*	0.539199	0.45783	0.425765		4	14348856	14349881		-704	4	14380760	14381085	+	1	NA	TTS (AT4G29150.1)	TTS (AT4G29150.1)	119	AT4G29160.2	829037	At.3412	NM_001084999	-	SNF7.1	F19B15.190|F19B15_190|VPS32	vacuolar protein sorting-associated protein 32-2	protein-coding	http://www.ncbi.nlm.nih.gov/nuccore/NM_001084999	http://www.uniprot.org/uniprot/?query=SNF7.1&sort=score
2377	Chr4	14380760	14381085	326	*	0.448282	0.533663	0.454059		4	14380760	14381085		-705	4	14392486	14393313	+	1	NA	exon (AT4G29190.1, exon 1 of 1)	exon (AT4G29190.1, exon 1 of 1)	473	AT4G29190.1	829040	At.67031	NM_119063	-	AT4G29190	F17A13.10|F17A13_10	zinc finger CCCH domain-containing protein 49	protein-coding	http://www.ncbi.nlm.nih.gov/nuccore/NM_119063	http://www.uniprot.org/uniprot/?query=AT4G29190&sort=score
2378	Chr4	14392486	14393313	828	*	0.461637	0.49702	0.512237		4	14392486	14393313		-706	4	14536078	14537230	+	1	NA	intron (AT4G29670.1, intron 1 of 3)	intron (AT4G29670.1, intron 1 of 3)	596	AT4G29670.2	829088	At.3488	NM_119112	-	ACHT2	T16L4.180|T16L4_180|atypical CYS HIS rich thioredoxin 2	thioredoxin-like 2-2	protein-coding	http://www.ncbi.nlm.nih.gov/nuccore/NM_119112	http://www.uniprot.org/uniprot/?query=ACHT2&sort=score
2380	Chr4	14536078	14537230	1153	*	0.570093	0.630083	0.524718		4	14536078	14537230		-707	4	14579677	14582109	+	1	NA	exon (AT4G29780.1, exon 1 of 1)	exon (AT4G29780.1, exon 1 of 1)	1189	AT4G29780.1	829100	At.3318	NM_119124	-	AT4G29780	F27B13.20|F27B13_20	uncharacterized protein	protein-coding	http://www.ncbi.nlm.nih.gov/nuccore/NM_119124	http://www.uniprot.org/uniprot/?query=AT4G29780&sort=score
2383	Chr4	14579677	14582109	2433	*	0.468273	0.518683	0.516218		4	14579677	14582109		-708	4	14626569	14627612	+	1	NA	TTS (AT4G29910.1)	TTS (AT4G29910.1)	540	AT4G29905.1	829113	At.67713	NM_148384	-	AT4G29905	-	uncharacterized protein	protein-coding	http://www.ncbi.nlm.nih.gov/nuccore/NM_148384	http://www.uniprot.org/uniprot/?query=AT4G29905&sort=score
2384	Chr4	14626569	14627612	1044	*	0.659647	0.790452	0.744101		4	14626569	14627612		-709	4	14796775	14797331	+	1	NA	exon (AT4G30210.2, exon 1 of 17)	exon (AT4G30210.2, exon 1 of 17)	289	AT4G30210.2	829144	At.145	NM_119167	-	ATR2	AR2|F9N11.60|F9N11_60|P450 reductase 2	NADPH--cytochrome P450 reductase 2	protein-coding	http://www.ncbi.nlm.nih.gov/nuccore/NM_119167	http://www.uniprot.org/uniprot/?query=ATR2&sort=score
2390	Chr4	14796775	14797331	557	*	0.355415	0.619421	0.498075		4	14796775	14797331		-710	4	14818523	14820544	+	1	NA	promoter-TSS (AT4G30260.1)	promoter-TSS (AT4G30260.1)	-680	AT4G30260.1	829149	At.3685	NM_119172	-	AT4G30260	F9N11.110|F9N11_110	Yip1 integral membrane domain-containing protein	protein-coding	http://www.ncbi.nlm.nih.gov/nuccore/NM_119172	http://www.uniprot.org/uniprot/?query=AT4G30260&sort=score
2393	Chr4	14818523	14820544	2022	*	0.674348	0.618606	0.706932		4	14818523	14820544		-711	4	14825722	14827070	+	1	NA	intron (AT4G30280.1, intron 2 of 2)	intron (AT4G30280.1, intron 2 of 2)	651	AT4G30280.1	829151	At.27397	NM_119174	-	XTH18	ATXTH18|F17I23.380|F17I23_380|XYLOGLUCAN ENDOTRANSGLUCOSYLASE/HYDROLASE 18|xyloglucan endotransglucosylase/hydrolase 18	probable xyloglucan endotransglucosylase/hydrolase protein 18	protein-coding	http://www.ncbi.nlm.nih.gov/nuccore/NM_119174	http://www.uniprot.org/uniprot/?query=XTH18&sort=score
2394	Chr4	14825722	14827070	1349	*	0.575192	0.783487	0.677589		4	14825722	14827070		-712	4	14847690	14849205	+	1	NA	exon (AT4G30350.1, exon 1 of 3)	exon (AT4G30350.1, exon 1 of 3)	708	AT4G30350.1	829158	At.23371	NM_119181	-	AT4G30350	F17I23.310|F17I23_310	double Clp-N motif-containing P-loop nucleoside triphosphate hydrolases superfamily protein	protein-coding	http://www.ncbi.nlm.nih.gov/nuccore/NM_119181	http://www.uniprot.org/uniprot/?query=AT4G30350&sort=score
2396	Chr4	14847690	14849205	1516	*	0.411432	0.526041	0.479884		4	14847690	14849205		-713	4	14881364	14883416	+	1	NA	exon (AT4G30440.1, exon 1 of 1)	exon (AT4G30440.1, exon 1 of 1)	1090	AT4G30440.1	829167	At.67043	NM_119190	-	GAE1	F17I23.220|F17I23_220|UDP-D-glucuronate 4-epimerase 1	UDP-D-glucuronate 4-epimerase 1	protein-coding	http://www.ncbi.nlm.nih.gov/nuccore/NM_119190	http://www.uniprot.org/uniprot/?query=GAE1&sort=score
2398	Chr4	14881364	14883416	2053	*	0.485604	0.563645	0.522942		4	14881364	14883416		-714	4	14894172	14894890	+	1	NA	exon (AT4G30470.1, exon 2 of 6)	exon (AT4G30470.1, exon 2 of 6)	426	AT4G30470.1	829170	At.23662	NM_119193	-	AT4G30470	F17I23.190|F17I23_190	cinnamoyl-CoA reductase like protein	protein-coding	http://www.ncbi.nlm.nih.gov/nuccore/NM_119193	http://www.uniprot.org/uniprot/?query=AT4G30470&sort=score
2400	Chr4	14894172	14894890	719	*	0.50567	0.462918	0.524364		4	14894172	14894890		-715	4	15048575	15049513	+	1	NA	TTS (AT4G30930.1)	TTS (AT4G30930.1)	329	AT4G30920.1	829216	At.2156	NM_119239	-	AT4G30920	F6I18.170|F6I18_170	leucine aminopeptidase 2	protein-coding	http://www.ncbi.nlm.nih.gov/nuccore/NM_119239	http://www.uniprot.org/uniprot/?query=AT4G30920&sort=score
2404	Chr4	15048575	15049513	939	*	0.461244	0.330262	0.589516		4	15048575	15049513		-716	4	15274211	15275268	+	1	NA	exon (AT4G31500.1, exon 1 of 2)	exon (AT4G31500.1, exon 1 of 2)	570	AT4G31500.1	829277	At.24671	NM_119299	-	CYP83B1	ALTERED TRYPTOPHAN REGULATION 4|ATR4|CYTOCHROME P450 MONOOXYGENASE 83B1|F3L17.70|F3L17_70|RED ELONGATED 1|RED1|RNT1|RUNT 1|SUPERROOT 2|SUR2|cytochrome P450|family 83|polypeptide 1|subfamily B	cytochrome P450 83B1	protein-coding	http://www.ncbi.nlm.nih.gov/nuccore/NM_119299	http://www.uniprot.org/uniprot/?query=CYP83B1&sort=score
2409	Chr4	15274211	15275268	1058	*	0.505174	0.433065	0.511588		4	15274211	15275268		-717	4	15277043	15277341	+	1	NA	promoter-TSS (AT4G31510.1)	promoter-TSS (AT4G31510.1)	27	AT4G31510.1	829278	At.54565	NM_119300	-	AT4G31510	F3L17.80|F3L17_80	uncharacterized protein	protein-coding	http://www.ncbi.nlm.nih.gov/nuccore/NM_119300	http://www.uniprot.org/uniprot/?query=AT4G31510&sort=score
2410	Chr4	15277043	15277341	299	*	0.410803	0.425278	0.461802		4	15277043	15277341		-718	4	15290344	15291553	+	1	NA	exon (AT4G31550.1, exon 1 of 3)	exon (AT4G31550.1, exon 1 of 3)	590	AT4G31550.1	829282	At.24683	NM_119304	-	WRKY11	ATWRKY11|F3L17.120|F3L17_120|WRKY DNA-binding protein 11	putative WRKY transcription factor 11	protein-coding	http://www.ncbi.nlm.nih.gov/nuccore/NM_119304	http://www.uniprot.org/uniprot/?query=WRKY11&sort=score
2412	Chr4	15290344	15291553	1210	*	0.497538	0.497203	0.471448		4	15290344	15291553		-719	4	15487916	15490018	+	1	NA	exon (AT4G32020.1, exon 1 of 1)	exon (AT4G32020.1, exon 1 of 1)	1023	AT4G32020.1	829333	At.33107	NM_119354	-	AT4G32020	F10N7.170|F10N7_170	uncharacterized protein	protein-coding	http://www.ncbi.nlm.nih.gov/nuccore/NM_119354	http://www.uniprot.org/uniprot/?query=AT4G32020&sort=score
2415	Chr4	15487916	15490018	2103	*	0.474778	0.40087	0.39398		4	15487916	15490018		-720	4	15490779	15491822	+	1	NA	intron (AT4G32030.2, intron 1 of 2)	intron (AT4G32030.2, intron 1 of 2)	561	AT4G32030.1	829334	At.1884	NM_119355	-	AT4G32030	F10N7.160|F10N7_160	uncharacterized protein	protein-coding	http://www.ncbi.nlm.nih.gov/nuccore/NM_119355	http://www.uniprot.org/uniprot/?query=AT4G32030&sort=score
2416	Chr4	15490779	15491822	1044	*	0.361464	0.380125	0.405743		4	15490779	15491822		-721	4	15501047	15503869	+	1	NA	intron (AT4G32060.1, intron 4 of 5)	intron (AT4G32060.1, intron 4 of 5)	1380	AT4G32060.1	829337	At.24296	NM_001085007	-	AT4G32060	F10N7.140|F10N7_140	EF-hand, calcium binding motif-containing protein	protein-coding	http://www.ncbi.nlm.nih.gov/nuccore/NM_001085007	http://www.uniprot.org/uniprot/?query=AT4G32060&sort=score
2417	Chr4	15501047	15503869	2823	*	0.696981	0.514301	0.853592		4	15501047	15503869		-722	4	15676296	15677004	+	1	NA	exon (AT4G32480.1, exon 1 of 3)	exon (AT4G32480.1, exon 1 of 3)	246	AT4G32480.1	829383	At.2514	NM_119400	-	AT4G32480	F8B4.180|F8B4_180	uncharacterized protein	protein-coding	http://www.ncbi.nlm.nih.gov/nuccore/NM_119400	http://www.uniprot.org/uniprot/?query=AT4G32480&sort=score
2426	Chr4	15676296	15677004	709	*	0.492762	0.40266	0.585824		4	15676296	15677004		-723	4	15819621	15821023	+	1	NA	exon (AT4G32800.1, exon 1 of 1)	exon (AT4G32800.1, exon 1 of 1)	798	AT4G32800.1	829416	At.31634	NM_119433	-	AT4G32800	T16I18.10|T16I18_10	ethylene-responsive transcription factor ERF043	protein-coding	http://www.ncbi.nlm.nih.gov/nuccore/NM_119433	http://www.uniprot.org/uniprot/?query=AT4G32800&sort=score
2430	Chr4	15819621	15821023	1403	*	0.398076	0.429419	0.556945		4	15819621	15821023		-724	4	15946355	15946946	+	1	NA	exon (AT4G33050.3, exon 2 of 9)	exon (AT4G33050.3, exon 2 of 9)	375	AT4G33050.1	829442	At.27460	NM_001125635	-	EDA39	F4I10.2|embryo sac development arrest 39	calmodulin-binding protein	protein-coding	http://www.ncbi.nlm.nih.gov/nuccore/NM_001125635	http://www.uniprot.org/uniprot/?query=EDA39&sort=score
2433	Chr4	15946355	15946946	592	*	0.452158	0.484395	0.442748		4	15946355	15946946		-726	4	16260696	16262106	+	1	NA	exon (AT4G33920.1, exon 2 of 4)	exon (AT4G33920.1, exon 2 of 4)	738	AT4G33920.1	829536	At.2397	NM_119551	-	AT4G33920	F17I5.110|F17I5_110	putative protein phosphatase 2C 63	protein-coding	http://www.ncbi.nlm.nih.gov/nuccore/NM_119551	http://www.uniprot.org/uniprot/?query=AT4G33920&sort=score
2438	Chr4	16260696	16262106	1411	*	0.608785	0.699068	0.63784		4	16260696	16262106		-727	4	16277396	16277601	+	1	NA	exon (AT4G33960.1, exon 1 of 1)	exon (AT4G33960.1, exon 1 of 1)	133	AT4G33960.1	829542	At.31534	NM_119557	-	AT4G33960	F17I5.150|F17I5_150	uncharacterized protein	protein-coding	http://www.ncbi.nlm.nih.gov/nuccore/NM_119557	http://www.uniprot.org/uniprot/?query=AT4G33960&sort=score
2442	Chr4	16277396	16277601	206	*	0.433548	0.358528	0.446083		4	16277396	16277601		-728	4	16288450	16288883	+	1	NA	exon (AT4G33985.1, exon 1 of 2)	exon (AT4G33985.1, exon 1 of 2)	246	AT4G33985.1	829545	At.31531	NM_119560	-	AT4G33985	-	uncharacterized protein	protein-coding	http://www.ncbi.nlm.nih.gov/nuccore/NM_119560	http://www.uniprot.org/uniprot/?query=AT4G33985&sort=score
2444	Chr4	16288450	16288883	434	*	0.411038	0.405892	0.53248		4	16288450	16288883		-729	4	16343745	16344898	+	1	NA	TTS (AT4G34135.1)	TTS (AT4G34135.1)	496	AT4G34131.1	829559	At.68482	NM_119574	-	UGT73B3	F28A23.2|UDP-glucosyl transferase 73B3	UDP-glucosyl transferase 73B3	protein-coding	http://www.ncbi.nlm.nih.gov/nuccore/NM_119574	http://www.uniprot.org/uniprot/?query=UGT73B3&sort=score
2446	Chr4	16343745	16344898	1154	*	0.418801	0.364578	0.43267		4	16343745	16344898		-730	4	16346096	16347154	+	1	NA	exon (AT4G34135.1, exon 1 of 2)	exon (AT4G34135.1, exon 1 of 2)	508	AT4G34135.2	829560	At.19177	NM_119575	-	UGT73B2	UDP-glucosyltransferase 73B2	UDP-glucosyltransferase 73B2	protein-coding	http://www.ncbi.nlm.nih.gov/nuccore/NM_119575	http://www.uniprot.org/uniprot/?query=UGT73B2&sort=score
2447	Chr4	16346096	16347154	1059	*	0.438885	0.374223	0.436528		4	16346096	16347154		-731	4	16354910	16357785	+	1	NA	intron (AT4G34150.1, intron 4 of 6)	intron (AT4G34150.1, intron 4 of 6)	-1291	AT4G34160.1	829564	At.22721	NM_119579	-	CYCD3;1	CYCD3|CYCLIN D3;1|F28A23.80|F28A23_80	cyclin-D3-1	protein-coding	http://www.ncbi.nlm.nih.gov/nuccore/NM_119579	http://www.uniprot.org/uniprot/?query=CYCD3;1&sort=score
2449	Chr4	16354910	16357785	2876	*	0.613468	0.452125	0.527945		4	16354910	16357785		-732	4	16441217	16441857	+	1	NA	TTS (AT4G34380.1)	TTS (AT4G34380.1)	358	AT4G34390.1	829589	At.27827	NM_119604	-	XLG2	F10M10.160|F10M10_160|extra-large GTP-binding protein 2	extra-large GTP-binding protein 2	protein-coding	http://www.ncbi.nlm.nih.gov/nuccore/NM_119604	http://www.uniprot.org/uniprot/?query=XLG2&sort=score
2454	Chr4	16441217	16441857	641	*	0.457329	0.400891	0.542557		4	16441217	16441857		-733	4	16451865	16453180	+	1	NA	TTS (AT4G34412.1)	TTS (AT4G34412.1)	647	AT4G34410.1	829591	At.66607	NM_119606	-	RRTF1	redox responsive transcription factor 1	ethylene-responsive transcription factor ERF109	protein-coding	http://www.ncbi.nlm.nih.gov/nuccore/NM_119606	http://www.uniprot.org/uniprot/?query=RRTF1&sort=score
2455	Chr4	16451865	16453180	1316	*	0.504393	0.683835	0.631461		4	16451865	16453180		-734	4	16483526	16483961	+	1	NA	TTS (AT4G34490.1)	TTS (AT4G34490.1)	251	AT4G34480.1	829599	At.48072	NM_119613	-	AT4G34480	T4L20.60|T4L20_60	glucan endo-1,3-beta-glucosidase 7	protein-coding	http://www.ncbi.nlm.nih.gov/nuccore/NM_119613	http://www.uniprot.org/uniprot/?query=AT4G34480&sort=score
2457	Chr4	16483526	16483961	436	*	0.383484	0.372137	0.518586		4	16483526	16483961		-735	4	16561456	16563004	+	1	NA	exon (AT4G34710.2, exon 2 of 2)	exon (AT4G34710.2, exon 2 of 2)	701	AT4G34710.2	829623	At.43941	NM_119637	-	ADC2	ARGININE DECARBOXYLASE|ATADC2|SPE2|T4L20.290|T4L20_290|arginine decarboxylase 2	arginine decarboxylase 2	protein-coding	http://www.ncbi.nlm.nih.gov/nuccore/NM_119637	http://www.uniprot.org/uniprot/?query=ADC2&sort=score
2459	Chr4	16561456	16563004	1549	*	0.449443	0.4372	0.480496		4	16561456	16563004		-737	4	16851813	16852894	+	1	NA	exon (AT4G35480.1, exon 1 of 1)	exon (AT4G35480.1, exon 1 of 1)	593	AT4G35480.1	829700	At.23630	NM_119713	-	RHA3B	F15J1.50|F15J1_50|RING-H2 FINGER PROTEIN RHA3B|RING-H2 finger A3B	putative RING-H2 finger protein RHA3b	protein-coding	http://www.ncbi.nlm.nih.gov/nuccore/NM_119713	http://www.uniprot.org/uniprot/?query=RHA3B&sort=score
2464	Chr4	16656854	16657503	650	*	0.374376	0.352447	0.360207		4	16656854	16657503		-738	4	16945076	16946192	+	1	NA	promoter-TSS (AT4G35760.1)	promoter-TSS (AT4G35760.1)	693	AT4G35770.2	829730	At.67197	NM_001085027	-	SEN1	ARABIDOPSIS THALIANA SENESCENCE 1|ATSEN1|DARK INDUCIBLE 1|DIN1|F4B14.3|SENESCENCE 1|SENESCENCE ASSOCIATED GENE 1	senescence-associated protein DIN1	protein-coding	http://www.ncbi.nlm.nih.gov/nuccore/NM_001085027	http://www.uniprot.org/uniprot/?query=SEN1&sort=score
2472	Chr4	16851813	16852894	1082	*	0.683337	0.604131	0.5455		4	16851813	16852894		-739	4	17021354	17022146	+	1	NA	promoter-TSS (AT4G35940.1)	promoter-TSS (AT4G35940.1)	78	AT4G35940.1	829749	At.2215	NM_001204002	-	AT4G35940	T19K4.70	uncharacterized protein	protein-coding	http://www.ncbi.nlm.nih.gov/nuccore/NM_001204002	http://www.uniprot.org/uniprot/?query=AT4G35940&sort=score
2476	Chr4	16945076	16946192	1117	*	0.454282	0.4772	0.52624		4	16945076	16946192		-740	4	17043457	17044362	+	1	NA	exon (AT4G36020.1, exon 1 of 1)	exon (AT4G36020.1, exon 1 of 1)	486	AT4G36020.1	829758	At.23073	NM_119769	-	CSDP1	T19K4.150|T19K4_150|cold shock domain protein 1	cold shock protein 1	protein-coding	http://www.ncbi.nlm.nih.gov/nuccore/NM_119769	http://www.uniprot.org/uniprot/?query=CSDP1&sort=score
2479	Chr4	17021354	17022146	793	*	0.465977	0.527828	0.676293		4	17021354	17022146		-741	4	17048974	17050462	+	1	NA	exon (AT4G36040.1, exon 1 of 1)	exon (AT4G36040.1, exon 1 of 1)	556	AT4G36040.1	829760	At.20876	NM_119771	-	AT4G36040	T19K4.170|T19K4_170	chaperone protein dnaJ 11	protein-coding	http://www.ncbi.nlm.nih.gov/nuccore/NM_119771	http://www.uniprot.org/uniprot/?query=AT4G36040&sort=score
2482	Chr4	17043457	17044362	906	*	0.530964	0.431311	0.462262		4	17043457	17044362		-742	4	17225259	17226661	+	1	NA	TTS (AT4G36500.1)	TTS (AT4G36500.1)	650	AT4G36500.1	829802	At.43740	NM_119813	-	AT4G36500	AP22.75|AP22_75	uncharacterized protein	protein-coding	http://www.ncbi.nlm.nih.gov/nuccore/NM_119813	http://www.uniprot.org/uniprot/?query=AT4G36500&sort=score
2484	Chr4	17048974	17050462	1489	*	0.471032	0.50899	0.50126		4	17048974	17050462		-743	4	17248194	17248451	+	1	NA	5' UTR (AT4G36550.1, exon 1 of 6)	5' UTR (AT4G36550.1, exon 1 of 6)	138	AT4G36550.1	829807	At.31319	NM_119818	-	AT4G36550	AP22.63|AP22_63	U-box domain-containing protein 5	protein-coding	http://www.ncbi.nlm.nih.gov/nuccore/NM_119818	http://www.uniprot.org/uniprot/?query=AT4G36550&sort=score
2485	Chr4	17225259	17226661	1403	*	0.645451	0.668851	0.769547		4	17225259	17226661		-745	4	17306033	17306808	+	1	NA	exon (AT4G36710.1, exon 1 of 1)	exon (AT4G36710.1, exon 1 of 1)	663	AT4G36710.1	829824	At.31304	NM_119835	-	AT4G36710	AP22.56|AP22_56	scarecrow-like protein 15	protein-coding	http://www.ncbi.nlm.nih.gov/nuccore/NM_119835	http://www.uniprot.org/uniprot/?query=AT4G36710&sort=score
2487	Chr4	17248194	17248451	258	*	0.473752	0.461169	0.46737		4	17248194	17248451		-746	4	17312255	17312493	+	1	NA	5' UTR (AT4G36730.1, exon 1 of 12)	5' UTR (AT4G36730.1, exon 1 of 12)	114	AT4G36730.2	829826	At.50403	NM_119837	-	GBF1	AP22.21|AP22_21|G-box binding factor 1	G-box binding factor 1	protein-coding	http://www.ncbi.nlm.nih.gov/nuccore/NM_119837	http://www.uniprot.org/uniprot/?query=GBF1&sort=score
2489	Chr4	17280377	17282761	2385	*	0.611105	0.535874	0.619505		4	17280377	17282761		-747	4	17440313	17440920	+	1	NA	5' UTR (AT4G36990.1, exon 1 of 2)	5' UTR (AT4G36990.1, exon 1 of 2)	440	AT4G36990.1	829853	At.5365	NM_119862	-	HSF4	AP22.9|AP22_9|ARABIDOPSIS THALIANA CLASS B HEAT SHOCK FACTOR B1|ARABIDOPSIS THALIANA HEAT SHOCK FACTOR 4|AT-HSFB1|ATHSF4|CLASS B HEAT SHOCK FACTOR B1|HSFB1|heat shock factor 4	heat stress transcription factor B-1	protein-coding	http://www.ncbi.nlm.nih.gov/nuccore/NM_119862	http://www.uniprot.org/uniprot/?query=HSF4&sort=score
2490	Chr4	17306033	17306808	776	*	0.468092	0.407083	0.462255		4	17306033	17306808		-748	4	17504470	17505004	+	1	NA	exon (AT4G37180.2, exon 1 of 5)	exon (AT4G37180.2, exon 1 of 5)	173	AT4G37180.1	829872	At.4657	NM_119881	-	AT4G37180	-	myb family transcription factor	protein-coding	http://www.ncbi.nlm.nih.gov/nuccore/NM_119881	http://www.uniprot.org/uniprot/?query=AT4G37180&sort=score
2491	Chr4	17312255	17312493	239	*	0.479685	0.344009	0.457795		4	17312255	17312493		-749	4	17540490	17542503	+	1	NA	TTS (AT4G37270.1)	TTS (AT4G37270.1)	1007	AT4G37260.1	829880	At.74571	NM_119889	-	MYB73	AP22.97|AP22_97|ATMYB73|myb domain protein 73	myb domain protein 73	protein-coding	http://www.ncbi.nlm.nih.gov/nuccore/NM_119889	http://www.uniprot.org/uniprot/?query=MYB73&sort=score
2494	Chr4	17440313	17440920	608	*	0.485942	0.618656	0.523768		4	17440313	17440920		-750	4	17640271	17640629	+	1	NA	exon (AT4G37540.1, exon 1 of 2)	exon (AT4G37540.1, exon 1 of 2)	215	AT4G37540.1	829909	At.31240	NM_119918	-	LBD39	F19F18.30|F19F18_30|LOB domain-containing protein 39	LOB domain-containing protein 39	protein-coding	http://www.ncbi.nlm.nih.gov/nuccore/NM_119918	http://www.uniprot.org/uniprot/?query=LBD39&sort=score
2495	Chr4	17504470	17505004	535	*	0.433825	0.372791	0.441601		4	17504470	17505004		-751	4	17671816	17672388	+	1	NA	intron (AT4G37610.1, intron 1 of 4)	intron (AT4G37610.1, intron 1 of 4)	251	AT4G37610.1	829915	At.71971	NM_119924	-	BT5	BTB and TAZ domain protein 5|F19F18.100|F19F18_100	BTB and TAZ domain protein 5	protein-coding	http://www.ncbi.nlm.nih.gov/nuccore/NM_119924	http://www.uniprot.org/uniprot/?query=BT5&sort=score
2499	Chr4	17540490	17542503	2014	*	0.531603	0.611988	0.642924		4	17540490	17542503		-752	4	18025684	18026439	+	1	NA	promoter-TSS (AT4G38545.1)	promoter-TSS (AT4G38545.1)	427	AT4G38550.1	830012	At.74802	NM_120016	-	AT4G38550	F20M13.110|F20M13_110	phospholipase like protein (PEARLI 4) family	protein-coding	http://www.ncbi.nlm.nih.gov/nuccore/NM_120016	http://www.uniprot.org/uniprot/?query=AT4G38550&sort=score
2504	Chr4	17640271	17640629	359	*	0.422356	0.330372	0.495985		4	17640271	17640629		-753	4	18053730	18054172	+	1	NA	exon (AT4G38620.1, exon 1 of 2)	exon (AT4G38620.1, exon 1 of 2)	400	AT4G38620.1	830018	At.20521	NM_120023	-	MYB4	ATMYB4|T9A14.11|myb domain protein 4	transcription repressor MYB4	protein-coding	http://www.ncbi.nlm.nih.gov/nuccore/NM_120023	http://www.uniprot.org/uniprot/?query=MYB4&sort=score
2507	Chr4	17671816	17672388	573	*	0.631954	0.695793	0.696865		4	17671816	17672388		-754	4	18215076	18217845	+	1	NA	intron (AT4G39090.1, intron 2 of 2)	intron (AT4G39090.1, intron 2 of 2)	1021	AT4G39090.1	830064	At.74924	NM_120069	-	RD19	F19H22.190|F19H22_190|RD19A|RESPONSIVE TO DEHYDRATION 19|RESPONSIVE TO DEHYDRATION 19A	cysteine proteinase RD19a	protein-coding	http://www.ncbi.nlm.nih.gov/nuccore/NM_120069	http://www.uniprot.org/uniprot/?query=RD19&sort=score
2514	Chr4	18025684	18026439	756	*	0.498826	0.399248	0.607258		4	18025684	18026439		-755	4	18274520	18274983	+	1	NA	intron (AT4G39260.2, intron 1 of 2)	intron (AT4G39260.2, intron 1 of 2)	265	AT4G39260.4	830082	At.23968	NM_120087	-	CCR1	ATGRP8|GLYCINE-RICH PROTEIN 8|GR-RBP8|GRP8|T22F8.160|T22F8_160|and RNA binding 1|circadian rhythm|cold|glycine-rich RNA-binding protein 8	glycine-rich RNA-binding protein 8	protein-coding	http://www.ncbi.nlm.nih.gov/nuccore/NM_120087	http://www.uniprot.org/uniprot/?query=CCR1&sort=score
2520	Chr4	18053730	18054172	443	*	0.457344	0.456462	0.507999		4	18053730	18054172		-756	4	18324667	18326709	+	1	NA	exon (AT4G39400.1, exon 1 of 1)	exon (AT4G39400.1, exon 1 of 1)	1027	AT4G39400.1	830095	At.69020	NM_120100	-	BRI1	ATBRI1|BIN1|BR INSENSITIVE 1|BRASSINOSTEROID INSENSITIVE 1|CABBAGE 2|CBB2|DWARF 2|DWF2|F23K16.30|F23K16_30	protein brassinosteroid insensitive 1	protein-coding	http://www.ncbi.nlm.nih.gov/nuccore/NM_120100	http://www.uniprot.org/uniprot/?query=BRI1&sort=score
2527	Chr4	18215076	18217845	2770	*	0.403186	0.466453	0.427746		4	18215076	18217845		-757	4	18400008	18401005	+	1	NA	promoter-TSS (AT4G39640.2)	promoter-TSS (AT4G39640.2)	-60	AT4G39640.2	830118	At.21562	NM_120124	-	GGT1	T19P19.30|T19P19_30|gamma-glutamyl transpeptidase 1	gamma-glutamyl transpeptidase 1	protein-coding	http://www.ncbi.nlm.nih.gov/nuccore/NM_120124	http://www.uniprot.org/uniprot/?query=GGT1&sort=score
2532	Chr4	18274520	18274983	464	*	0.469013	0.538515	0.467638		4	18274520	18274983		-758	4	18410128	18410805	+	1	NA	promoter-TSS (AT4G39672.1)	promoter-TSS (AT4G39672.1)	295	AT4G39670.1	830121	At.31076	NM_120127	-	AT4G39670	T19P19.60|T19P19_60	glycolipid transfer protein	protein-coding	http://www.ncbi.nlm.nih.gov/nuccore/NM_120127	http://www.uniprot.org/uniprot/?query=AT4G39670&sort=score
2535	Chr4	18324667	18326709	2043	*	0.419442	0.379807	0.500771		4	18324667	18326709		-759	4	18458160	18459072	+	1	NA	exon (AT4G39780.1, exon 1 of 1)	exon (AT4G39780.1, exon 1 of 1)	564	AT4G39780.1	830136	At.2297	NM_120141	-	AT4G39780	T19P19.170|T19P19_170	ethylene-responsive transcription factor ERF060	protein-coding	http://www.ncbi.nlm.nih.gov/nuccore/NM_120141	http://www.uniprot.org/uniprot/?query=AT4G39780&sort=score
2538	Chr4	18400008	18401005	998	*	0.437001	0.400505	0.579827		4	18400008	18401005		-760	4	18558324	18558725	+	1	NA	promoter-TSS (AT4G40042.1)	promoter-TSS (AT4G40042.1)	218	AT4G40040.2	830165	At.67362	NM_001036739	-	AT4G40040	T5J17.210	histone H3	protein-coding	http://www.ncbi.nlm.nih.gov/nuccore/NM_001036739	http://www.uniprot.org/uniprot/?query=AT4G40040&sort=score
2539	Chr4	18410128	18410805	678	*	0.467389	0.476495	0.538487		4	18410128	18410805		-820	5	15677	16106	+	1	NA	intron (AT5G01040.1, intron 1 of 5)	intron (AT5G01040.1, intron 1 of 5)	281	AT5G01040.1	831877	At.27905	NM_120181	-	LAC8	F7J8.20|F7J8_20|laccase 8	laccase 8	protein-coding	http://www.ncbi.nlm.nih.gov/nuccore/NM_120181	http://www.uniprot.org/uniprot/?query=LAC8&sort=score
2540	Chr4	18458160	18459072	913	*	0.370868	0.433987	0.389102		4	18458160	18459072		-959	5	37253	37790	+	1	NA	exon (AT5G01100.1, exon 1 of 8)	exon (AT5G01100.1, exon 1 of 8)	426	AT5G01100.1	831831	At.33964	NM_120188	-	AT5G01100	F7J8.80|F7J8_80	O-fucosyltransferase family protein	protein-coding	http://www.ncbi.nlm.nih.gov/nuccore/NM_120188	http://www.uniprot.org/uniprot/?query=AT5G01100&sort=score
2548	Chr4	18558324	18558725	402	*	0.544481	0.352857	0.474627		4	18558324	18558725		-882	5	228985	229665	+	1	NA	exon (AT5G01600.1, exon 1 of 8)	exon (AT5G01600.1, exon 1 of 8)	726	AT5G01600.1	831720	At.75488	NM_120238	-	FER1	ARABIDOPSIS THALIANA FERRETIN 1|ATFER1|ferretin 1	ferretin 1	protein-coding	http://www.ncbi.nlm.nih.gov/nuccore/NM_120238	http://www.uniprot.org/uniprot/?query=FER1&sort=score
2552	Chr5	15677	16106	430	*	0.40942	0.39928	0.487067		5	15677	16106		-932	5	263676	265666	+	1	NA	3' UTR (AT5G01712.1, exon 1 of 1)	3' UTR (AT5G01712.1, exon 1 of 1)	962	AT5G01712.1	6241400	At.75517	NM_001125678	-	CPuORF48	conserved peptide upstream open reading frame 48	conserved peptide upstream open reading frame 48	protein-coding	http://www.ncbi.nlm.nih.gov/nuccore/NM_001125678	http://www.uniprot.org/uniprot/?query=CPuORF48&sort=score
2553	Chr5	37253	37790	538	*	0.518141	0.404453	0.517654		5	37253	37790		-949	5	289923	291682	+	1	NA	promoter-TSS (AT5G01760.1)	promoter-TSS (AT5G01760.1)	-909	AT5G01760.1	831682	At.33510	NM_120254	-	AT5G01760	T20L15.30|T20L15_30	ENTH/VHS/GAT family protein	protein-coding	http://www.ncbi.nlm.nih.gov/nuccore/NM_120254	http://www.uniprot.org/uniprot/?query=AT5G01760&sort=score
2557	Chr5	210392	211409	1018	*	0.35115	0.37056	0.438322		5	210392	211409		-954	5	314179	314839	+	1	NA	exon (AT5G01820.1, exon 1 of 1)	exon (AT5G01820.1, exon 1 of 1)	491	AT5G01820.1	831765	At.23738	NM_120260	-	SR1	ATCIPK14|ATSR1|CBL-INTERACTING PROTEIN KINASE 14|CIPK14|SERINE/THREONINE PROTEIN KINASE 1|SNF1-RELATED PROTEIN KINASE 3.15|SnRK3.15|T20L15.90|T20L15_90|serine/threonine protein kinase 1	CBL-interacting serine/threonine-protein kinase 14	protein-coding	http://www.ncbi.nlm.nih.gov/nuccore/NM_120260	http://www.uniprot.org/uniprot/?query=SR1&sort=score
2558	Chr5	228985	229665	681	*	0.542472	0.502614	0.63094		5	228985	229665		-973	5	547660	548542	+	1	NA	5' UTR (AT5G02480.1, exon 1 of 1)	5' UTR (AT5G02480.1, exon 1 of 1)	538	AT5G02480.1	831883	At.23564	NM_120326	-	AT5G02480	T22P11.70|T22P11_70	HSP20-like chaperone	protein-coding	http://www.ncbi.nlm.nih.gov/nuccore/NM_120326	http://www.uniprot.org/uniprot/?query=AT5G02480&sort=score
2559	Chr5	263676	265666	1991	*	0.50956	0.480234	0.541155		5	263676	265666		-975	5	556027	556430	+	1	NA	exon (AT5G02500.1, exon 1 of 2)	exon (AT5G02500.1, exon 1 of 2)	213	AT5G02500.1	831020	At.23663	NM_001125684	-	HSC70-1	ARABIDOPSIS THALIANA HEAT SHOCK COGNATE PROTEIN 70-1|AT-HSC70-1|HEAT SHOCK COGNATE PROTEIN 70|HEAT SHOCK PROTEIN 70-1|HSC70|HSP70-1|T22P11.90|T22P11_90|heat shock cognate protein 70-1	heat shock cognate protein 70-1	protein-coding	http://www.ncbi.nlm.nih.gov/nuccore/NM_001125684	http://www.uniprot.org/uniprot/?query=HSC70-1&sort=score
2562	Chr5	289923	291682	1760	*	0.613004	0.524894	0.704489		5	289923	291682		-996	5	762556	763359	+	1	NA	promoter-TSS (AT5G03204.1)	promoter-TSS (AT5G03204.1)	363	AT5G03210.1	831903	At.20355	NM_120399	-	AT5G03210	F15A17.240|F15A17_240	uncharacterized protein	protein-coding	http://www.ncbi.nlm.nih.gov/nuccore/NM_120399	http://www.uniprot.org/uniprot/?query=AT5G03210&sort=score
2563	Chr5	314179	314839	661	*	0.442378	0.377789	0.391248		5	314179	314839		-997	5	769553	770230	+	1	NA	exon (AT5G03230.1, exon 1 of 1)	exon (AT5G03230.1, exon 1 of 1)	378	AT5G03230.1	831900	At.1595	NM_120401	-	AT5G03230	F15A17.260|F15A17_260	uncharacterized protein	protein-coding	http://www.ncbi.nlm.nih.gov/nuccore/NM_120401	http://www.uniprot.org/uniprot/?query=AT5G03230&sort=score
2571	Chr5	547660	548542	883	*	0.394808	0.397381	0.374949		5	547660	548542		-999	5	833975	834361	+	1	NA	promoter-TSS (AT5G03390.1)	promoter-TSS (AT5G03390.1)	121	AT5G03380.2	831854	At.19989	NM_001036748	-	AT5G03380	F12E4.120|F12E4_120	heavy metal transport/detoxification domain-containing protein	protein-coding	http://www.ncbi.nlm.nih.gov/nuccore/NM_001036748	http://www.uniprot.org/uniprot/?query=AT5G03380&sort=score
2574	Chr5	556027	556430	404	*	0.538616	0.414215	0.558132		5	556027	556430		-1004	5	872271	872591	+	1	NA	TTS (AT5G03495.1)	TTS (AT5G03495.1)	971	AT5G03490.1	831823	At.50423	NM_120429	-	AT5G03490	F12E4.260|F12E4_260	UDP-glycosyltransferase 89A2	protein-coding	http://www.ncbi.nlm.nih.gov/nuccore/NM_120429	http://www.uniprot.org/uniprot/?query=AT5G03490&sort=score
2580	Chr5	762556	763359	804	*	0.688477	0.886496	0.762871		5	762556	763359		-1011	5	965865	966229	+	1	NA	promoter-TSS (AT5G03690.1)	promoter-TSS (AT5G03690.1)	-997	AT5G03690.1	831759	At.27301	NM_120450	-	AT5G03690	F17C15.110|F17C15_110	fructose-bisphosphate aldolase 4	protein-coding	http://www.ncbi.nlm.nih.gov/nuccore/NM_120450	http://www.uniprot.org/uniprot/?query=AT5G03690&sort=score
2581	Chr5	769553	770230	678	*	0.564253	0.439813	0.547631		5	769553	770230		-807	5	1215668	1217122	+	1	NA	exon (AT5G04340.1, exon 1 of 1)	exon (AT5G04340.1, exon 1 of 1)	711	AT5G04340.1	830313	At.65029	NM_120516	-	ZAT6	C2H2|C2H2 ZINC FINGER TRANSCRIPTION FACTOR|COLD INDUCED ZINC FINGER PROTEIN 2|CZF2|T19N18.70|T19N18_70|zinc finger of Arabidopsis thaliana 6	zinc finger protein ZAT6	protein-coding	http://www.ncbi.nlm.nih.gov/nuccore/NM_120516	http://www.uniprot.org/uniprot/?query=ZAT6&sort=score
2585	Chr5	833975	834361	387	*	0.511078	0.530338	0.383452		5	833975	834361		-808	5	1360688	1361700	+	1	NA	promoter-TSS (AT5G04710.1)	promoter-TSS (AT5G04710.1)	482	AT5G04720.1	830350	At.67919	NM_120554	-	ADR1-L2	ADR1-like 2|MUK11.4	ADR1-like 2 protein	protein-coding	http://www.ncbi.nlm.nih.gov/nuccore/NM_120554	http://www.uniprot.org/uniprot/?query=ADR1-L2&sort=score
2587	Chr5	872271	872591	321	*	0.244527	0.216041	0.238141		5	872271	872591		-809	5	1373813	1374613	+	1	NA	TTS (AT5G04750.2)	TTS (AT5G04750.2)	574	AT5G04760.1	830354	At.68528	NM_120558	-	AT5G04760	MUK11.7	duplicated SANT DNA-binding domain-containing protein	protein-coding	http://www.ncbi.nlm.nih.gov/nuccore/NM_120558	http://www.uniprot.org/uniprot/?query=AT5G04760&sort=score
2590	Chr5	965865	966229	365	*	0.280476	0.248022	0.261167		5	965865	966229		-823	5	1602185	1603938	+	1	NA	TTS (AT5G05420.1)	TTS (AT5G05420.1)	857	AT5G05410.2	830424	At.25247	NM_001036760	-	DREB2A	DEHYDRATION-RESPONSIVE ELEMENT BINDING PROTEIN 2|DRE-binding protein 2A|DREB2|K18I23.22|K18I23_22	dehydration-responsive element-binding protein 2A	protein-coding	http://www.ncbi.nlm.nih.gov/nuccore/NM_001036760	http://www.uniprot.org/uniprot/?query=DREB2A&sort=score
2594	Chr5	1215668	1217122	1455	*	0.666233	0.614898	0.66441		5	1215668	1217122		-824	5	1609335	1609904	+	1	NA	exon (AT5G05440.1, exon 1 of 1)	exon (AT5G05440.1, exon 1 of 1)	370	AT5G05440.1	830427	At.9146	NM_120626	-	PYL5	K18I23.25|K18I23_25|PYRABACTIN RESISTANCE 1-LIKE 5|RCAR8|regulatory component of ABA receptor 8	abscisic acid receptor PYL5	protein-coding	http://www.ncbi.nlm.nih.gov/nuccore/NM_120626	http://www.uniprot.org/uniprot/?query=PYL5&sort=score
2598	Chr5	1360688	1361700	1013	*	0.463387	0.426048	0.392459		5	1360688	1361700		-856	5	1930331	1931838	+	1	NA	TTS (AT5G06310.1)	TTS (AT5G06310.1)	683	AT5G06320.1	830520	At.72448	NM_120715	-	NHL3	MHF15.16|MHF15_16|NDR1/HIN1-like 3	NDR1/HIN1-Like protein 3	protein-coding	http://www.ncbi.nlm.nih.gov/nuccore/NM_120715	http://www.uniprot.org/uniprot/?query=NHL3&sort=score
2600	Chr5	1373813	1374613	801	*	0.494549	0.493218	0.510859		5	1373813	1374613		-876	5	2204328	2204991	+	1	NA	TTS (AT5G07090.2)	TTS (AT5G07090.2)	380	AT5G07100.2	830601	At.5041	NM_120792	-	WRKY26	T28J14.40|T28J14_40|WRKY DNA-binding protein 26	WRKY DNA-binding protein 26	protein-coding	http://www.ncbi.nlm.nih.gov/nuccore/NM_120792	http://www.uniprot.org/uniprot/?query=WRKY26&sort=score
2609	Chr5	1602185	1603938	1754	*	0.456064	0.468808	0.490842		5	1602185	1603938		-914	5	2562478	2562873	+	1	NA	promoter-TSS (AT5G08000.1)	promoter-TSS (AT5G08000.1)	-878	AT5G08000.1	830694	At.633	NM_120882	-	E13L3	3-beta-glucosidase-like protein 3|F13G24.200|F13G24_200|PDCB2|PLASMODESMATA CALLOSE-BINDING PROTEIN 2|glucan endo-1	glucan endo-1,3-beta-glucosidase-like protein 3	protein-coding	http://www.ncbi.nlm.nih.gov/nuccore/NM_120882	http://www.uniprot.org/uniprot/?query=E13L3&sort=score
2610	Chr5	1609335	1609904	570	*	0.392218	0.364493	0.358302		5	1609335	1609904		-940	5	2680775	2681519	+	1	NA	exon (AT5G08330.1, exon 1 of 1)	exon (AT5G08330.1, exon 1 of 1)	403	AT5G08330.1	830730	At.22911	NM_120916	-	AT5G08330	F8L15.60|F8L15_60	transcription factor TCP21	protein-coding	http://www.ncbi.nlm.nih.gov/nuccore/NM_120916	http://www.uniprot.org/uniprot/?query=AT5G08330&sort=score
2615	Chr5	1930331	1931838	1508	*	0.51024	0.635961	0.656074		5	1930331	1931838		-946	5	2813249	2813405	+	1	NA	promoter-TSS (AT5G08660.1)	promoter-TSS (AT5G08660.1)	-63	AT5G08650.1	830766	At.43790	NM_120952	-	AT5G08650	T2K12.1	small GTP-binding protein	protein-coding	http://www.ncbi.nlm.nih.gov/nuccore/NM_120952	http://www.uniprot.org/uniprot/?query=AT5G08650&sort=score
2619	Chr5	2060108	2060695	588	*	0.383572	0.359739	0.404076		5	2060108	2060695		-947	5	2854963	2856850	+	1	NA	promoter-TSS (AT5G08780.1)	promoter-TSS (AT5G08780.1)	633	AT5G08770.1	830777	At.45650	NM_147854	-	AT5G08770	-	uncharacterized protein	protein-coding	http://www.ncbi.nlm.nih.gov/nuccore/NM_147854	http://www.uniprot.org/uniprot/?query=AT5G08770&sort=score
2623	Chr5	2132387	2134851	2465	*	0.485576	0.46056	0.707784		5	2132387	2134851		-948	5	2858534	2860292	+	1	NA	TTS (AT5G08780.1)	TTS (AT5G08780.1)	849	AT5G08790.1	830779	At.71069	NM_147856	-	ATAF2	Arabidopsis NAC domain containing protein 81|anac081	protein ATAF2	protein-coding	http://www.ncbi.nlm.nih.gov/nuccore/NM_147856	http://www.uniprot.org/uniprot/?query=ATAF2&sort=score
2625	Chr5	2204328	2204991	664	*	0.443074	0.34462	0.484701		5	2204328	2204991		-950	5	2938367	2939253	+	1	NA	exon (AT5G09440.1, exon 1 of 1)	exon (AT5G09440.1, exon 1 of 1)	463	AT5G09440.1	830803	At.24839	NM_120981	-	EXL4	EXORDIUM like 4|T5E8.240|T5E8_240	protein exordium like 4	protein-coding	http://www.ncbi.nlm.nih.gov/nuccore/NM_120981	http://www.uniprot.org/uniprot/?query=EXL4&sort=score
2630	Chr5	2562478	2562873	396	*	0.352465	0.253955	0.319285		5	2562478	2562873		-951	5	2940264	2940540	+	1	NA	promoter-TSS (AT5G09445.1)	promoter-TSS (AT5G09445.1)	-274	AT5G09445.1	5008205	At.67213	NM_001085084	-	AT5G09445	-	uncharacterized protein	protein-coding	http://www.ncbi.nlm.nih.gov/nuccore/NM_001085084	http://www.uniprot.org/uniprot/?query=AT5G09445&sort=score
2635	Chr5	2680775	2681519	745	*	0.417524	0.618737	0.506997		5	2680775	2681519		-952	5	2975001	2975349	+	1	NA	promoter-TSS (AT5G09590.1)	promoter-TSS (AT5G09590.1)	-373	AT5G09590.1	830818	At.73206	NM_120996	-	MTHSC70-2	F17I14.220|F17I14_220|HEAT SHOCK COGNATE|HEAT SHOCK PROTEIN 70|HSC70-5|mitochondrial HSO70 2	mitochondrial HSO70 2	protein-coding	http://www.ncbi.nlm.nih.gov/nuccore/NM_120996	http://www.uniprot.org/uniprot/?query=MTHSC70-2&sort=score
2639	Chr5	2813249	2813405	157	*	0.287582	0.247456	0.323364		5	2813249	2813405		-953	5	3073054	3073437	+	1	NA	promoter-TSS (AT5G09870.1)	promoter-TSS (AT5G09870.1)	-110	AT5G09870.1	830847	At.27671	NM_121024	-	CESA5	MYH9.8|MYH9_8|cellulose synthase 5	cellulose synthase A catalytic subunit 5 [UDP-forming]	protein-coding	http://www.ncbi.nlm.nih.gov/nuccore/NM_121024	http://www.uniprot.org/uniprot/?query=CESA5&sort=score
2642	Chr5	2854963	2856850	1888	*	0.567144	0.467942	0.515112		5	2854963	2856850		-955	5	3377733	3378853	+	1	NA	promoter-TSS (AT5G10690.1)	promoter-TSS (AT5G10690.1)	574	AT5G10700.1	830935	At.32341	NM_121108	-	AT5G10700	MAJ23.60|MAJ23_60	peptidyl-tRNA hydrolase II (PTH2) family protein	protein-coding	http://www.ncbi.nlm.nih.gov/nuccore/NM_121108	http://www.uniprot.org/uniprot/?query=AT5G10700&sort=score
2643	Chr5	2858534	2860292	1759	*	0.573218	0.648113	0.660799		5	2858534	2860292		-956	5	3399006	3399977	+	1	NA	TTS (AT5G10760.1)	TTS (AT5G10760.1)	541	AT5G10750.1	830942	At.69170	NM_121113	-	AT5G10750	MAJ23.2	uncharacterized protein	protein-coding	http://www.ncbi.nlm.nih.gov/nuccore/NM_121113	http://www.uniprot.org/uniprot/?query=AT5G10750&sort=score
2644	Chr5	2938367	2939253	887	*	0.399467	0.419895	0.521235		5	2938367	2939253		-957	5	3515794	3517018	+	1	NA	TTS (AT5G11080.2)	TTS (AT5G11080.2)	589	AT5G11070.1	830974	At.32307	NM_121145	-	AT5G11070	T5K6.60|T5K6_60	uncharacterized protein	protein-coding	http://www.ncbi.nlm.nih.gov/nuccore/NM_121145	http://www.uniprot.org/uniprot/?query=AT5G11070&sort=score
2645	Chr5	2940264	2940540	277	*	0.303498	0.272946	0.335824		5	2940264	2940540		-958	5	3524727	3526080	+	1	NA	exon (AT5G11090.1, exon 1 of 1)	exon (AT5G11090.1, exon 1 of 1)	724	AT5G11090.1	830977	At.28073	NM_121147	-	AT5G11090	T5K6.80|T5K6_80	serine-rich protein-like protein	protein-coding	http://www.ncbi.nlm.nih.gov/nuccore/NM_121147	http://www.uniprot.org/uniprot/?query=AT5G11090&sort=score
2647	Chr5	2975001	2975349	349	*	0.64458	0.859372	0.556916		5	2975001	2975349		-960	5	3745009	3745559	+	1	NA	exon (AT5G11650.1, exon 1 of 7)	exon (AT5G11650.1, exon 1 of 7)	304	AT5G11650.1	831037	At.32229	NM_121203	-	AT5G11650	T22P22.40|T22P22_40	alpha/beta fold hydrolase family protein	protein-coding	http://www.ncbi.nlm.nih.gov/nuccore/NM_121203	http://www.uniprot.org/uniprot/?query=AT5G11650&sort=score
2652	Chr5	3073054	3073437	384	*	0.45081	0.411832	0.421379		5	3073054	3073437		-961	5	3754397	3754629	+	1	NA	exon (AT5G11670.1, exon 1 of 19)	exon (AT5G11670.1, exon 1 of 19)	264	AT5G11670.1	831039	At.5113	NM_121205	-	NADP-ME2	ATNADP-ME2|Arabidopsis thaliana NADP-malic enzyme 2|NADP-malic enzyme 2|T22P22.60|T22P22_60	NADP-dependent malic enzyme 2	protein-coding	http://www.ncbi.nlm.nih.gov/nuccore/NM_121205	http://www.uniprot.org/uniprot/?query=NADP-ME2&sort=score
2660	Chr5	3377733	3378853	1121	*	0.554101	0.616192	0.803738		5	3377733	3378853		-962	5	3784189	3785448	+	1	NA	TTS (AT5G11740.1)	TTS (AT5G11740.1)	568	AT5G11740.1	831046	At.5118	NM_121212	-	AGP15	ARABINOGALACTAN PROTEIN 15|ATAGP15|T22P22.130|T22P22_130|arabinogalactan protein 15	arabinogalactan protein 15	protein-coding	http://www.ncbi.nlm.nih.gov/nuccore/NM_121212	http://www.uniprot.org/uniprot/?query=AGP15&sort=score
2662	Chr5	3399006	3399977	972	*	0.484935	0.422833	0.524407		5	3399006	3399977		-963	5	4156670	4157461	+	1	NA	exon (AT5G13100.1, exon 1 of 4)	exon (AT5G13100.1, exon 1 of 4)	406	AT5G13100.1	831149	At.25168	NM_121313	-	AT5G13100	T19L5.60|T19L5_60	uncharacterized protein	protein-coding	http://www.ncbi.nlm.nih.gov/nuccore/NM_121313	http://www.uniprot.org/uniprot/?query=AT5G13100&sort=score
2664	Chr5	3515794	3517018	1225	*	0.679058	0.557989	0.633747		5	3515794	3517018		-964	5	4196651	4197249	+	1	NA	exon (AT5G13180.1, exon 2 of 3)	exon (AT5G13180.1, exon 2 of 3)	378	AT5G13180.1	831157	At.10079	NM_121321	-	NAC083	ANAC083|NAC domain containing protein 83|T19L5.140|T19L5_140|VND-interacting 2|VNI2	NAC domain containing protein 83	protein-coding	http://www.ncbi.nlm.nih.gov/nuccore/NM_121321	http://www.uniprot.org/uniprot/?query=NAC083&sort=score
2665	Chr5	3524727	3526080	1354	*	0.556249	0.501735	0.757272		5	3524727	3526080		-965	5	4204764	4206263	+	1	NA	intron (AT5G13190.1, intron 1 of 2)	intron (AT5G13190.1, intron 1 of 2)	891	AT5G13190.1	831158	At.5000	NM_121322	-	AT5G13190	T19L5.5	GSH-induced LITAF domain protein	protein-coding	http://www.ncbi.nlm.nih.gov/nuccore/NM_121322	http://www.uniprot.org/uniprot/?query=AT5G13190&sort=score
2667	Chr5	3745009	3745559	551	*	0.47742	0.428927	0.476074		5	3745009	3745559		-966	5	4207005	4207454	+	1	NA	promoter-TSS (AT5G13190.1)	promoter-TSS (AT5G13190.1)	226	AT5G13200.1	831159	At.25214	NM_121323	-	AT5G13200	T19L5.4	GRAM domain family protein	protein-coding	http://www.ncbi.nlm.nih.gov/nuccore/NM_121323	http://www.uniprot.org/uniprot/?query=AT5G13200&sort=score
2668	Chr5	3754397	3754629	233	*	0.427067	0.575598	0.393208		5	3754397	3754629		-968	5	4694621	4697522	+	1	NA	exon (AT5G14565.1, exon 2 of 2)	exon (AT5G14565.1, exon 2 of 2)	1006	AT5G14570.1	831308	At.70155	NM_121461	-	NRT2.7	ATNRT2.7|T15N1.60|T15N1_60|high affinity nitrate transporter 2.7	high affinity nitrate transporter 2.7	protein-coding	http://www.ncbi.nlm.nih.gov/nuccore/NM_121461	http://www.uniprot.org/uniprot/?query=NRT2.7&sort=score
2672	Chr5	3784189	3785448	1260	*	0.621333	0.630582	0.689362		5	3784189	3785448		-969	5	4985496	4986214	+	1	NA	intron (AT5G15350.1, intron 1 of 1)	intron (AT5G15350.1, intron 1 of 1)	384	AT5G15350.1	831387	At.24543	NM_121539	-	ENODL17	AtENODL17|F8M21.240|F8M21_240|early nodulin-like protein 17	early nodulin-like protein 17	protein-coding	http://www.ncbi.nlm.nih.gov/nuccore/NM_121539	http://www.uniprot.org/uniprot/?query=ENODL17&sort=score
2680	Chr5	4156670	4157461	792	*	0.417711	0.59108	0.493908		5	4156670	4157461		-970	5	5211890	5213078	+	1	NA	promoter-TSS (AT5G15980.1)	promoter-TSS (AT5G15980.1)	573	AT5G15970.1	831454	At.46639	NM_121602	-	KIN2	COLD-RESPONSIVE 6.6|COR6.6|F1N13.110|F1N13_110	stress-induced protein KIN2	protein-coding	http://www.ncbi.nlm.nih.gov/nuccore/NM_121602	http://www.uniprot.org/uniprot/?query=KIN2&sort=score
2681	Chr5	4196651	4197249	599	*	0.383089	0.463937	0.454115		5	4196651	4197249		-971	5	5289192	5290208	+	1	NA	exon (AT5G16200.1, exon 1 of 1)	exon (AT5G16200.1, exon 1 of 1)	502	AT5G16200.1	831478	At.49749	NM_121625	-	AT5G16200	T21H19.120|T21H19_120	50S ribosomal protein related protein	protein-coding	http://www.ncbi.nlm.nih.gov/nuccore/NM_121625	http://www.uniprot.org/uniprot/?query=AT5G16200&sort=score
2683	Chr5	4204764	4206263	1500	*	0.43275	0.431682	0.780062		5	4204764	4206263		-972	5	5355952	5356365	+	1	NA	TTS (AT5G16370.1)	TTS (AT5G16370.1)	141	AT5G16360.1	831497	At.67082	NM_121641	-	AT5G16360	MQK4.8|MQK4_8	putative lecithin retinol acyltransferase-like protein	protein-coding	http://www.ncbi.nlm.nih.gov/nuccore/NM_121641	http://www.uniprot.org/uniprot/?query=AT5G16360&sort=score
2684	Chr5	4207005	4207454	450	*	0.469593	0.488898	0.528643		5	4207005	4207454		-974	5	5534107	5535285	+	1	NA	intron (AT5G16830.1, intron 1 of 6)	intron (AT5G16830.1, intron 1 of 6)	556	AT5G16830.1	831546	At.5364	NM_121689	-	SYP21	ATPEP12|ATSYP21|PEP12|PEP12P|syntaxin of plants 21	syntaxin-21	protein-coding	http://www.ncbi.nlm.nih.gov/nuccore/NM_121689	http://www.uniprot.org/uniprot/?query=SYP21&sort=score
2698	Chr5	4690306	4692566	2261	*	0.583688	0.568609	0.785446		5	4690306	4692566		-976	5	5652266	5652520	+	1	NA	TTS (AT5G17180.1)	TTS (AT5G17180.1)	175	AT5G17190.1	831583	At.20834	NM_121725	-	AT5G17190	MKP11.4|MKP11_4	uncharacterized protein	protein-coding	http://www.ncbi.nlm.nih.gov/nuccore/NM_121725	http://www.uniprot.org/uniprot/?query=AT5G17190&sort=score
2699	Chr5	4694621	4697522	2902	*	0.518379	0.511261	0.58575		5	4694621	4697522		-977	5	5718714	5719913	+	1	NA	exon (AT5G17350.1, exon 1 of 1)	exon (AT5G17350.1, exon 1 of 1)	542	AT5G17350.1	831601	At.31563	NM_121741	-	AT5G17350	MKP11.31|MKP11_31	uncharacterized protein	protein-coding	http://www.ncbi.nlm.nih.gov/nuccore/NM_121741	http://www.uniprot.org/uniprot/?query=AT5G17350&sort=score
2707	Chr5	4985496	4986214	719	*	0.644028	0.384973	0.650601		5	4985496	4986214		-978	5	6061696	6062366	+	1	NA	intron (AT5G18310.2, intron 1 of 3)	intron (AT5G18310.2, intron 1 of 3)	325	AT5G18310.2	831949	At.31446	NM_121836	-	AT5G18310	F20L16.30|F20L16_30	uncharacterized protein	protein-coding	http://www.ncbi.nlm.nih.gov/nuccore/NM_121836	http://www.uniprot.org/uniprot/?query=AT5G18310&sort=score
2716	Chr5	5211890	5213078	1189	*	0.858357	0.731197	1		5	5211890	5213078		-979	5	6136455	6136746	+	1	NA	5' UTR (AT5G18490.1, exon 1 of 2)	5' UTR (AT5G18490.1, exon 1 of 2)	164	AT5G18490.1	831967	At.26472	NM_121854	-	AT5G18490	T28N17.2	uncharacterized protein	protein-coding	http://www.ncbi.nlm.nih.gov/nuccore/NM_121854	http://www.uniprot.org/uniprot/?query=AT5G18490&sort=score
2718	Chr5	5289192	5290208	1017	*	0.699973	0.399277	0.623545		5	5289192	5290208		-980	5	6414626	6416079	+	1	NA	TTS (AT5G19130.1)	TTS (AT5G19130.1)	865	AT5G19120.1	832032	At.70275	NM_121917	-	AT5G19120	T24G5.20|T24G5_20	aspartyl protease family protein	protein-coding	http://www.ncbi.nlm.nih.gov/nuccore/NM_121917	http://www.uniprot.org/uniprot/?query=AT5G19120&sort=score
2721	Chr5	5355952	5356365	414	*	0.366515	0.346901	0.486577		5	5355952	5356365		-981	5	6423254	6426909	+	1	NA	TTS (AT5G19150.1)	TTS (AT5G19150.1)	1813	AT5G19140.1	832034	At.26189	NM_001036823	-	AILP1	ATAILP1|T24G5.40|T24G5_40	aluminum induced protein with YGL and LRDR motifs	protein-coding	http://www.ncbi.nlm.nih.gov/nuccore/NM_001036823	http://www.uniprot.org/uniprot/?query=AILP1&sort=score
2724	Chr5	5534107	5535285	1179	*	0.562065	0.500657	0.692736		5	5534107	5535285		-982	5	6467628	6468008	+	1	NA	promoter-TSS (AT5G19220.1)	promoter-TSS (AT5G19220.1)	291	AT5G19230.1	832043	At.43949	NM_121928	-	AT5G19230	T24G5.130|T24G5_130	GPI-anchored glycoprotein membrane precursor	protein-coding	http://www.ncbi.nlm.nih.gov/nuccore/NM_121928	http://www.uniprot.org/uniprot/?query=AT5G19230&sort=score
2731	Chr5	5652266	5652520	255	*	0.443689	0.501803	0.536547		5	5652266	5652520		-983	5	6470121	6471493	+	1	NA	exon (AT5G19240.1, exon 2 of 2)	exon (AT5G19240.1, exon 2 of 2)	678	AT5G19240.1	832044	At.19768	NM_121929	-	AT5G19240	T24G5.140|T24G5_140	GPI-anchored glycoprotein membrane precursor	protein-coding	http://www.ncbi.nlm.nih.gov/nuccore/NM_121929	http://www.uniprot.org/uniprot/?query=AT5G19240&sort=score
2732	Chr5	5718714	5719913	1200	*	0.673861	0.567335	0.825709		5	5718714	5719913		-984	5	6471952	6472711	+	1	NA	exon (AT5G19250.1, exon 2 of 2)	exon (AT5G19250.1, exon 2 of 2)	426	AT5G19250.1	832045	At.24816	NM_121930	-	AT5G19250	T24G5.150|T24G5_150	GPI-anchored glycoprotein membrane precursor	protein-coding	http://www.ncbi.nlm.nih.gov/nuccore/NM_121930	http://www.uniprot.org/uniprot/?query=AT5G19250&sort=score
2744	Chr5	6061696	6062366	671	*	0.464465	0.483687	0.413703		5	6061696	6062366		-985	5	6611759	6612235	+	1	NA	TTS (AT5G19600.1)	TTS (AT5G19600.1)	106	AT5G19590.1	832079	At.31281	NM_121964	-	AT5G19590	T29J13.10|T29J13_10	uncharacterized protein	protein-coding	http://www.ncbi.nlm.nih.gov/nuccore/NM_121964	http://www.uniprot.org/uniprot/?query=AT5G19590&sort=score
2747	Chr5	6136455	6136746	292	*	0.495448	0.434577	0.448589		5	6136455	6136746		-986	5	6760280	6760865	+	1	NA	TTS (AT5G20000.1)	TTS (AT5G20000.1)	289	AT5G20010.1	832123	At.23000	NM_122008	-	RAN-1	ARABIDOPSIS THALIANA RAS-RELATED NUCLEAR PROTEIN|ATRAN1|F28I16.160|F28I16_160|RAN1|RAS-RELATED NUCLEAR PROTEIN|RAS-related nuclear protein-1	GTP-binding nuclear protein Ran-1	protein-coding	http://www.ncbi.nlm.nih.gov/nuccore/NM_122008	http://www.uniprot.org/uniprot/?query=RAN-1&sort=score
2752	Chr5	6414626	6416079	1454	*	0.357177	0.400039	0.407098		5	6414626	6416079		-987	5	6814064	6814909	+	1	NA	exon (AT5G20190.1, exon 1 of 3)	exon (AT5G20190.1, exon 1 of 3)	394	AT5G20190.1	832142	At.31218	NM_122026	-	AT5G20190	F5O24.80|F5O24_80	tetratricopeptide repeat domain-containing protein	protein-coding	http://www.ncbi.nlm.nih.gov/nuccore/NM_122026	http://www.uniprot.org/uniprot/?query=AT5G20190&sort=score
2754	Chr5	6423254	6426909	3656	*	0.613151	0.542488	0.700038		5	6423254	6426909		-988	5	6826479	6827821	+	1	NA	exon (AT5G20230.1, exon 2 of 2)	exon (AT5G20230.1, exon 2 of 2)	644	AT5G20230.1	832145	At.20630	NM_122030	-	BCB	ATBCB|BLUE COPPER BINDING PROTEIN|F5O24.120|F5O24_120|SAG14|SENESCENCE ASSOCIATED GENE 14|blue-copper-binding protein	blue-copper-binding protein	protein-coding	http://www.ncbi.nlm.nih.gov/nuccore/NM_122030	http://www.uniprot.org/uniprot/?query=BCB&sort=score
2756	Chr5	6467628	6468008	381	*	0.48793	0.476508	0.503114		5	6467628	6468008		-989	5	6833800	6834907	+	1	NA	exon (AT5G20250.3, exon 2 of 4)	exon (AT5G20250.3, exon 2 of 4)	695	AT5G20250.4	832147	At.74986	NM_001036833	-	DIN10	DARK INDUCIBLE 10|F5O24.140|F5O24_140	putative galactinol--sucrose galactosyltransferase 6	protein-coding	http://www.ncbi.nlm.nih.gov/nuccore/NM_001036833	http://www.uniprot.org/uniprot/?query=DIN10&sort=score
2757	Chr5	6470121	6471493	1373	*	0.504293	0.551559	0.66753		5	6470121	6471493		-990	5	7084151	7084716	+	1	NA	exon (AT5G20885.1, exon 1 of 1)	exon (AT5G20885.1, exon 1 of 1)	300	AT5G20885.1	832212	At.26270	NM_122096	-	AT5G20885	-	RING/U-box domain-containing protein	protein-coding	http://www.ncbi.nlm.nih.gov/nuccore/NM_122096	http://www.uniprot.org/uniprot/?query=AT5G20885&sort=score
2758	Chr5	6471952	6472711	760	*	0.406126	0.523996	0.489177		5	6471952	6472711		-991	5	7248830	7250453	+	1	NA	TTS (AT5G21930.1)	TTS (AT5G21930.1)	897	AT5G21940.1	832254	At.21428	NM_147877	-	AT5G21940	-	uncharacterized protein	protein-coding	http://www.ncbi.nlm.nih.gov/nuccore/NM_147877	http://www.uniprot.org/uniprot/?query=AT5G21940&sort=score
2761	Chr5	6611759	6612235	477	*	0.396093	0.369468	0.488594		5	6611759	6612235		-992	5	7299024	7299333	+	1	NA	promoter-TSS (AT5G22040.1)	promoter-TSS (AT5G22040.1)	-59	AT5G22040.3	832265	At.45850	NM_001125787	-	AT5G22040	-	uncharacterized protein	protein-coding	http://www.ncbi.nlm.nih.gov/nuccore/NM_001125787	http://www.uniprot.org/uniprot/?query=AT5G22040&sort=score
2766	Chr5	6760280	6760865	586	*	0.552601	0.59345	0.68458		5	6760280	6760865		-993	5	7364935	7366539	+	1	NA	TTS (AT5G22240.1)	TTS (AT5G22240.1)	1041	AT5G22250.1	832285	At.27479	NM_122130	-	AT5G22250	T6G21.2	CCR4-associated factor 1B	protein-coding	http://www.ncbi.nlm.nih.gov/nuccore/NM_122130	http://www.uniprot.org/uniprot/?query=AT5G22250&sort=score
2769	Chr5	6814064	6814909	846	*	0.442967	0.457159	0.44864		5	6814064	6814909		-994	5	7524579	7525836	+	1	NA	exon (AT5G22630.1, exon 1 of 1)	exon (AT5G22630.1, exon 1 of 1)	866	AT5G22630.1	832326	At.71496	NM_122169	-	ADT5	MDJ22.5|MDJ22_5|arogenate dehydratase 5	arogenate dehydratase 5	protein-coding	http://www.ncbi.nlm.nih.gov/nuccore/NM_122169	http://www.uniprot.org/uniprot/?query=ADT5&sort=score
2771	Chr5	6826479	6827821	1343	*	0.618885	0.612851	0.663098		5	6826479	6827821		-995	5	7541287	7542098	+	1	NA	promoter-TSS (AT5G22680.1)	promoter-TSS (AT5G22680.1)	422	AT5G22690.1	832332	At.31047	NM_122175	-	AT5G22690	MDJ22.11|MDJ22_11	TIR-NBS-LRR class disease resistance protein	protein-coding	http://www.ncbi.nlm.nih.gov/nuccore/NM_122175	http://www.uniprot.org/uniprot/?query=AT5G22690&sort=score
2772	Chr5	6833800	6834907	1108	*	0.392712	0.358809	0.394485		5	6833800	6834907		-998	5	8323942	8324616	+	1	NA	exon (AT5G24380.1, exon 1 of 6)	exon (AT5G24380.1, exon 1 of 6)	384	AT5G24380.1	832509	At.70301	NM_122346	-	YSL2	ATYSL2|K16H17.9|K16H17_9|YELLOW STRIPE LIKE 2|YELLOW STRIPE like 2	metal-nicotianamine transporter YSL2	protein-coding	http://www.ncbi.nlm.nih.gov/nuccore/NM_122346	http://www.uniprot.org/uniprot/?query=YSL2&sort=score
2780	Chr5	7084151	7084716	566	*	0.416245	0.410316	0.497754		5	7084151	7084716		-1000	5	8417832	8418968	+	1	NA	intron (AT5G24590.2, intron 1 of 4)	intron (AT5G24590.2, intron 1 of 4)	533	AT5G24590.2	832530	At.65025	NM_122367	-	TIP	ANAC091|Arabidopsis NAC domain containing protein 91|TCV-interacting protein	TCV-interacting protein	protein-coding	http://www.ncbi.nlm.nih.gov/nuccore/NM_122367	http://www.uniprot.org/uniprot/?query=TIP&sort=score
2792	Chr5	7248830	7250453	1624	*	0.415268	0.466836	0.586815		5	7248830	7250453		-1001	5	8443437	8443847	+	1	NA	exon (AT5G24660.1, exon 1 of 1)	exon (AT5G24660.1, exon 1 of 1)	192	AT5G24660.1	832538	At.6923	NM_122375	-	LSU2	MXC17.2|MXC17_2|RESPONSE TO LOW SULFUR 2	protein RESPONSE TO LOW SULFUR 2	protein-coding	http://www.ncbi.nlm.nih.gov/nuccore/NM_122375	http://www.uniprot.org/uniprot/?query=LSU2&sort=score
2796	Chr5	7299024	7299333	310	*	0.264855	0.256207	0.261446		5	7299024	7299333		-1002	5	8589418	8590108	+	1	NA	exon (AT5G24930.1, exon 1 of 2)	exon (AT5G24930.1, exon 1 of 2)	529	AT5G24930.1	832563	At.30494	NM_122402	-	COL4	ATCOL4|CONSTANS-like 4|F6A4.140|F6A4_140	zinc finger protein CONSTANS-LIKE 4	protein-coding	http://www.ncbi.nlm.nih.gov/nuccore/NM_122402	http://www.uniprot.org/uniprot/?query=COL4&sort=score
2800	Chr5	7364935	7366539	1605	*	0.679211	0.7019	0.804839		5	7364935	7366539		-1003	5	8591270	8591790	+	1	NA	TTS (AT5G24930.1)	TTS (AT5G24930.1)	2071	AT5G24940.1	832564	At.54985	NM_122403	-	AT5G24940	F6A4.150|F6A4_150	putative protein phosphatase 2C 71	protein-coding	http://www.ncbi.nlm.nih.gov/nuccore/NM_122403	http://www.uniprot.org/uniprot/?query=AT5G24940&sort=score
2803	Chr5	7524579	7525836	1258	*	0.465463	0.563566	0.479981		5	7524579	7525836		-1005	5	8773818	8775651	+	1	NA	exon (AT5G25280.1, exon 1 of 1)	exon (AT5G25280.1, exon 1 of 1)	943	AT5G25280.2	832600	At.67279	NM_122437	-	AT5G25280	F18G18.20|F18G18_20	serine-rich protein-like protein	protein-coding	http://www.ncbi.nlm.nih.gov/nuccore/NM_122437	http://www.uniprot.org/uniprot/?query=AT5G25280&sort=score
2805	Chr5	7541287	7542098	812	*	0.421339	0.43081	0.471374		5	7541287	7542098		-1006	5	8972719	8972940	+	1	NA	promoter-TSS (AT5G25770.2)	promoter-TSS (AT5G25770.2)	-705	AT5G25770.3	832646	At.30893	NM_001085153	-	AT5G25770	F18A17.20|F18A17_20	alpha/beta-Hydrolases superfamily protein	protein-coding	http://www.ncbi.nlm.nih.gov/nuccore/NM_001085153	http://www.uniprot.org/uniprot/?query=AT5G25770&sort=score
2816	Chr5	8323942	8324616	675	*	0.466638	0.424261	0.441613		5	8323942	8324616		-1007	5	9010983	9011436	+	1	NA	exon (AT5G25840.1, exon 1 of 1)	exon (AT5G25840.1, exon 1 of 1)	288	AT5G25840.1	832653	At.30888	NM_122485	-	AT5G25840	F18A17.90|F18A17_90	uncharacterized protein	protein-coding	http://www.ncbi.nlm.nih.gov/nuccore/NM_122485	http://www.uniprot.org/uniprot/?query=AT5G25840&sort=score
2826	Chr5	8417832	8418968	1137	*	0.56456	0.612373	0.558818		5	8417832	8418968		-1009	5	9409511	9410081	+	1	NA	5' UTR (AT5G26770.2, exon 1 of 5)	5' UTR (AT5G26770.2, exon 1 of 5)	222	AT5G26770.2	832735	At.30845	NM_001036869	-	AT5G26770	F2P16.30|F2P16_30	uncharacterized protein	protein-coding	http://www.ncbi.nlm.nih.gov/nuccore/NM_001036869	http://www.uniprot.org/uniprot/?query=AT5G26770&sort=score
2827	Chr5	8443437	8443847	411	*	0.433609	0.426126	0.582477		5	8443437	8443847		-1010	5	9475772	9477312	+	1	NA	intron (AT5G26920.2, intron 2 of 5)	intron (AT5G26920.2, intron 2 of 5)	795	AT5G26920.1	832750	At.30838	NM_001203479	-	CBP60G	Cam-binding protein 60-like G|F2P16.9|F2P16_9	Cam-binding protein 60-like G	protein-coding	http://www.ncbi.nlm.nih.gov/nuccore/NM_001203479	http://www.uniprot.org/uniprot/?query=CBP60G&sort=score
2831	Chr5	8589418	8590108	691	*	0.444929	0.444083	0.586573		5	8589418	8590108		-1012	5	9684113	9685518	+	1	NA	exon (AT5G27420.1, exon 1 of 1)	exon (AT5G27420.1, exon 1 of 1)	744	AT5G27420.1	832801	At.30807	NM_122624	-	CNI1	ATL31|F21A20.130|F21A20_130|carbon/nitrogen insensitive 1	E3 ubiquitin-protein ligase ATL31	protein-coding	http://www.ncbi.nlm.nih.gov/nuccore/NM_122624	http://www.uniprot.org/uniprot/?query=CNI1&sort=score
2832	Chr5	8591270	8591790	521	*	0.351014	0.31462	0.405147		5	8591270	8591790		-806	5	10636659	10637146	+	1	NA	promoter-TSS (AT5G28635.1)	promoter-TSS (AT5G28635.1)	272	AT5G28630.1	832966	At.47220	NM_122746	-	AT5G28630	F4I4.10|F4I4_10	glycine-rich protein	protein-coding	http://www.ncbi.nlm.nih.gov/nuccore/NM_122746	http://www.uniprot.org/uniprot/?query=AT5G28630&sort=score
2835	Chr5	8773818	8775651	1834	*	0.507314	0.624202	0.592081		5	8773818	8775651		-810	5	13900369	13903003	+	1	NA	intron (AT5G35735.1, intron 1 of 1)	intron (AT5G35735.1, intron 1 of 1)	1311	AT5G35735.1	833550	At.7499	NM_122964	-	AT5G35735	-	putative auxin-responsive protein	protein-coding	http://www.ncbi.nlm.nih.gov/nuccore/NM_122964	http://www.uniprot.org/uniprot/?query=AT5G35735&sort=score
2839	Chr5	8972719	8972940	222	*	0.526979	0.62912	0.625183		5	8972719	8972940		-811	5	14752526	14753064	+	1	NA	intron (AT5G37260.1, intron 1 of 4)	intron (AT5G37260.1, intron 1 of 4)	293	AT5G37260.1	833700	At.68589	NM_123085	-	RVE2	CIR1|CIRCADIAN 1|MNJ8.4|MNJ8_4|REVEILLE 2	MYB family transcription factor Circadian 1	protein-coding	http://www.ncbi.nlm.nih.gov/nuccore/NM_123085	http://www.uniprot.org/uniprot/?query=RVE2&sort=score
2841	Chr5	9010983	9011436	454	*	0.439176	0.380749	0.51384		5	9010983	9011436		-812	5	14913680	14913828	+	1	NA	exon (AT5G37540.1, exon 1 of 1)	exon (AT5G37540.1, exon 1 of 1)	919	AT5G37540.1	833732	At.9003	NM_123113	-	AT5G37540	MPA22.8|MPA22_8	aspartyl protease family protein	protein-coding	http://www.ncbi.nlm.nih.gov/nuccore/NM_123113	http://www.uniprot.org/uniprot/?query=AT5G37540&sort=score
2844	Chr5	9096576	9099389	2814	*	0.7401	0.616366	0.557258		5	9096576	9099389		-813	5	14998213	14999648	+	1	NA	TTS (AT5G37770.1)	TTS (AT5G37770.1)	688	AT5G37770.1	833755	At.30466	NM_123136	-	TCH2	CALMODULIN-LIKE 24|CML24|K22F20.10|K22F20_10|TOUCH 2	calcium-binding protein CML24	protein-coding	http://www.ncbi.nlm.nih.gov/nuccore/NM_123136	http://www.uniprot.org/uniprot/?query=TCH2&sort=score
2847	Chr5	9409511	9410081	571	*	0.453786	0.5103	0.39896		5	9409511	9410081		-814	5	15009832	15010363	+	1	NA	intron (AT5G37790.1, intron 1 of 5)	intron (AT5G37790.1, intron 1 of 5)	1054	AT5G37790.1	833757	At.30465	NM_123138	-	AT5G37790	K22F20.5|K22F20_5	protein kinase family protein	protein-coding	http://www.ncbi.nlm.nih.gov/nuccore/NM_123138	http://www.uniprot.org/uniprot/?query=AT5G37790&sort=score
2848	Chr5	9475772	9477312	1541	*	0.437327	0.474658	0.554831		5	9475772	9477312		-815	5	15261011	15261804	+	1	NA	exon (AT5G38210.1, exon 1 of 4)	exon (AT5G38210.1, exon 1 of 4)	403	AT5G38210.1	833803	At.30426	NM_123182	-	AT5G38210	MXA21.10|MXA21_10	protein kinase family protein	protein-coding	http://www.ncbi.nlm.nih.gov/nuccore/NM_123182	http://www.uniprot.org/uniprot/?query=AT5G38210&sort=score
2852	Chr5	9684113	9685518	1406	*	0.538076	0.480094	0.602969		5	9684113	9685518		-816	5	15383703	15385184	+	1	NA	exon (AT5G38430.1, exon 4 of 4)	exon (AT5G38430.1, exon 4 of 4)	803	AT5G38430.1	833830	At.73308	NM_123204	-	AT5G38430	MXI10.15|MXI10_15	ribulose bisphosphate carboxylase small chain 1B	protein-coding	http://www.ncbi.nlm.nih.gov/nuccore/NM_123204	http://www.uniprot.org/uniprot/?query=AT5G38430&sort=score
2856	Chr5	10636659	10637146	488	*	0.503126	0.481831	0.549854		5	10636659	10637146		-817	5	15569195	15569366	+	1	NA	promoter-TSS (AT5G38880.1)	promoter-TSS (AT5G38880.1)	-87	AT5G38880.1	833879	At.27601	NM_123249	-	AT5G38880	K15E6.9|K15E6_9	uncharacterized protein	protein-coding	http://www.ncbi.nlm.nih.gov/nuccore/NM_123249	http://www.uniprot.org/uniprot/?query=AT5G38880&sort=score
2862	Chr5	13900369	13903003	2635	*	0.608589	0.588493	0.767962		5	13900369	13903003		-818	5	15606838	15607547	+	1	NA	exon (AT5G38980.1, exon 1 of 1)	exon (AT5G38980.1, exon 1 of 1)	422	AT5G38980.1	833890	At.19784	NM_123260	-	AT5G38980	K15E6.160|K15E6_160	uncharacterized protein	protein-coding	http://www.ncbi.nlm.nih.gov/nuccore/NM_123260	http://www.uniprot.org/uniprot/?query=AT5G38980&sort=score
2868	Chr5	14752526	14753064	539	*	0.5075	0.465848	0.617437		5	14752526	14753064		-819	5	15620083	15620914	+	1	NA	TTS (AT5G39024.1)	TTS (AT5G39024.1)	433	AT5G39030.1	833895	At.55240	NM_123265	-	AT5G39030	MXF12.40|MXF12_40	putative receptor-like protein kinase	protein-coding	http://www.ncbi.nlm.nih.gov/nuccore/NM_123265	http://www.uniprot.org/uniprot/?query=AT5G39030&sort=score
2870	Chr5	14913680	14913828	149	*	0.271148	0.263236	0.336951		5	14913680	14913828		-821	5	15821115	15821296	+	1	NA	promoter-TSS (AT5G39510.1)	promoter-TSS (AT5G39510.1)	-236	AT5G39510.1	833947	At.71131	NM_123313	-	SGR4	ATVTI11|ATVTI1A|MUL8.190|MUL8_190|SHOOT GRAVITROPSIM 4|VESICLE TRANSPORT V-SNARE 11|VTI11|VTI1A|ZIG|ZIG1	vesicle transport v-SNARE 11	protein-coding	http://www.ncbi.nlm.nih.gov/nuccore/NM_123313	http://www.uniprot.org/uniprot/?query=SGR4&sort=score
2872	Chr5	14998213	14999648	1436	*	0.56795	0.7452	0.738267		5	14998213	14999648		-822	5	15929220	15929677	+	1	NA	exon (AT5G39785.1, exon 1 of 4)	exon (AT5G39785.1, exon 1 of 4)	261	AT5G39785.1	833974	At.28393	NM_123341	-	AT5G39785	AT5G39780	uncharacterized protein	protein-coding	http://www.ncbi.nlm.nih.gov/nuccore/NM_123341	http://www.uniprot.org/uniprot/?query=AT5G39785&sort=score
2873	Chr5	15009832	15010363	532	*	0.256129	0.247818	0.280355		5	15009832	15010363		-825	5	16162018	16162221	+	1	NA	exon (AT5G40390.1, exon 1 of 5)	exon (AT5G40390.1, exon 1 of 5)	605	AT5G40390.1	834037	At.8441	NM_123403	-	SIP1	MPO12.100|MPO12_100|seed imbibition 1-like	putative galactinol--sucrose galactosyltransferase 5	protein-coding	http://www.ncbi.nlm.nih.gov/nuccore/NM_123403	http://www.uniprot.org/uniprot/?query=SIP1&sort=score
2874	Chr5	15261011	15261804	794	*	0.405005	0.44677	0.472391		5	15261011	15261804		-826	5	16306148	16306360	+	1	NA	exon (AT5G40740.1, exon 1 of 13)	exon (AT5G40740.1, exon 1 of 13)	159	AT5G40740.1	834074	At.7427	NM_123439	-	AT5G40740	MNF13.29|MNF13_29	uncharacterized protein	protein-coding	http://www.ncbi.nlm.nih.gov/nuccore/NM_123439	http://www.uniprot.org/uniprot/?query=AT5G40740&sort=score
2876	Chr5	15383703	15385184	1482	*	0.391243	0.480605	0.443844		5	15383703	15385184		-827	5	16447245	16447551	+	1	NA	TTS (AT5G41090.1)	TTS (AT5G41090.1)	176	AT5G41100.2	834112	At.43503	NM_123475	-	AT5G41100	MEE6.17|MEE6_17	uncharacterized protein	protein-coding	http://www.ncbi.nlm.nih.gov/nuccore/NM_123475	http://www.uniprot.org/uniprot/?query=AT5G41100&sort=score
2878	Chr5	15569195	15569366	172	*	0.339405	0.286286	0.328438		5	15569195	15569366		-828	5	16569654	16570207	+	1	NA	exon (AT5G41400.1, exon 1 of 1)	exon (AT5G41400.1, exon 1 of 1)	246	AT5G41400.1	834142	At.30234	NM_123505	-	AT5G41400	MYC6.11|MYC6_11	RING/U-box superfamily protein	protein-coding	http://www.ncbi.nlm.nih.gov/nuccore/NM_123505	http://www.uniprot.org/uniprot/?query=AT5G41400&sort=score
2879	Chr5	15606838	15607547	710	*	0.422592	0.418911	0.498316		5	15606838	15607547		-829	5	16688585	16690194	+	1	NA	exon (AT5G41740.2, exon 3 of 10)	exon (AT5G41740.2, exon 3 of 10)	764	AT5G41740.1	834177	At.30211	NM_001161285	-	AT5G41740	MUF8.2|MUF8_2	TIR-NBS-LRR class disease resistance protein	protein-coding	http://www.ncbi.nlm.nih.gov/nuccore/NM_001161285	http://www.uniprot.org/uniprot/?query=AT5G41740&sort=score
2881	Chr5	15620083	15620914	832	*	0.452822	0.404941	0.455229		5	15620083	15620914		-830	5	16693986	16695296	+	1	NA	exon (AT5G41750.2, exon 2 of 4)	exon (AT5G41750.2, exon 2 of 4)	732	AT5G41750.1	834178	At.7150	NM_123540	-	AT5G41750	MUF8.3|MUF8_3	TIR-NBS-LRR class disease resistance protein	protein-coding	http://www.ncbi.nlm.nih.gov/nuccore/NM_123540	http://www.uniprot.org/uniprot/?query=AT5G41750&sort=score
2882	Chr5	15821115	15821296	182	*	0.48044	0.544521	0.411895		5	15821115	15821296		-831	5	16815498	16817829	+	1	NA	intron (AT5G42050.1, intron 2 of 3)	intron (AT5G42050.1, intron 2 of 3)	-1044	AT5G42053.1	6240238	At.73369	NM_001125885	-	AT5G42053	-	uncharacterized protein	protein-coding	http://www.ncbi.nlm.nih.gov/nuccore/NM_001125885	http://www.uniprot.org/uniprot/?query=AT5G42053&sort=score
2887	Chr5	15929220	15929677	458	*	0.476752	0.485976	0.539921		5	15929220	15929677		-832	5	16913476	16913885	+	1	NA	exon (AT5G42300.1, exon 1 of 2)	exon (AT5G42300.1, exon 1 of 2)	249	AT5G42300.1	834235	At.67878	NM_123595	-	UBL5	K5J14.10|K5J14_10|ubiquitin-like protein 5	ubiquitin-like protein 5	protein-coding	http://www.ncbi.nlm.nih.gov/nuccore/NM_123595	http://www.uniprot.org/uniprot/?query=UBL5&sort=score
2890	Chr5	16162018	16162221	204	*	0.252057	0.22181	0.234679		5	16162018	16162221		-833	5	17022004	17022569	+	1	NA	exon (AT5G42570.1, exon 1 of 2)	exon (AT5G42570.1, exon 1 of 2)	296	AT5G42570.1	834264	At.26944	NM_123621	-	AT5G42570	K16E1.4|K16E1_4	B-cell receptor-associated 31-like protein	protein-coding	http://www.ncbi.nlm.nih.gov/nuccore/NM_123621	http://www.uniprot.org/uniprot/?query=AT5G42570&sort=score
2892	Chr5	16306148	16306360	213	*	0.409511	0.358395	0.352401		5	16306148	16306360		-834	5	17097210	17099393	+	1	NA	exon (AT5G42650.1, exon 1 of 1)	exon (AT5G42650.1, exon 1 of 1)	1093	AT5G42650.1	834273	At.211	NM_123629	-	AOS	CYP74A|CYTOCHROME P450 74A|DDE2|DELAYED DEHISCENCE 2|allene oxide synthase	allene oxide synthase	protein-coding	http://www.ncbi.nlm.nih.gov/nuccore/NM_123629	http://www.uniprot.org/uniprot/?query=AOS&sort=score
2896	Chr5	16447245	16447551	307	*	0.456081	0.426078	0.631664		5	16447245	16447551		-835	5	17242730	17242913	+	1	NA	exon (AT5G42980.1, exon 1 of 3)	exon (AT5G42980.1, exon 1 of 3)	215	AT5G42980.1	834313	At.24175	NM_123664	-	TRX3	ATH3|ATTRX3|ATTRXH3|MBD2.18|MBD2_18|THIOREDOXIN|THIOREDOXIN H3|TRXH3|thioredoxin 3|thioredoxin H-type 3	thioredoxin H3	protein-coding	http://www.ncbi.nlm.nih.gov/nuccore/NM_123664	http://www.uniprot.org/uniprot/?query=TRX3&sort=score
2898	Chr5	16569654	16570207	554	*	0.39337	0.406394	0.484079		5	16569654	16570207		-836	5	17522464	17523678	+	1	NA	exon (AT5G43620.1, exon 1 of 1)	exon (AT5G43620.1, exon 1 of 1)	551	AT5G43620.1	834382	At.50501	NM_123728	-	AT5G43620	K9D7.12|K9D7_12	Pre-mRNA cleavage complex II	protein-coding	http://www.ncbi.nlm.nih.gov/nuccore/NM_123728	http://www.uniprot.org/uniprot/?query=AT5G43620&sort=score
2903	Chr5	16688585	16690194	1610	*	0.639946	0.57846	0.695147		5	16688585	16690194		-837	5	17585839	17586603	+	1	NA	exon (AT5G43760.1, exon 1 of 2)	exon (AT5G43760.1, exon 1 of 2)	458	AT5G43760.1	834398	At.9037	NM_123743	-	KCS20	3-ketoacyl-CoA synthase 20|MQD19.11|MQD19_11	3-ketoacyl-CoA synthase 20	protein-coding	http://www.ncbi.nlm.nih.gov/nuccore/NM_123743	http://www.uniprot.org/uniprot/?query=KCS20&sort=score
2904	Chr5	16693986	16695296	1311	*	0.568513	0.636552	0.678099		5	16693986	16695296		-838	5	17704617	17705527	+	1	NA	3' UTR (AT5G44005.1, exon 1 of 1)	3' UTR (AT5G44005.1, exon 1 of 1)	486	AT5G44005.1	2746185	At.48114	NM_203152	-	AT5G44005	-	uncharacterized protein	protein-coding	http://www.ncbi.nlm.nih.gov/nuccore/NM_203152	http://www.uniprot.org/uniprot/?query=AT5G44005&sort=score
2909	Chr5	16815498	16817829	2332	*	0.651717	0.541397	0.698798		5	16815498	16817829		-839	5	17712442	17712910	+	1	NA	exon (AT5G44020.1, exon 1 of 3)	exon (AT5G44020.1, exon 1 of 3)	267	AT5G44020.1	834425	At.25449	NM_123769	-	AT5G44020	MRH10.13|MRH10_13	HAD superfamily, subfamily IIIB acid phosphatase	protein-coding	http://www.ncbi.nlm.nih.gov/nuccore/NM_123769	http://www.uniprot.org/uniprot/?query=AT5G44020&sort=score
2912	Chr5	16913476	16913885	410	*	0.452952	0.393428	0.40235		5	16913476	16913885		-840	5	17730987	17731679	+	1	NA	exon (AT5G44060.1, exon 1 of 1)	exon (AT5G44060.1, exon 1 of 1)	328	AT5G44060.1	834429	At.74276	NM_123773	-	AT5G44060	MRH10.17|MRH10_17	uncharacterized protein	protein-coding	http://www.ncbi.nlm.nih.gov/nuccore/NM_123773	http://www.uniprot.org/uniprot/?query=AT5G44060&sort=score
2915	Chr5	17022004	17022569	566	*	0.444156	0.41828	0.49743		5	17022004	17022569		-841	5	17734764	17735054	+	1	NA	exon (AT5G44070.1, exon 1 of 9)	exon (AT5G44070.1, exon 1 of 9)	171	AT5G44070.1	834430	At.7305	NM_123774	-	CAD1	ARA8|ARABIDOPSIS THALIANA PHYTOCHELATIN SYNTHASE 1|ATPCS1|CADMIUM SENSITIVE 1|MRH10.18|MRH10_18|PCS1|PHYTOCHELATIN SYNTHASE|PHYTOCHELATIN SYNTHASE 1	glutathione gamma-glutamylcysteinyltransferase 1	protein-coding	http://www.ncbi.nlm.nih.gov/nuccore/NM_123774	http://www.uniprot.org/uniprot/?query=CAD1&sort=score
2916	Chr5	17097210	17099393	2184	*	0.45784	0.460265	0.544966		5	17097210	17099393		-842	5	17842748	17843635	+	1	NA	5' UTR (AT5G44290.3, exon 2 of 8)	5' UTR (AT5G44290.3, exon 2 of 8)	405	AT5G44290.3	834452	At.8536	NM_001036932	-	AT5G44290	K9L2.5|K9L2_5	serine/threonine protein kinase	protein-coding	http://www.ncbi.nlm.nih.gov/nuccore/NM_001036932	http://www.uniprot.org/uniprot/?query=AT5G44290&sort=score
2918	Chr5	17242730	17242913	184	*	0.451334	0.566076	0.550002		5	17242730	17242913		-843	5	18228887	18230936	+	1	NA	intron (AT5G45110.1, intron 1 of 3)	intron (AT5G45110.1, intron 1 of 3)	1002	AT5G45110.1	834545	At.30033	NM_123879	-	NPR3	ATNPR3|K17O22.11|K17O22_11|NPR1-like protein 3	NPR1-like protein 3	protein-coding	http://www.ncbi.nlm.nih.gov/nuccore/NM_123879	http://www.uniprot.org/uniprot/?query=NPR3&sort=score
2922	Chr5	17522464	17523678	1215	*	0.592805	0.536844	0.649342		5	17522464	17523678		-844	5	18368946	18371037	+	1	NA	exon (AT5G45340.2, exon 3 of 5)	exon (AT5G45340.2, exon 3 of 5)	999	AT5G45340.1	834570	At.9625	NM_123902	-	CYP707A3	K9E15.12|K9E15_12|cytochrome P450|family 707|polypeptide 3|subfamily A	abscisic acid 8'-hydroxylase 3	protein-coding	http://www.ncbi.nlm.nih.gov/nuccore/NM_123902	http://www.uniprot.org/uniprot/?query=CYP707A3&sort=score
2924	Chr5	17585839	17586603	765	*	0.556538	0.469009	0.49835		5	17585839	17586603		-845	5	18407358	18407899	+	1	NA	intron (AT5G45430.1, intron 1 of 12)	intron (AT5G45430.1, intron 1 of 12)	241	AT5G45428.1	6241150	At.72524	NM_001125906	-	CPuORF24	conserved peptide upstream open reading frame 24	conserved peptide upstream open reading frame 24	protein-coding	http://www.ncbi.nlm.nih.gov/nuccore/NM_001125906	http://www.uniprot.org/uniprot/?query=CPuORF24&sort=score
2926	Chr5	17704617	17705527	911	*	0.5153	0.385441	0.499343		5	17704617	17705527		-846	5	18505739	18506268	+	1	NA	exon (AT5G45630.1, exon 1 of 1)	exon (AT5G45630.1, exon 1 of 1)	319	AT5G45630.1	834603	At.30002	NM_123931	-	AT5G45630	MRA19.3|MRA19_3	uncharacterized protein	protein-coding	http://www.ncbi.nlm.nih.gov/nuccore/NM_123931	http://www.uniprot.org/uniprot/?query=AT5G45630&sort=score
2927	Chr5	17712442	17712910	469	*	0.551546	0.482135	0.440209		5	17712442	17712910		-847	5	18842667	18842968	+	1	NA	TTS (AT5G46460.1)	TTS (AT5G46460.1)	117	AT5G46470.1	834690	At.68652	NM_124017	-	RPS6	K11I1.6|K11I1_6|RESISTANT TO P. SYRINGAE 6	protein RESISTANT TO P. SYRINGAE 6	protein-coding	http://www.ncbi.nlm.nih.gov/nuccore/NM_124017	http://www.uniprot.org/uniprot/?query=RPS6&sort=score
2929	Chr5	17730987	17731679	693	*	0.493719	0.529188	0.648761		5	17730987	17731679		-848	5	18850790	18851634	+	1	NA	exon (AT5G46490.1, exon 1 of 4)	exon (AT5G46490.1, exon 1 of 4)	436	AT5G46490.2	834692	At.48067	NM_124019	-	AT5G46490	K11I1.8|K11I1_8	TIR-NBS-LRR class disease resistance protein	protein-coding	http://www.ncbi.nlm.nih.gov/nuccore/NM_124019	http://www.uniprot.org/uniprot/?query=AT5G46490&sort=score
2930	Chr5	17734764	17735054	291	*	0.556401	0.511962	0.510759		5	17734764	17735054		-849	5	18860370	18860849	+	1	NA	exon (AT5G46510.1, exon 1 of 9)	exon (AT5G46510.1, exon 1 of 9)	159	AT5G46510.1	834694	At.29951	NM_124021	-	AT5G46510	K11I1.10|K11I1_10	TIR-NBS-LRR class disease resistance protein	protein-coding	http://www.ncbi.nlm.nih.gov/nuccore/NM_124021	http://www.uniprot.org/uniprot/?query=AT5G46510&sort=score
2933	Chr5	17842748	17843635	888	*	0.515077	0.527761	0.631881		5	17842748	17843635		-850	5	18953873	18954619	+	1	NA	intron (AT5G46710.1, intron 1 of 3)	intron (AT5G46710.1, intron 1 of 3)	446	AT5G46710.1	834714	At.49135	NM_124041	-	AT5G46710	MZA15.12|MZA15_12	PLATZ transcription factor family protein	protein-coding	http://www.ncbi.nlm.nih.gov/nuccore/NM_124041	http://www.uniprot.org/uniprot/?query=AT5G46710&sort=score
2938	Chr5	18228887	18230936	2050	*	0.502476	0.518646	0.506388		5	18228887	18230936		-851	5	18979396	18979640	+	1	NA	exon (AT5G46780.2, exon 2 of 2)	exon (AT5G46780.2, exon 2 of 2)	477	AT5G46780.1	834721	At.29931	NM_124048	-	AT5G46780	MZA15.20|MZA15_20	VQ motif-containing protein	protein-coding	http://www.ncbi.nlm.nih.gov/nuccore/NM_124048	http://www.uniprot.org/uniprot/?query=AT5G46780&sort=score
2940	Chr5	18368946	18371037	2092	*	0.573091	0.505631	0.747264		5	18368946	18371037		-852	5	19136014	19136735	+	1	NA	intron (AT5G47120.1, intron 1 of 5)	intron (AT5G47120.1, intron 1 of 5)	352	AT5G47120.1	834758	At.24669	NM_124083	-	BI1	ARABIDOPSIS BAX INHIBITOR 1|ATBI-1|ATBI1|BAX INHIBITOR 1|BAX inhibitor 1|BI-1|K14A3.7|K14A3_7	BAX inhibitor 1	protein-coding	http://www.ncbi.nlm.nih.gov/nuccore/NM_124083	http://www.uniprot.org/uniprot/?query=BI1&sort=score
2943	Chr5	18407358	18407899	542	*	0.569709	0.669251	0.658479		5	18407358	18407899		-853	5	19171448	19172792	+	1	NA	promoter-TSS (AT5G47210.1)	promoter-TSS (AT5G47210.1)	703	AT5G47220.1	834768	At.19731	NM_124093	-	ERF2	ATERF-2|ATERF2|ETHYLENE RESPONSE FACTOR- 2|ETHYLENE RESPONSIVE ELEMENT BINDING FACTOR 2|MQL5.7|MQL5_7|ethylene responsive element binding factor 2	ethylene-responsive transcription factor 2	protein-coding	http://www.ncbi.nlm.nih.gov/nuccore/NM_124093	http://www.uniprot.org/uniprot/?query=ERF2&sort=score
2945	Chr5	18505739	18506268	530	*	0.485496	0.423014	0.595476		5	18505739	18506268		-854	5	19180032	19181532	+	1	NA	promoter-TSS (AT5G47229.1)	promoter-TSS (AT5G47229.1)	843	AT5G47230.1	834770	At.9512	NM_124094	-	ERF5	ATERF-5|ATERF5|ETHYLENE RESPONSIVE ELEMENT BINDING FACTOR 5|ETHYLENE RESPONSIVE ELEMENT BINDING FACTOR- 5|MQL5.9|MQL5_9|ethylene responsive element binding factor 5	ethylene-responsive transcription factor 5	protein-coding	http://www.ncbi.nlm.nih.gov/nuccore/NM_124094	http://www.uniprot.org/uniprot/?query=ERF5&sort=score
2957	Chr5	18842667	18842968	302	*	0.406966	0.38009	0.471708		5	18842667	18842968		-855	5	19289725	19290332	+	1	NA	exon (AT5G47560.1, exon 1 of 3)	exon (AT5G47560.1, exon 1 of 3)	436	AT5G47560.1	834806	At.71618	NM_124129	-	TDT	ATSDAT|ATTDT|TONOPLAST DICARBOXYLATE TRANSPORTER|tonoplast dicarboxylate transporter	tonoplast dicarboxylate transporter	protein-coding	http://www.ncbi.nlm.nih.gov/nuccore/NM_124129	http://www.uniprot.org/uniprot/?query=TDT&sort=score
2959	Chr5	18850790	18851634	845	*	0.409485	0.423806	0.615259		5	18850790	18851634		-857	5	19397403	19398482	+	1	NA	exon (AT5G47910.1, exon 1 of 8)	exon (AT5G47910.1, exon 1 of 8)	500	AT5G47910.1	834842	At.23270	NM_124165	-	RBOHD	ATRBOHD|MCA23.25|MCA23_25|RESPIRATORY BURST OXIDASE|respiratory burst oxidase homologue D	respiratory burst oxidase-D	protein-coding	http://www.ncbi.nlm.nih.gov/nuccore/NM_124165	http://www.uniprot.org/uniprot/?query=RBOHD&sort=score
2960	Chr5	18860370	18860849	480	*	0.420052	0.38501	0.500815		5	18860370	18860849		-858	5	19605752	19606996	+	1	NA	exon (AT5G48380.1, exon 2 of 3)	exon (AT5G48380.1, exon 2 of 3)	685	AT5G48380.1	834892	At.27413	NM_124213	-	BIR1	BAK1-interacting receptor-like kinase 1|K23F3.10	BAK1-interacting receptor-like kinase BIR1	protein-coding	http://www.ncbi.nlm.nih.gov/nuccore/NM_124213	http://www.uniprot.org/uniprot/?query=BIR1&sort=score
2963	Chr5	18953873	18954619	747	*	0.466121	0.562521	0.536777		5	18953873	18954619		-859	5	19669302	19669883	+	1	NA	promoter-TSS (AT5G48530.1)	promoter-TSS (AT5G48530.1)	327	AT5G48540.1	834910	At.74064	NM_124230	-	AT5G48540	MJE7.18|MJE7_18	receptor-like protein kinase-related family protein	protein-coding	http://www.ncbi.nlm.nih.gov/nuccore/NM_124230	http://www.uniprot.org/uniprot/?query=AT5G48540&sort=score
2967	Chr5	18979396	18979640	245	*	0.521316	0.41074	0.435687		5	18979396	18979640		-860	5	19976881	19977378	+	1	NA	exon (AT5G49280.1, exon 1 of 1)	exon (AT5G49280.1, exon 1 of 1)	319	AT5G49280.1	834988	At.20124	NM_124305	-	AT5G49280	K21P3.16|K21P3_16	hydroxyproline-rich glycoprotein family protein	protein-coding	http://www.ncbi.nlm.nih.gov/nuccore/NM_124305	http://www.uniprot.org/uniprot/?query=AT5G49280&sort=score
2975	Chr5	19136014	19136735	722	*	0.597262	0.762704	0.568472		5	19136014	19136735		-861	5	20016162	20016730	+	1	NA	exon (AT5G49360.1, exon 1 of 6)	exon (AT5G49360.1, exon 1 of 6)	296	AT5G49360.1	834996	At.47570	NM_124313	-	BXL1	ATBXL1|BETA-XYLOSIDASE 1|K7J8.3|K7J8_3|beta-xylosidase 1	bifunctional {beta}-D-xylosidase/{alpha}-L-arabinofuranosidase	protein-coding	http://www.ncbi.nlm.nih.gov/nuccore/NM_124313	http://www.uniprot.org/uniprot/?query=BXL1&sort=score
2978	Chr5	19171448	19172792	1345	*	0.469292	0.444058	0.636958		5	19171448	19172792		-862	5	20070742	20071700	+	1	NA	exon (AT5G49480.1, exon 1 of 1)	exon (AT5G49480.1, exon 1 of 1)	478	AT5G49480.1	835008	At.25561	NM_124325	-	CP1	ATCP1|Ca2+-binding protein 1|K6M13.2|K6M13_2	Ca2+-binding protein 1	protein-coding	http://www.ncbi.nlm.nih.gov/nuccore/NM_124325	http://www.uniprot.org/uniprot/?query=CP1&sort=score
2979	Chr5	19180032	19181532	1501	*	0.50427	0.531943	0.680202		5	19180032	19181532		-863	5	20090797	20091499	+	1	NA	exon (AT5G49520.1, exon 1 of 3)	exon (AT5G49520.1, exon 1 of 3)	372	AT5G49520.1	835012	At.27170	NM_124329	-	WRKY48	ARABIDOPSIS THALIANA WRKY DNA-BINDING PROTEIN 48|ATWRKY48|K6M13.6|K6M13_6|WRKY DNA-binding protein 48	putative WRKY transcription factor 48	protein-coding	http://www.ncbi.nlm.nih.gov/nuccore/NM_124329	http://www.uniprot.org/uniprot/?query=WRKY48&sort=score
2985	Chr5	19289725	19290332	608	*	0.45669	0.518028	0.440935		5	19289725	19290332		-865	5	20800133	20801421	+	1	NA	TTS (AT5G51180.2)	TTS (AT5G51180.2)	639	AT5G51190.1	835193	At.19728	NM_124498	-	AT5G51190	MWD22.13|MWD22_13	ethylene-responsive transcription factor ERF105	protein-coding	http://www.ncbi.nlm.nih.gov/nuccore/NM_124498	http://www.uniprot.org/uniprot/?query=AT5G51190&sort=score
2989	Chr5	19397403	19398482	1080	*	0.608395	0.572703	0.653672		5	19397403	19398482		-866	5	21009612	21010060	+	1	NA	exon (AT5G51720.1, exon 1 of 2)	exon (AT5G51720.1, exon 1 of 2)	244	AT5G51720.1	835246	At.9105	NM_124551	-	AT5G51720	MIO24.14|MIO24_14	CDGSH iron-sulfur domain-containing protein NEET	protein-coding	http://www.ncbi.nlm.nih.gov/nuccore/NM_124551	http://www.uniprot.org/uniprot/?query=AT5G51720&sort=score
2993	Chr5	19605752	19606996	1245	*	0.445215	0.561433	0.583385		5	19605752	19606996		-868	5	21116754	21117883	+	1	NA	exon (AT5G51990.1, exon 1 of 1)	exon (AT5G51990.1, exon 1 of 1)	468	AT5G51990.1	835274	At.64286	NM_124578	-	CBF4	C-repeat-binding factor 4|DEHYDRATION-RESPONSIVE ELEMENT-BINDING PROTEIN 1D|DREB1D|MSG15.8|MSG15_8	dehydration-responsive element-binding protein 1D	protein-coding	http://www.ncbi.nlm.nih.gov/nuccore/NM_124578	http://www.uniprot.org/uniprot/?query=CBF4&sort=score
3000	Chr5	19669302	19669883	582	*	0.469363	0.373943	0.440063		5	19669302	19669883		-869	5	21124453	21124868	+	1	NA	exon (AT5G52020.1, exon 1 of 1)	exon (AT5G52020.1, exon 1 of 1)	287	AT5G52020.1	835277	At.58041	NM_124581	-	AT5G52020	MSG15.10|MSG15_10	ethylene-responsive transcription factor ERF025	protein-coding	http://www.ncbi.nlm.nih.gov/nuccore/NM_124581	http://www.uniprot.org/uniprot/?query=AT5G52020&sort=score
3007	Chr5	19976881	19977378	498	*	0.429311	0.424146	0.53056		5	19976881	19977378		-870	5	21138834	21140756	+	1	NA	exon (AT5G52050.1, exon 1 of 1)	exon (AT5G52050.1, exon 1 of 1)	933	AT5G52050.1	835280	At.29643	NM_124584	-	AT5G52050	MSG15.13|MSG15_13	MATE efflux family protein	protein-coding	http://www.ncbi.nlm.nih.gov/nuccore/NM_124584	http://www.uniprot.org/uniprot/?query=AT5G52050&sort=score
3009	Chr5	20016162	20016730	569	*	0.478534	0.598617	0.588125		5	20016162	20016730		-872	5	21483432	21483695	+	1	NA	promoter-TSS (AT5G52990.1)	promoter-TSS (AT5G52990.1)	158	AT5G52980.1	835377	At.29582	NM_124677	-	AT5G52980	MNB8.4|MNB8_4	uncharacterized protein	protein-coding	http://www.ncbi.nlm.nih.gov/nuccore/NM_124677	http://www.uniprot.org/uniprot/?query=AT5G52980&sort=score
3013	Chr5	20070742	20071700	959	*	0.916182	0.737334	0.766253		5	20070742	20071700		-873	5	21633083	21634196	+	1	NA	promoter-TSS (AT5G53310.1)	promoter-TSS (AT5G53310.1)	523	AT5G53300.2	835411	At.24357	NM_001161304	-	UBC10	ubiquitin-conjugating enzyme 10	ubiquitin-conjugating enzyme E2 10	protein-coding	http://www.ncbi.nlm.nih.gov/nuccore/NM_001161304	http://www.uniprot.org/uniprot/?query=UBC10&sort=score
3014	Chr5	20090797	20091499	703	*	0.447264	0.446836	0.48917		5	20090797	20091499		-874	5	21762791	21763414	+	1	NA	5' UTR (AT5G53570.1, exon 1 of 5)	5' UTR (AT5G53570.1, exon 1 of 5)	359	AT5G53570.2	835439	At.7692	NM_001161305	-	AT5G53570	MNC6.11|MNC6_11	RabGAP/TBC domain-containing protein	protein-coding	http://www.ncbi.nlm.nih.gov/nuccore/NM_001161305	http://www.uniprot.org/uniprot/?query=AT5G53570&sort=score
3027	Chr5	20800133	20801421	1289	*	0.443262	0.49118	0.510622		5	20800133	20801421		-875	5	21972507	21972863	+	1	NA	exon (AT5G54145.1, exon 1 of 1)	exon (AT5G54145.1, exon 1 of 1)	220	AT5G54145.1	835502	At.26201	NM_148129	-	AT5G54145	-	uncharacterized protein	protein-coding	http://www.ncbi.nlm.nih.gov/nuccore/NM_148129	http://www.uniprot.org/uniprot/?query=AT5G54145&sort=score
3032	Chr5	21009612	21010060	449	*	0.502566	0.343323	0.579436		5	21009612	21010060		-877	5	22121412	22121956	+	1	NA	exon (AT5G54490.1, exon 1 of 1)	exon (AT5G54490.1, exon 1 of 1)	280	AT5G54490.1	835537	At.29493	NM_124829	-	PBP1	F24B18.11|F24B18_11|pinoid-binding protein 1	pinoid-binding protein 1	protein-coding	http://www.ncbi.nlm.nih.gov/nuccore/NM_124829	http://www.uniprot.org/uniprot/?query=PBP1&sort=score
3034	Chr5	21116754	21117883	1130	*	0.645253	0.573822	0.599722		5	21116754	21117883		-878	5	22232233	22232881	+	1	NA	exon (AT5G54720.1, exon 1 of 1)	exon (AT5G54720.1, exon 1 of 1)	392	AT5G54720.1	835561	At.75573	NM_124853	-	AT5G54720	K5F14.7|K5F14_7	ankyrin repeat-containing protein	protein-coding	http://www.ncbi.nlm.nih.gov/nuccore/NM_124853	http://www.uniprot.org/uniprot/?query=AT5G54720&sort=score
3035	Chr5	21124453	21124868	416	*	0.440458	0.386734	0.512413		5	21124453	21124868		-879	5	22307540	22309447	+	1	NA	promoter-TSS (AT5G54930.1)	promoter-TSS (AT5G54930.1)	914	AT5G54940.1	835585	At.23443	NM_124876	-	AT5G54940	MBG8.21|MBG8_21	translation initiation factor SUI1 family protein	protein-coding	http://www.ncbi.nlm.nih.gov/nuccore/NM_124876	http://www.uniprot.org/uniprot/?query=AT5G54940&sort=score
3036	Chr5	21138834	21140756	1923	*	0.58361	0.571941	0.625415		5	21138834	21140756		-880	5	22580790	22581539	+	1	NA	promoter-TSS (AT5G55800.1)	promoter-TSS (AT5G55800.1)	170	AT5G55790.1	835673	At.74252	NM_124961	-	AT5G55790	MDF20.23|MDF20_23	uncharacterized protein	protein-coding	http://www.ncbi.nlm.nih.gov/nuccore/NM_124961	http://www.uniprot.org/uniprot/?query=AT5G55790&sort=score
3045	Chr5	21483432	21483695	264	*	0.304646	0.26643	0.300064		5	21483432	21483695		-881	5	22735975	22736605	+	1	NA	TTS (AT5G56160.1)	TTS (AT5G56160.1)	375	AT5G56170.1	835716	At.74781	NM_124999	-	LLG1	LORELEI-LIKE-GPI-ANCHORED PROTEIN 1|MDA7.23|MDA7_23	LORELEI-LIKE-GPI-ANCHORED PROTEIN 1	protein-coding	http://www.ncbi.nlm.nih.gov/nuccore/NM_124999	http://www.uniprot.org/uniprot/?query=LLG1&sort=score
3049	Chr5	21633083	21634196	1114	*	0.509092	0.417285	0.540469		5	21633083	21634196		-883	5	23306540	23308320	+	1	NA	exon (AT5G57560.1, exon 2 of 2)	exon (AT5G57560.1, exon 2 of 2)	852	AT5G57560.1	835860	At.24429	NM_125137	-	TCH4	MUA2.13|MUA2_13|Touch 4|XTH22|XYLOGLUCAN ENDOTRANSGLYCOSYLASE|xyloglucan endotransglucosylase/hydrolase 22	xyloglucan endotransglucosylase/hydrolase protein 22	protein-coding	http://www.ncbi.nlm.nih.gov/nuccore/NM_125137	http://www.uniprot.org/uniprot/?query=TCH4&sort=score
3057	Chr5	21762791	21763414	624	*	0.395327	0.494022	0.671939		5	21762791	21763414		-884	5	23355528	23356443	+	1	NA	exon (AT5G57660.1, exon 1 of 2)	exon (AT5G57660.1, exon 1 of 2)	522	AT5G57660.1	835872	At.20797	NM_125149	-	COL5	ATCOL5|CONSTANS-like 5|MRI1.1|MRI1_1	zinc finger protein CONSTANS-LIKE 5	protein-coding	http://www.ncbi.nlm.nih.gov/nuccore/NM_125149	http://www.uniprot.org/uniprot/?query=COL5&sort=score
3059	Chr5	21972507	21972863	357	*	0.450382	0.422266	0.42572		5	21972507	21972863		-885	5	23384240	23385554	+	1	NA	exon (AT5G57710.1, exon 1 of 4)	exon (AT5G57710.1, exon 1 of 4)	103	AT5G57710.1	835878	At.43089	NM_125154	-	AT5G57710	MRI1.7|MRI1_7	protein SUPPRESSOR OF MAX2 1	protein-coding	http://www.ncbi.nlm.nih.gov/nuccore/NM_125154	http://www.uniprot.org/uniprot/?query=AT5G57710&sort=score
3064	Chr5	22121412	22121956	545	*	0.430757	0.553691	0.646452		5	22121412	22121956		-886	5	23500480	23501191	+	1	NA	TTS (AT5G58060.1)	TTS (AT5G58060.1)	373	AT5G58070.1	835919	At.24479	NM_125192	-	TIL	ATTIL|K21L19.9|K21L19_9|TEMPERATURE-INDUCED LIPOCALIN|temperature-induced lipocalin	temperature-induced lipocalin TIL1	protein-coding	http://www.ncbi.nlm.nih.gov/nuccore/NM_125192	http://www.uniprot.org/uniprot/?query=TIL&sort=score
3065	Chr5	22232233	22232881	649	*	0.529921	0.486183	0.646457		5	22232233	22232881		-887	5	23506904	23507193	+	1	NA	promoter-TSS (AT5G58100.1)	promoter-TSS (AT5G58100.1)	239	AT5G58090.1	835921	At.9709	NM_125194	-	AT5G58090	K21L19.12|K21L19_12	glucan endo-1,3-beta-glucosidase 6	protein-coding	http://www.ncbi.nlm.nih.gov/nuccore/NM_125194	http://www.uniprot.org/uniprot/?query=AT5G58090&sort=score
3068	Chr5	22307540	22309447	1908	*	0.429712	0.356612	0.515935		5	22307540	22309447		-888	5	23517438	23517864	+	1	NA	exon (AT5G58120.1, exon 1 of 4)	exon (AT5G58120.1, exon 1 of 4)	159	AT5G58120.1	835924	At.63913	NM_125197	-	AT5G58120	K21L19.1|K21L19_1	TIR-NBS-LRR class disease resistance protein	protein-coding	http://www.ncbi.nlm.nih.gov/nuccore/NM_125197	http://www.uniprot.org/uniprot/?query=AT5G58120&sort=score
3076	Chr5	22580790	22581539	750	*	0.279079	0.289355	0.313869		5	22580790	22581539		-889	5	23621928	23623460	+	1	NA	exon (AT5G58430.1, exon 1 of 1)	exon (AT5G58430.1, exon 1 of 1)	750	AT5G58430.1	835956	At.21678	NM_125229	-	EXO70B1	ATEXO70B1|MQJ2.2|MQJ2_2|exocyst subunit exo70 family protein B1	exocyst subunit exo70 family protein B1	protein-coding	http://www.ncbi.nlm.nih.gov/nuccore/NM_125229	http://www.uniprot.org/uniprot/?query=EXO70B1&sort=score
3079	Chr5	22735975	22736605	631	*	0.458445	0.473612	0.352794		5	22735975	22736605		-890	5	23699380	23700319	+	1	NA	TTS (AT5G58640.2)	TTS (AT5G58640.2)	376	AT5G58650.1	835979	At.66734	NM_125252	-	PSY1	MZN1.10|MZN1_10|plant peptide containing sulfated tyrosine 1	tyrosine-sulfated glycopeptide 1	protein-coding	http://www.ncbi.nlm.nih.gov/nuccore/NM_125252	http://www.uniprot.org/uniprot/?query=PSY1&sort=score
3092	Chr5	23306540	23308320	1781	*	0.566345	0.46055	0.487454		5	23306540	23308320		-891	5	23722279	23723113	+	1	NA	TTS (AT5G58730.1)	TTS (AT5G58730.1)	441	AT5G58720.1	835986	At.49190	NM_001125987	-	AT5G58720	MZN1.26|MZN1_26	smr (Small MutS Related) domain-containing protein	protein-coding	http://www.ncbi.nlm.nih.gov/nuccore/NM_001125987	http://www.uniprot.org/uniprot/?query=AT5G58720&sort=score
3094	Chr5	23355528	23356443	916	*	0.468394	0.441599	0.387856		5	23355528	23356443		-892	5	23996961	23997544	+	1	NA	exon (AT5G59540.2, exon 1 of 2)	exon (AT5G59540.2, exon 1 of 2)	337	AT5G59540.2	836073	At.9727	NM_001037027	-	AT5G59540	F2O15.6|F2O15_6	oxidoreductase, 2OG-Fe(II) oxygenase family protein	protein-coding	http://www.ncbi.nlm.nih.gov/nuccore/NM_001037027	http://www.uniprot.org/uniprot/?query=AT5G59540&sort=score
3095	Chr5	23384240	23385554	1315	*	0.320571	0.333986	0.38296		5	23384240	23385554		-893	5	23998041	23999772	+	1	NA	exon (AT5G59550.1, exon 1 of 1)	exon (AT5G59550.1, exon 1 of 1)	886	AT5G59550.1	836074	At.9728	NM_125347	-	AT5G59550	F2O15.22|F2O15_22	ABA- and drought-induced RING-DUF1117 protein	protein-coding	http://www.ncbi.nlm.nih.gov/nuccore/NM_125347	http://www.uniprot.org/uniprot/?query=AT5G59550&sort=score
3098	Chr5	23500480	23501191	712	*	0.490999	0.370862	0.544784		5	23500480	23501191		-895	5	24102935	24104183	+	1	NA	exon (AT5G59820.1, exon 1 of 1)	exon (AT5G59820.1, exon 1 of 1)	587	AT5G59820.1	836103	At.24260	NM_125374	-	RHL41	MMN10.11|MMN10_11|RESPONSIVE TO HIGH LIGHT 41|ZAT12	high light responsive zinc finger protein ZAT12	protein-coding	http://www.ncbi.nlm.nih.gov/nuccore/NM_125374	http://www.uniprot.org/uniprot/?query=RHL41&sort=score
3099	Chr5	23506904	23507193	290	*	0.422236	0.376973	0.392199		5	23506904	23507193		-896	5	24288655	24290040	+	1	NA	exon (AT5G60390.2, exon 2 of 4)	exon (AT5G60390.2, exon 2 of 4)	684	AT5G60390.3	836161	At.75210	NM_001037030	-	AT5G60390	MUF9.8	elongation factor 1-alpha 4	protein-coding	http://www.ncbi.nlm.nih.gov/nuccore/NM_001037030	http://www.uniprot.org/uniprot/?query=AT5G60390&sort=score
3101	Chr5	23517438	23517864	427	*	0.460902	0.374072	0.536916		5	23517438	23517864		-897	5	24386166	24387948	+	1	NA	TTS (AT5G60680.1)	TTS (AT5G60680.1)	912	AT5G60680.1	836189	At.7237	NM_125461	-	AT5G60680	MUP24.10|MUP24_10	uncharacterized protein	protein-coding	http://www.ncbi.nlm.nih.gov/nuccore/NM_125461	http://www.uniprot.org/uniprot/?query=AT5G60680&sort=score
3106	Chr5	23621928	23623460	1533	*	0.600459	0.571086	0.671116		5	23621928	23623460		-898	5	24623433	24624033	+	1	NA	intron (AT5G61210.1, intron 1 of 4)	intron (AT5G61210.1, intron 1 of 4)	434	AT5G61210.1	836242	At.64808	NM_125514	-	SNAP33	ATSNAP33|ATSNAP33B|MAF19.2|MAF19_2|SNP33|soluble N-ethylmaleimide-sensitive factor adaptor protein 33	soluble N-ethylmaleimide-sensitive factor adaptor protein 33	protein-coding	http://www.ncbi.nlm.nih.gov/nuccore/NM_125514	http://www.uniprot.org/uniprot/?query=SNAP33&sort=score
3110	Chr5	23699380	23700319	940	*	0.519259	0.462679	0.557335		5	23699380	23700319		-899	5	24675080	24675422	+	1	NA	5' UTR (AT5G61380.1, exon 1 of 6)	5' UTR (AT5G61380.1, exon 1 of 6)	187	AT5G61380.1	836259	At.21919	NM_125531	-	TOC1	APRR1|AtTOC1|MFB13.13|MFB13_13|PRR1|PSEUDO-RESPONSE REGULATOR 1|TIMING OF CAB EXPRESSION 1	two-component response regulator-like APRR1	protein-coding	http://www.ncbi.nlm.nih.gov/nuccore/NM_125531	http://www.uniprot.org/uniprot/?query=TOC1&sort=score
3111	Chr5	23722279	23723113	835	*	0.481176	0.44813	0.492995		5	23722279	23723113		-900	5	24713329	24713610	+	1	NA	promoter-TSS (AT5G61450.1)	promoter-TSS (AT5G61450.1)	-525	AT5G61450.1	836266	At.8629	NM_125538	-	AT5G61450	MCI2.1	P-loop containing nucleoside triphosphate hydrolases superfamily protein	protein-coding	http://www.ncbi.nlm.nih.gov/nuccore/NM_125538	http://www.uniprot.org/uniprot/?query=AT5G61450&sort=score
3120	Chr5	23996961	23997544	584	*	0.450577	0.349313	0.4819		5	23996961	23997544		-901	5	24764141	24765313	+	1	NA	TTS (AT5G61580.2)	TTS (AT5G61580.2)	597	AT5G61590.1	836280	At.24138	NM_125552	-	AT5G61590	K11J9.4|K11J9_4	ethylene-responsive transcription factor ERF107	protein-coding	http://www.ncbi.nlm.nih.gov/nuccore/NM_125552	http://www.uniprot.org/uniprot/?query=AT5G61590&sort=score
[truncated: 50 more rows]
