# Supplementary material for: Arabidopsis RNA processing factor SERRATE regulates the transcription of intronless genes
Source: eLife. 2018 Aug 28;7:e37078. doi: 10.7554/eLife.37078 (PMC6135607; doi:10.7554/eLife.37078)
Supplement: Supplementary file 2. — The table contains information about all significantly enriched sequences among the SE binding sites, and the distribution of the peaks among the SE binding sites. [file elife-37078-supp2.xlsx]

## Sheet: Summary
Motif	ID	k-mer	k-mer significance	e-value	Number of peaks with at least one predicted site	Max number of peaks per site	Mean number of peaks per site	motif	database	number of total TF found	Top 3 hits
1	oligos_6nt_mkv3_m1	6	62.88	1.3e-63	220 (21.74%)	6	1.55		ArabidopsisPBM	1	DEAR3
									Athamap	0
									cistrome	0
									jaspar_core_nonredundant_plants	0
2	oligos_6nt_mkv3_m2	6	48.39	4.1e-49	451 (44.57%)	34	3.11		ArabidopsisPBM	12	ERF1, RAP2.3, RAP2.6
									Athamap	2	NtERF2, ABI4
									cistrome	71	CRF10, PUCHI, AT1G28160
									jaspar_core_nonredundant_plants	21	CRF2, ERF4, ERF3
3	oligos_6nt_mkv3_m3	6	45.66	2.2e-46	497 (49.11%)	79	3.17		ArabidopsisPBM	1	DREB2C
									Athamap	0
									cistrome	45	At1g75490 (ERF/AP2), AT1G44830 (ERF/AP2), CEJ1
									jaspar_core_nonredundant_plants	2	DREB2C, ERF008
4	oligos_6nt_mkv3_m4	6	42.75	1.8e-43	294 (29.05%)	6	1.45		ArabidopsisPBM	0
									Athamap	0
									cistrome	1	RAV1
									jaspar_core_nonredundant_plants	0
5	oligos_6nt_mkv3_m5	6	48.39	4.1e-49	468 (46.25%)	15	2.86		ArabidopsisPBM	8	DEAR3, RAP2.6, ERF1
									Athamap	2	NtERF2, ABI4
									cistrome	63	AT1G28160 (ERF/AP2), ERF3, PUCHI
									jaspar_core_nonredundant_plants	20	Os05g0497200 (AP2/ERF), ERF008, ERF094
6	oligos_7nt_mkv4_m1	7	36.43	3.7e-37	225 (22.23%)	7	1.72		ArabidopsisPBM	1	DEAR3
									Athamap	0
									cistrome	0
									jaspar_core_nonredundant_plants	0
7	oligos_7nt_mkv4_m2	7	28.58	2.6e-29	164 (16.21%)	9	1.48		ArabidopsisPBM	0
									Athamap	1	OsCBT
									cistrome	4	FAR1, MYB88, CAMTA1
									jaspar_core_nonredundant_plants	16	FHY3, BHLH34, CMTA2
8	oligos_7nt_mkv4_m3	7	24.25	5.6e-25	274 (27.08%)	4	1.25		ArabidopsisPBM	0
									Athamap	0
									cistrome	9	AT1G72740, TBP3, TRP2
									jaspar_core_nonredundant_plants	2	P0510F09.23 (Os MYB1-like), TRB2
9	oligos_7nt_mkv4_m4	7	17.43	3.7e-18	244 (24.11%)	6	1.33		ArabidopsisPBM	0
									Athamap	0
									cistrome	2	AT1G18960 (MYB-related), AT5G25475 (AP2/B3)
									jaspar_core_nonredundant_plants	0
10	oligos_7nt_mkv4_m5	7	16.41	3.9e-17	314 (31.03%)	7	1.44		ArabidopsisPBM	0
									Athamap	0
									cistrome	1	At3g13040 (MYB-like )
									jaspar_core_nonredundant_plants	0

## Sheet: Distribution of peaks
Motif			Motif
1			6
2			7
3			8
4			9
5			10

## Sheet: 10_oligos_7nt_mkv4_m5
cistrome
id1	id2	name1	name2	cor	Ncor	logoDP	NIcor	NSW	SSD	NsEucl	w1	w2	w	W	Wr	wr1	wr2	strand	offset	consensus1	consensus2	rcor	rNcor	rlogoDP	rNIcor	rNsEucl	rSSD	rNSW	rank_mean	match_rank
oligos_7nt_mkv4_m5	G2like_tnt.At3g13040_col_b_m1	oligos_7nt_mkv4_m5	G2like_tnt.At3g13040_col_b_m1	0.849	0.424	4551	0.404	0.919	12968	0.89934	15	9	8	16	0.5000	0.5333	0.8889	D	-1	aaaAAACA.......	.wGAAAACa	1	1	1	1	1	1	1	10000	1

## Sheet: 9_oligos_7nt_mkv4_m4
cistrome
id1	id2	name1	name2	cor	Ncor	logoDP	NIcor	NSW	SSD	NsEucl	w1	w2	w	W	Wr	wr1	wr2	strand	offset	consensus1	consensus2	rcor	rNcor	rlogoDP	rNIcor	rNsEucl	rSSD	rNSW	rank_mean	match_rank
oligos_7nt_mkv4_m4	MYBrelated_tnt.AT1G18960_col_a_m1	oligos_7nt_mkv4_m4	MYBrelated_tnt.AT1G18960_col_a_m1	0.804	0.402	5814	0.395	0.924	16818	0.91664	11	22	11	22	0.5000	10000	0.5000	D	-7	aaCAAGAACma	.......wwCAmCAACaw....	1	2	1	2	1	1	1	12857	1
oligos_7nt_mkv4_m4	ABI3VP1_tnt.AT5G25475_col_a_m1	oligos_7nt_mkv4_m4	ABI3VP1_tnt.AT5G25475_col_a_m1	0.755	0.412	4893	0.407	0.842	18956	0.83774	11	6	6	11	0.5455	0.5455	10000	D	2	..CAAGAA...	CAAGCA	2	1	2	1	2	2	2	17143	2

## Sheet: 8_oligos_7nt_mkv4_m3
cistrome
id1	id2	name1	name2	cor	Ncor	logoDP	NIcor	NSW	SSD	NsEucl	w1	w2	w	W	Wr	wr1	wr2	strand	offset	consensus1	consensus2	rcor	rNcor	rlogoDP	rNIcor	rNsEucl	rSSD	rNSW	rank_mean	match_rank
oligos_7nt_mkv4_m3	MYBrelated_tnt.AT1G72740_col_a_m1	oligos_7nt_mkv4_m3	MYBrelated_tnt.AT1G72740_col_a_m1	0.938	0.813	7745	0.815	0.968	0.8384	0.95020	13	15	13	15	0.8667	10000	0.8667	D	-1	hhAAACCCTArmh	.ctAAACCCTAAwy.	2	1	3	1	2	2	2	18571	1
oligos_7nt_mkv4_m3	MYBrelated_tnt.AT1G72740_colamp_a_m1	oligos_7nt_mkv4_m3	MYBrelated_tnt.AT1G72740_colamp_a_m1	0.961	0.595	0.244	-0.077	0.981	0.5014	0.96149	13	21	13	21	0.6190	10000	0.6190	R	0	hhAAACCCTArmh	MWAAACCCTAAWY........	1	3	9	8	1	1	1	34286	2
oligos_7nt_mkv4_m3	MYBrelated_tnt.TBP3_col_a_m1	oligos_7nt_mkv4_m3	MYBrelated_tnt.TBP3_col_a_m1	0.865	0.592	6076	0.574	0.949	13317	0.93723	13	19	13	19	0.6842	10000	0.6842	D	-4	hhAAACCCTArmh	....htwwrCCCTAAwt..	4	4	5	2	4	4	4	38571	3
oligos_7nt_mkv4_m3	MYBrelated_tnt.TBP3_colamp_a_m1	oligos_7nt_mkv4_m3	MYBrelated_tnt.TBP3_colamp_a_m1	0.901	0.617	0.307	-0.134	0.963	0.9648	0.94657	13	19	13	19	0.6842	10000	0.6842	R	-5	hhAAACCCTArmh	.....HTAARCCCTAAWY.	3	2	8	9	3	3	3	44286	4
oligos_7nt_mkv4_m3	MYBrelated_tnt.TRP2_colamp_a_m1	oligos_7nt_mkv4_m3	MYBrelated_tnt.TRP2_colamp_a_m1	0.861	0.533	8059	0.521	0.914	22304	0.91877	13	21	13	21	0.6190	10000	0.6190	D	-5	hhAAACCCTArmh	.....CTAAACCCTAAAC...	5	6	1	4	5	5	5	44286	5
oligos_7nt_mkv4_m3	MYBrelated_tnt.TRP2_col_a_m1	oligos_7nt_mkv4_m3	MYBrelated_tnt.TRP2_col_a_m1	0.830	0.540	7793	0.526	0.895	27202	0.91029	13	20	13	20	0.6500	10000	0.6500	D	-5	hhAAACCCTArmh	.....CTAAACCCTAAAC..	6	5	2	3	8	8	8	57143	6
oligos_7nt_mkv4_m3	MYBrelated_tnt.AT4G12670_colamp_a_m1	oligos_7nt_mkv4_m3	MYBrelated_tnt.AT4G12670_colamp_a_m1	0.788	0.488	5771	0.469	0.905	24611	0.91467	13	21	13	21	0.6190	10000	0.6190	D	-8	hhAAACCCTArmh	........mTAMACmYKAAAy	9	7	6	5	6	6	6	64286	7
oligos_7nt_mkv4_m3	SRS_tnt.SRS7_col_a_m1	oligos_7nt_mkv4_m3	SRS_tnt.SRS7_col_a_m1	0.811	0.458	5758	0.433	0.905	24727	0.91447	13	23	13	23	0.5652	10000	0.5652	D	-5	hhAAACCCTArmh	.....CTAAACCCTAAAC.....	8	9	7	7	7	7	7	74286	8
oligos_7nt_mkv4_m3	MYBrelated_tnt.TRP1_col_m1	oligos_7nt_mkv4_m3	MYBrelated_tnt.TRP1_col_m1	0.826	0.467	7611	0.454	0.895	27232	0.91024	13	23	13	23	0.5652	10000	0.5652	D	-5	hhAAACCCTArmh	.....CTAAACCCTAAAC.....	7	8	4	6	9	9	9	74286	9
jaspar_core_nonredundant_plants
id1	id2	name1	name2	cor	Ncor	logoDP	NIcor	NSW	SSD	NsEucl	w1	w2	w	W	Wr	wr1	wr2	strand	offset	consensus1	consensus2	rcor	rNcor	rlogoDP	rNIcor	rNsEucl	rSSD	rNSW	rank_mean	match_rank
oligos_7nt_mkv4_m3	MA1030.1	oligos_7nt_mkv4_m3	P0510F09.23	0.856	0.659	3560	0.628	0.948	10439	0.92775	13	10	10	13	0.7692	0.7692	10000	D	3	...AACCCTArmh	wrmCCTArhy	1	1	2	1	1	1	1	11429	1
oligos_7nt_mkv4_m3	MA1073.1	oligos_7nt_mkv4_m3	TRB2	0.806	0.496	4680	0.460	0.908	14648	0.89302	13	8	8	13	0.6154	0.6154	10000	D	3	...AACCCTAr..	wrmCCTAr	2	2	1	2	2	2	2	18571	2

## Sheet: 7_oligos_7nt_mkv4_m2
Athamap
id1	id2	name1	name2	cor	Ncor	logoDP	NIcor	NSW	SSD	NsEucl	w1	w2	w	W	Wr	wr1	wr2	strand	offset	consensus1	consensus2	rcor	rNcor	rlogoDP	rNIcor	rNsEucl	rSSD	rNSW	rank_mean	match_rank
oligos_7nt_mkv4_m2	850_M01179_TRANSFAC_2012.1__OsCBT_Athamap_20091028_	oligos_7nt_mkv4_m2	850_M01179_TRANSFAC_2012.1__OsCBT_Athamap_20091028_	0.751	0.442	1349	0.012	0.906	18836	0.90295	12	15	10	17	0.5882	0.8333	0.6667	R	-5	mhCACGCGCc..	.....MMMACRCGKA	1	1	1	1	1	1	1	10000	1
cistrome
id1	id2	name1	name2	cor	Ncor	logoDP	NIcor	NSW	SSD	NsEucl	w1	w2	w	W	Wr	wr1	wr2	strand	offset	consensus1	consensus2	rcor	rNcor	rlogoDP	rNIcor	rNsEucl	rSSD	rNSW	rank_mean	match_rank
oligos_7nt_mkv4_m2	FAR1_tnt.FAR1_col_a_m1	oligos_7nt_mkv4_m2	FAR1_tnt.FAR1_col_a_m1	0.980	0.784	7396	0.789	0.986	0.3400	0.96564	12	15	12	15	0.8000	10000	0.8000	D	-2	mhCACGCGCckc	..yyCACGCGCyty.	1	2	1	1	1	1	1	11429	1
oligos_7nt_mkv4_m2	MYB_tnt.MYB88_col_a_m1	oligos_7nt_mkv4_m2	MYB_tnt.MYB88_col_a_m1	0.877	0.701	4765	0.675	0.958	10020	0.94102	12	15	12	15	0.8000	10000	0.8000	D	-2	mhCACGCGCckc	..ymcACGCkCCwc.	3	3	2	2	3	3	3	27143	2
oligos_7nt_mkv4_m2	FAR1_tnt.FAR1_colamp_a_m1	oligos_7nt_mkv4_m2	FAR1_tnt.FAR1_colamp_a_m1	0.979	0.489	0.197	0.120	0.983	0.3700	0.96090	12	21	11	22	0.5000	0.9167	0.5238	R	-10	mhCACGCGCck.	..........YYCACGCGCYK	2	4	4	4	2	2	2	28571	3
oligos_7nt_mkv4_m2	CAMTA_tnt.CAMTA1_col_a_m1	oligos_7nt_mkv4_m2	CAMTA_tnt.CAMTA1_col_a_m1	0.856	0.856	4084	0.515	0.947	12648	0.93373	12	12	12	12	10000	10000	10000	R	0	mhCACGCGCckc	YHMACGCGYTTT	4	1	3	3	4	4	4	32857	4
jaspar_core_nonredundant_plants
id1	id2	name1	name2	cor	Ncor	logoDP	NIcor	NSW	SSD	NsEucl	w1	w2	w	W	Wr	wr1	wr2	strand	offset	consensus1	consensus2	rcor	rNcor	rlogoDP	rNIcor	rNsEucl	rSSD	rNSW	rank_mean	match_rank
oligos_7nt_mkv4_m2	MA0557.1	oligos_7nt_mkv4_m2	FHY3	0.953	0.953	5863	0.959	0.982	0.4433	0.96077	12	12	12	12	10000	10000	10000	D	0	mhCACGCGCckc	ywCACGCGCThw	1	1	1	1	1	1	1	10000	1
oligos_7nt_mkv4_m2	MA0962.1	oligos_7nt_mkv4_m2	BHLH34	0.866	0.578	4375	0.409	0.934	10629	0.90887	12	8	8	12	0.6667	0.6667	10000	R	1	.hCACGCGC...	MCACGTGC	3	6	7	8	4	3	3	48571	2
oligos_7nt_mkv4_m2	MA0969.1	oligos_7nt_mkv4_m2	CMTA2	0.885	0.663	0.198	-0.052	0.959	0.7349	0.93265	12	9	9	12	0.7500	0.7500	10000	R	3	...ACGCGCckc	ACRCGSTWW	2	3	15	14	2	2	2	57143	3
oligos_7nt_mkv4_m2	MA0569.1	oligos_7nt_mkv4_m2	MYC4	0.787	0.525	5391	0.521	0.888	17999	0.88142	12	8	8	12	0.6667	0.6667	10000	D	1	.hCACGCGC...	rCACGTGC	7	8	4	2	9	10	11	72857	4
oligos_7nt_mkv4_m2	MA0964.1	oligos_7nt_mkv4_m2	BIM1	0.787	0.545	1374	0.139	0.920	14393	0.90574	12	10	9	13	0.6923	0.7500	0.9000	R	-1	mhCACGCGC...	.RKCACGTGV	8	7	13	13	5	5	4	78571	5
oligos_7nt_mkv4_m2	MA0980.1	oligos_7nt_mkv4_m2	RAP2-10	0.815	0.439	2565	0.410	0.904	13495	0.88265	12	8	7	13	0.5385	0.5833	0.8750	D	5	.....GCGCckc	GCGCCGC.	4	13	12	7	8	4	7	78571	6
oligos_7nt_mkv4_m2	MA1025.1	oligos_7nt_mkv4_m2	HBI1	0.770	0.770	3137	0.310	0.919	19507	0.91770	12	12	12	12	10000	10000	10000	R	0	mhCACGCGCckc	AGCACGTGCMCG	12	2	8	12	3	13	5	78571	7
oligos_7nt_mkv4_m2	MA1021.1	oligos_7nt_mkv4_m2	PHYPADRAFT_48267	0.786	0.524	5654	0.517	0.885	18358	0.88024	12	8	8	12	0.6667	0.6667	10000	D	1	.hCACGCGC...	cCACGTGc	9	9	3	3	10	11	12	81429	8
oligos_7nt_mkv4_m2	MA0970.1	oligos_7nt_mkv4_m2	CMTA3	0.782	0.586	0.179	-0.142	0.915	15350	0.90266	12	9	9	12	0.7500	0.7500	10000	R	0	mhCACGCGC...	VYRACRCGG	10	4	16	15	6	8	6	92857	9
oligos_7nt_mkv4_m2	MA1053.1	oligos_7nt_mkv4_m2	ERF109	0.789	0.425	2724	0.393	0.891	15327	0.87494	12	8	7	13	0.5385	0.5833	0.8750	D	5	.....GCGCckc	sCGCCGC.	6	15	10	10	15	7	10	104286	10
oligos_7nt_mkv4_m2	MA1052.1	oligos_7nt_mkv4_m2	RAP2-6	0.792	0.426	2955	0.394	0.881	16633	0.86972	12	8	7	13	0.5385	0.5833	0.8750	D	5	.....GCGCckc	SCGCCGC.	5	14	9	9	16	9	13	107143	11
oligos_7nt_mkv4_m2	MA1074.1	oligos_7nt_mkv4_m2	UNE10	0.769	0.513	5829	0.503	0.875	20004	0.87499	12	8	8	12	0.6667	0.6667	10000	D	1	.hCACGCGC...	cCACGTGm	13	10	2	5	14	15	16	107143	12
oligos_7nt_mkv4_m2	MA0957.1	oligos_7nt_mkv4_m2	BHLH3	0.756	0.504	4466	0.502	0.879	19419	0.87683	12	8	8	12	0.6667	0.6667	10000	D	1	.hCACGCGC...	rCACGTGy	15	12	6	6	11	12	14	108571	13
oligos_7nt_mkv4_m2	MA0958.1	oligos_7nt_mkv4_m2	BHLH13	0.768	0.512	5364	0.512	0.876	19900	0.87531	12	8	8	12	0.6667	0.6667	10000	D	1	.hCACGCGC...	rCACGTGC	14	11	5	4	13	14	15	108571	14
oligos_7nt_mkv4_m2	MA0976.1	oligos_7nt_mkv4_m2	CRF4	0.779	0.420	2693	0.385	0.894	14904	0.87668	12	8	7	13	0.5385	0.5833	0.8750	D	5	.....GCGCckc	sCGCCGC.	11	16	11	11	12	6	9	108571	15
oligos_7nt_mkv4_m2	MA0549.1	oligos_7nt_mkv4_m2	BZR2	0.756	0.582	0.337	-0.145	0.895	21065	0.89737	12	11	10	13	0.7692	0.8333	0.9091	R	-1	mhCACGCGCc..	.SMCACGTGYG	16	5	14	16	7	16	8	117143	16
Host name rsat01
Job started 2017-02-13.190554

## Sheet: 6_oligos_7nt_mkv4_m1
ArabidopsisPBM
id1	id2	name1	name2	cor	Ncor	logoDP	NIcor	NSW	SSD	NsEucl	w1	w2	w	W	Wr	wr1	wr2	strand	offset	consensus1	consensus2	rcor	rNcor	rlogoDP	rNIcor	rNsEucl	rSSD	rNSW	rank_mean	match_rank
oligos_7nt_mkv4_m1	7214_DEAR3_2_ArabidopsisPBM_20140210_	oligos_7nt_mkv4_m1	7214_DEAR3_2_ArabidopsisPBM_20140210_	0.764	0.477	3396	0.475	0.910	17909	0.90537	16	10	10	16	0.6250	0.6250	10000	D	1	.yrACCCGACC.....	bgaACCGACs	1	1	1	1	1	1	1	10000	1

## Sheet: 5_oligos_6nt_mkv3_m5
ArabidopsisPBM
id1	id2	name1	name2	cor	Ncor	logoDP	NIcor	NSW	SSD	NsEucl	w1	w2	w	W	Wr	wr1	wr2	strand	offset	consensus1	consensus2	rcor	rNcor	rlogoDP	rNIcor	rNsEucl	rSSD	rNSW	rank_mean	match_rank
oligos_6nt_mkv3_m5	7213_DEAR3_ArabidopsisPBM_20140210_	oligos_6nt_mkv3_m5	7213_DEAR3_ArabidopsisPBM_20140210_	0.839	0.599	2682	0.415	0.935	13018	0.91932	14	10	10	14	0.7143	0.7143	10000	R	2	..ACGGCGGCGA..	WSGKCGGYGM	3	3	2	1	1	1	1	17143	1
oligos_6nt_mkv3_m5	7251_RAP2.6_ArabidopsisPBM_20140210_	oligos_6nt_mkv3_m5	7251_RAP2.6_ArabidopsisPBM_20140210_	0.866	0.619	0.704	-0.133	0.934	13195	0.91877	14	10	10	14	0.7143	0.7143	10000	R	3	...CGGCGGCGAw.	YGGCGGCGSC	1	1	5	7	2	2	2	28571	2
oligos_6nt_mkv3_m5	7221_ERF1_ArabidopsisPBM_20140210_	oligos_6nt_mkv3_m5	7221_ERF1_ArabidopsisPBM_20140210_	0.844	0.603	0.328	-0.154	0.930	13958	0.91646	14	10	10	14	0.7143	0.7143	10000	R	3	...CGGCGGCGAw.	YGGCGGCGSY	2	2	8	8	3	3	3	41429	3
oligos_6nt_mkv3_m5	7246_ORA47_2_ArabidopsisPBM_20140210_	oligos_6nt_mkv3_m5	7246_ORA47_2_ArabidopsisPBM_20140210_	0.783	0.559	0.611	-0.109	0.905	19097	0.90228	14	10	10	14	0.7143	0.7143	10000	R	3	...CGGCGGCGAw.	RGKCGGCGCM	4	4	6	4	5	5	5	47143	4
oligos_6nt_mkv3_m5	7248_RAP2.3_ArabidopsisPBM_20140210_	oligos_6nt_mkv3_m5	7248_RAP2.3_ArabidopsisPBM_20140210_	0.780	0.557	0.487	-0.119	0.913	17386	0.90676	14	10	10	14	0.7143	0.7143	10000	R	3	...CGGCGGCGAw.	WKGCGGCGCY	5	5	7	5	4	4	4	48571	5
oligos_6nt_mkv3_m5	7216_DEAR4_2_ArabidopsisPBM_20140210_	oligos_6nt_mkv3_m5	7216_DEAR4_2_ArabidopsisPBM_20140210_	0.778	0.556	0.766	-0.100	0.902	19540	0.90116	14	10	10	14	0.7143	0.7143	10000	R	3	...CGGCGGCGAw.	AGGCGGCGCY	6	6	3	3	6	6	6	51429	6
oligos_6nt_mkv3_m5	7258_RRTF1_3_ArabidopsisPBM_20140210_	oligos_6nt_mkv3_m5	7258_RRTF1_3_ArabidopsisPBM_20140210_	0.769	0.550	4703	0.346	0.889	22159	0.89474	14	10	10	14	0.7143	0.7143	10000	R	2	..ACGGCGGCGA..	ATGGCGGCGS	8	8	1	2	8	8	8	61429	7
oligos_6nt_mkv3_m5	7256_RRTF1_ArabidopsisPBM_20140210_	oligos_6nt_mkv3_m5	7256_RRTF1_ArabidopsisPBM_20140210_	0.775	0.554	0.737	-0.124	0.899	20188	0.89953	14	10	10	14	0.7143	0.7143	10000	R	3	...CGGCGGCGAw.	TGGCGGCGSC	7	7	4	6	7	7	7	64286	8
Athamap
id1	id2	name1	name2	cor	Ncor	logoDP	NIcor	NSW	SSD	NsEucl	w1	w2	w	W	Wr	wr1	wr2	strand	offset	consensus1	consensus2	rcor	rNcor	rlogoDP	rNIcor	rNsEucl	rSSD	rNSW	rank_mean	match_rank
oligos_6nt_mkv3_m5	5032_NtERF2_Athamap_20091028_	oligos_6nt_mkv3_m5	5032_NtERF2_Athamap_20091028_	0.936	0.468	1587	0.162	0.971	0.4069	0.93557	14	7	7	14	0.5000	0.5000	10000	R	4	....GGCGGCG...	GGCGGCR	1	2	2	2	1	1	1	14286	1
oligos_6nt_mkv3_m5	4995_ABI4_Athamap_20091028_	oligos_6nt_mkv3_m5	4995_ABI4_Athamap_20091028_	0.777	0.555	3125	0.248	0.897	20591	0.89853	14	10	10	14	0.7143	0.7143	10000	R	1	.rACGGCGGCG...	SGGGGCGGYG	2	1	1	1	2	2	2	15714	2
cistrome
id1 ▾	id2	name1	name2	cor	Ncor	logoDP	NIcor	NSW	SSD	NsEucl	w1	w2	w	W	Wr	wr1	wr2	strand	offset	consensus1	consensus2	rcor	rNcor	rlogoDP	rNIcor	rNsEucl	rSSD	rNSW	rank_mean	match_rank
oligos_6nt_mkv3_m5	AP2EREBP_tnt.AT1G28160_col_a_m1	oligos_6nt_mkv3_m5	AP2EREBP_tnt.AT1G28160_col_a_m1	0.898	0.838	6257	0.821	0.962	10587	0.94803	14	15	14	15	0.9333	10000	0.9333	D	0	hrACGGCGGCGAwk	ygrCGGCGGmGrhg.	7	4	2	2	5	9	7	51429	1
oligos_6nt_mkv3_m5	AP2EREBP_tnt.ERF3_col_a_m1	oligos_6nt_mkv3_m5	AP2EREBP_tnt.ERF3_col_a_m1	0.899	0.839	5872	0.826	0.963	10254	0.94885	14	15	14	15	0.9333	10000	0.9333	D	0	hrACGGCGGCGAwk	ygrCGGCGGmGrhg.	6	3	9	1	4	8	6	52857	2
oligos_6nt_mkv3_m5	AP2EREBP_tnt.PUCHI_colamp_a_m1	oligos_6nt_mkv3_m5	AP2EREBP_tnt.PUCHI_colamp_a_m1	0.909	0.509	6006	0.504	0.969	0.8799	0.95262	14	25	14	25	0.5600	10000	0.5600	D	-7	hrACGGCGGCGAwk	.......wrrCGGCGGmGghg....	3	49	5	24	2	3	2	125714	3
oligos_6nt_mkv3_m5	AP2EREBP_tnt.RAP26_col_a_m1	oligos_6nt_mkv3_m5	AP2EREBP_tnt.RAP26_col_a_m1	0.871	0.813	5800	0.797	0.953	13125	0.94214	14	15	14	15	0.9333	10000	0.9333	D	0	hrACGGCGGCGAwk	tkrCGGCGGmGghg.	18	8	10	3	16	21	19	135714	4
oligos_6nt_mkv3_m5	AP2EREBP_tnt.PUCHI_col_a_m1	oligos_6nt_mkv3_m5	AP2EREBP_tnt.PUCHI_col_a_m1	0.912	0.851	2063	0.240	0.968	0.8935	0.95226	14	15	14	15	0.9333	10000	0.9333	R	0	hrACGGCGGCGAwk	HRRCGGCGGMGRHG.	2	2	42	42	3	4	3	140000	5
oligos_6nt_mkv3_m5	AP2EREBP_tnt.ESE3_colamp_a_m1	oligos_6nt_mkv3_m5	AP2EREBP_tnt.ESE3_colamp_a_m1	0.863	0.806	5615	0.787	0.953	13184	0.94201	14	15	14	15	0.9333	10000	0.9333	D	-1	hrACGGCGGCGAwk	.ygrCGGCGGmGgwg	22	9	12	4	17	22	20	151429	6
oligos_6nt_mkv3_m5	AP2EREBP_tnt.AT1G28160_colamp_a_m1	oligos_6nt_mkv3_m5	AP2EREBP_tnt.AT1G28160_colamp_a_m1	0.875	0.875	4505	0.570	0.954	12833	0.94278	14	14	14	14	10000	10000	10000	R	0	hrACGGCGGCGAwk	YGRCGGCGGMGRYG	16	1	27	15	13	18	17	152857	7
oligos_6nt_mkv3_m5	AP2EREBP_tnt.ERF8_col_a_m1	oligos_6nt_mkv3_m5	AP2EREBP_tnt.ERF8_col_a_m1	0.906	0.736	2764	0.285	0.964	0.9354	0.94739	14	15	13	16	0.8125	0.9286	0.8667	R	1	.rACGGCGGCGAwk	KRCGGCGGMGGHG..	4	19	37	35	7	5	5	160000	8
oligos_6nt_mkv3_m5	AP2EREBP_tnt.ERF105_col_m1	oligos_6nt_mkv3_m5	AP2EREBP_tnt.ERF105_col_m1	0.862	0.804	6287	0.785	0.948	14636	0.93890	14	15	14	15	0.9333	10000	0.9333	D	-1	hrACGGCGGCGAwk	.hrryGGCGGCGgmg	23	10	1	5	22	27	25	161429	9
oligos_6nt_mkv3_m5	AP2EREBP_tnt.ERF11_col_b_m1	oligos_6nt_mkv3_m5	AP2EREBP_tnt.ERF11_col_b_m1	0.894	0.835	2087	0.244	0.962	10753	0.94762	14	15	14	15	0.9333	10000	0.9333	R	0	hrACGGCGGCGAwk	TGRCGGCGGMGGWG.	8	5	41	41	6	10	8	170000	10
oligos_6nt_mkv3_m5	AP2EREBP_tnt.At2g33710_colamp_a_m1	oligos_6nt_mkv3_m5	AP2EREBP_tnt.At2g33710_colamp_a_m1	0.918	0.628	1789	0.150	0.971	0.7531	0.95280	14	18	13	19	0.6842	0.9286	0.7222	R	-5	hrACGGCGGCGAw.	.....WKRCGGCGGCGGH	1	24	46	47	1	1	1	172857	11
oligos_6nt_mkv3_m5	AP2EREBP_tnt.CRF4_colamp_a_m1	oligos_6nt_mkv3_m5	AP2EREBP_tnt.CRF4_colamp_a_m1	0.859	0.802	5917	0.782	0.946	15193	0.93774	14	15	14	15	0.9333	10000	0.9333	D	0	hrACGGCGGCGAwk	ygRCGGCGGCGghg.	24	11	6	6	24	30	27	182857	12
oligos_6nt_mkv3_m5	AP2EREBP_tnt.ERF13_colamp_a_m1	oligos_6nt_mkv3_m5	AP2EREBP_tnt.ERF13_colamp_a_m1	0.850	0.794	5534	0.759	0.950	14113	0.94000	14	15	14	15	0.9333	10000	0.9333	D	0	hrACGGCGGCGAwk	hwryGGCGGCkrmg.	28	14	14	9	20	24	23	188571	13
oligos_6nt_mkv3_m5	HMG_tnt.3XHMGBOX1_col_a_m1	oligos_6nt_mkv3_m5	HMG_tnt.3XHMGBOX1_col_a_m1	0.901	0.470	4286	0.458	0.965	0.8348	0.94616	14	21	12	23	0.5217	0.8571	0.5714	D	2	..ACGGCGGCGAwk	rCGGCGGhGrwg.........	5	57	28	29	8	2	4	190000	14
oligos_6nt_mkv3_m5	AP2EREBP_tnt.RRTF1_col_a_m1	oligos_6nt_mkv3_m5	AP2EREBP_tnt.RRTF1_col_a_m1	0.891	0.544	5576	0.534	0.955	0.9914	0.93599	14	15	11	18	0.6111	0.7857	0.7333	D	-4	hrACGGCGGCG...	....tkrCGGCGsmg	9	42	13	21	28	6	14	190000	15
oligos_6nt_mkv3_m5	AP2EREBP_tnt.ESE1_col_a_m1	oligos_6nt_mkv3_m5	AP2EREBP_tnt.ESE1_col_a_m1	0.855	0.798	5915	0.777	0.946	15196	0.93774	14	15	14	15	0.9333	10000	0.9333	D	0	hrACGGCGGCGAwk	ygryGGCGGCGGmG.	26	12	7	7	25	31	28	194286	16
oligos_6nt_mkv3_m5	AP2EREBP_tnt.At2g33710_col_m1	oligos_6nt_mkv3_m5	AP2EREBP_tnt.At2g33710_col_m1	0.879	0.820	2001	0.230	0.956	12397	0.94376	14	15	14	15	0.9333	10000	0.9333	R	0	hrACGGCGGCGAwk	YKRCGGCGGMGGHG.	14	6	44	43	11	17	13	211429	17
oligos_6nt_mkv3_m5	AP2EREBP_tnt.CRF10_col100_a_m1	oligos_6nt_mkv3_m5	AP2EREBP_tnt.CRF10_col100_a_m1	0.871	0.813	2218	0.247	0.953	13109	0.94217	14	15	14	15	0.9333	10000	0.9333	R	0	hrACGGCGGCGAwk	YGRCGGCGGMGGHG.	17	7	39	40	14	20	18	221429	18
oligos_6nt_mkv3_m5	AP2EREBP_tnt.ERF3_colamp_a_m1	oligos_6nt_mkv3_m5	AP2EREBP_tnt.ERF3_colamp_a_m1	0.849	0.594	5373	0.573	0.949	14329	0.93954	14	20	14	20	0.7000	10000	0.7000	D	0	hrACGGCGGCGAwk	yGrCGGCGGmgrhg......	30	28	20	14	21	26	24	232857	19
oligos_6nt_mkv3_m5	AP2EREBP_tnt.ERF104_colamp_a_m1	oligos_6nt_mkv3_m5	AP2EREBP_tnt.ERF104_colamp_a_m1	0.839	0.783	6103	0.760	0.940	16798	0.93454	14	15	14	15	0.9333	10000	0.9333	D	0	hrACGGCGGCGAwk	ygryGGCGGCGgmg.	34	15	4	8	32	39	36	240000	20
oligos_6nt_mkv3_m5	AP2EREBP_tnt.RRTF1_colamp_a_m1	oligos_6nt_mkv3_m5	AP2EREBP_tnt.RRTF1_colamp_a_m1	0.833	0.614	5375	0.596	0.945	15285	0.93756	14	19	14	19	0.7368	10000	0.7368	D	-5	hrACGGCGGCGAwk	.....WkrCGGCGsmgrwd	35	26	19	12	27	33	30	260000	21
oligos_6nt_mkv3_m5	AP2EREBP_tnt.ABR1_col_a_m1	oligos_6nt_mkv3_m5	AP2EREBP_tnt.ABR1_col_a_m1	0.882	0.441	5377	0.432	0.951	10848	0.93305	14	19	11	22	0.5000	0.7857	0.5789	D	-8	hrACGGCGGCG...	........tkrCGGCGGmG	13	60	18	30	35	12	22	271429	22
oligos_6nt_mkv3_m5	AP2EREBP_tnt.ERF2_col_a_m1	oligos_6nt_mkv3_m5	AP2EREBP_tnt.ERF2_col_a_m1	0.878	0.585	0.474	0.020	0.957	12046	0.94457	14	21	14	21	0.6667	10000	0.6667	R	0	hrACGGCGGCGAwk	YGRYGGCGGCGGHG.......	15	29	56	57	9	15	10	272857	23
oligos_6nt_mkv3_m5	AP2EREBP_tnt.ERF8_colamp_a_m1	oligos_6nt_mkv3_m5	AP2EREBP_tnt.ERF8_colamp_a_m1	0.824	0.641	5472	0.628	0.940	16772	0.93459	14	18	14	18	0.7778	10000	0.7778	D	-1	hrACGGCGGCGAwk	.wwwyGGCGGCGghg...	38	23	16	11	31	38	35	274286	24
oligos_6nt_mkv3_m5	AP2EREBP_tnt.LEP_col_a_m1	oligos_6nt_mkv3_m5	AP2EREBP_tnt.LEP_col_a_m1	0.889	0.525	0.498	0.085	0.959	10761	0.94358	14	21	13	22	0.5909	0.9286	0.6190	R	-8	hrACGGCGGCGAw.	........YGRCGGCGGMGGH	10	46	54	51	12	11	9	275714	25
oligos_6nt_mkv3_m5	AP2EREBP_tnt.ERF7_col_a_m1	oligos_6nt_mkv3_m5	AP2EREBP_tnt.ERF7_col_a_m1	0.867	0.578	0.428	0.040	0.956	12192	0.94423	14	21	14	21	0.6667	10000	0.6667	R	0	hrACGGCGGCGAwk	TGRCGGCGGMGRHG.......	20	30	57	56	10	16	12	287143	26
oligos_6nt_mkv3_m5	LOBAS2_tnt.LOB_col_a_m1	oligos_6nt_mkv3_m5	LOBAS2_tnt.LOB_col_a_m1	0.856	0.506	2391	0.257	0.954	11909	0.94064	14	21	13	22	0.5909	0.9286	0.6190	R	1	.rACGGCGGCGAwk	KGCGGCGGMGRHG........	25	53	38	38	19	14	16	290000	27
oligos_6nt_mkv3_m5	AP2EREBP_tnt.ESE3_col_a_m1	oligos_6nt_mkv3_m5	AP2EREBP_tnt.ESE3_col_a_m1	0.843	0.548	5343	0.530	0.943	14791	0.93385	14	19	13	20	0.6500	0.9286	0.6842	D	-6	hrACGGCGGCGAw.	......hggCGGyGGmGgw	32	41	21	22	33	28	32	298571	28
oligos_6nt_mkv3_m5	AP2EREBP_tnt.ERF5_col_a_m1	oligos_6nt_mkv3_m5	AP2EREBP_tnt.ERF5_col_a_m1	0.851	0.795	2058	0.257	0.946	15250	0.93763	14	15	14	15	0.9333	10000	0.9333	R	0	hrACGGCGGCGAwk	YGGCGGCGGCGGYG.	27	13	43	39	26	32	29	298571	29
oligos_6nt_mkv3_m5	AP2EREBP_tnt.ERF10_col_a_m1	oligos_6nt_mkv3_m5	AP2EREBP_tnt.ERF10_col_a_m1	0.883	0.522	0.364	0.071	0.957	11306	0.94216	14	21	13	22	0.5909	0.9286	0.6190	R	1	.rACGGCGGCGAwk	DRYGGCGGCGGHG........	12	47	58	54	15	13	11	300000	30
oligos_6nt_mkv3_m5	AP2EREBP_tnt.RAP212_col_a_m1	oligos_6nt_mkv3_m5	AP2EREBP_tnt.RAP212_col_a_m1	0.833	0.555	5518	0.540	0.940	16687	0.93476	14	21	14	21	0.6667	10000	0.6667	D	-6	hrACGGCGGCGAwk	......wrryGGCGGCGgmg.	36	39	15	20	30	37	34	301429	31
oligos_6nt_mkv3_m5	AP2EREBP_tnt.ERF4_colamp_a_m1	oligos_6nt_mkv3_m5	AP2EREBP_tnt.ERF4_colamp_a_m1	0.820	0.574	5757	0.565	0.937	17757	0.93270	14	20	14	20	0.7000	10000	0.7000	D	-2	hrACGGCGGCGAwk	..wwayGRCGGCGgmg....	39	33	11	16	37	42	39	310000	32
oligos_6nt_mkv3_m5	AP2EREBP_tnt.ERF5_colamp_a_m1	oligos_6nt_mkv3_m5	AP2EREBP_tnt.ERF5_colamp_a_m1	0.864	0.576	1267	0.069	0.951	13670	0.94095	14	21	14	21	0.6667	10000	0.6667	R	-6	hrACGGCGGCGAwk	......YKRYGGCGGCGGMG.	21	32	51	55	18	23	21	315714	33
oligos_6nt_mkv3_m5	mTERF_tnt.AT5G23930_col_a_m1	oligos_6nt_mkv3_m5	mTERF_tnt.AT5G23930_col_a_m1	0.888	0.425	0.484	0.160	0.955	10002	0.93571	14	20	11	23	0.4783	0.7857	0.5500	R	3	...CGGCGGCGAwk	YGGCGGCGGHG.........	11	63	55	46	29	7	15	322857	34
oligos_6nt_mkv3_m5	AP2EREBP_tnt.ERF11_colamp_a_m1	oligos_6nt_mkv3_m5	AP2EREBP_tnt.ERF11_colamp_a_m1	0.815	0.571	5440	0.556	0.937	17725	0.93276	14	20	14	20	0.7000	10000	0.7000	D	-2	hrACGGCGGCGAwk	..wwayGrCGGCGghg....	42	34	17	19	36	41	38	324286	35
oligos_6nt_mkv3_m5	AP2EREBP_tnt.ERF10_colamp_a_m1	oligos_6nt_mkv3_m5	AP2EREBP_tnt.ERF10_colamp_a_m1	0.814	0.570	6197	0.560	0.931	19384	0.92968	14	20	14	20	0.7000	10000	0.7000	D	-6	hrACGGCGGCGAwk	......wwrtGGCGGCGghk	43	35	3	18	43	48	45	335714	36
oligos_6nt_mkv3_m5	AP2EREBP_tnt.At5g67000_col_a_m1	oligos_6nt_mkv3_m5	AP2EREBP_tnt.At5g67000_col_a_m1	0.817	0.577	4223	0.562	0.936	15365	0.92696	14	15	12	17	0.7059	0.8571	0.8000	D	-3	hrACGGCGGCGA..	...wyrCGGCkGhkg	41	31	30	17	48	34	41	345714	37
oligos_6nt_mkv3_m5	AP2EREBP_tnt.ERF6_col_m1	oligos_6nt_mkv3_m5	AP2EREBP_tnt.ERF6_col_m1	0.842	0.561	3262	0.258	0.938	17413	0.93335	14	21	14	21	0.6667	10000	0.6667	R	-3	hrACGGCGGCGAwk	...YKRYGGCGGCGGMG....	33	37	32	37	34	40	37	357143	38
oligos_6nt_mkv3_m5	AP2EREBP_tnt.ERF15_col_m1	oligos_6nt_mkv3_m5	AP2EREBP_tnt.ERF15_col_m1	0.867	0.612	0.257	-0.199	0.945	13104	0.93255	14	15	12	17	0.7059	0.8571	0.8000	R	2	..ACGGCGGCGAwk	RYGGCGGCKGHG...	19	27	61	63	38	19	31	368571	39
oligos_6nt_mkv3_m5	AP2EREBP_tnt.ERF73_col_a_m1	oligos_6nt_mkv3_m5	AP2EREBP_tnt.ERF73_col_a_m1	0.829	0.553	3167	0.277	0.936	17902	0.93242	14	21	14	21	0.6667	10000	0.6667	R	-3	hrACGGCGGCGAwk	...HDRYGGCGGCGGMG....	37	40	33	36	39	43	40	382857	40
oligos_6nt_mkv3_m5	AP2EREBP_tnt.ERF4_col_a_m1	oligos_6nt_mkv3_m5	AP2EREBP_tnt.ERF4_col_a_m1	0.803	0.750	3167	0.386	0.927	20508	0.92767	14	15	14	15	0.9333	10000	0.9333	R	0	hrACGGCGGCGAwk	WDRYGGCGGCGGMG.	44	17	34	33	45	49	46	382857	41
oligos_6nt_mkv3_m5	AP2EREBP_tnt.ERF1_col_a_m1	oligos_6nt_mkv3_m5	AP2EREBP_tnt.ERF1_col_a_m1	0.850	0.425	1518	0.081	0.946	15115	0.93791	14	28	14	28	0.5000	10000	0.5000	R	-10	hrACGGCGGCGAwk	..........YRRYGGCGGCKRWK....	29	62	49	52	23	29	26	385714	42
oligos_6nt_mkv3_m5	AP2EREBP_tnt.ERF115_colamp_a_m1	oligos_6nt_mkv3_m5	AP2EREBP_tnt.ERF115_colamp_a_m1	0.767	0.716	4815	0.685	0.921	22175	0.92479	14	15	14	15	0.9333	10000	0.9333	D	-1	hrACGGCGGCGAwk	.mrrykrCGGCGGmg	55	21	25	10	51	56	54	388571	43
oligos_6nt_mkv3_m5	AP2EREBP_tnt.ERF73_colamp_a_m1	oligos_6nt_mkv3_m5	AP2EREBP_tnt.ERF73_colamp_a_m1	0.795	0.530	5896	0.508	0.921	22217	0.92472	14	21	14	21	0.6667	10000	0.6667	D	-1	hrACGGCGGCGAwk	.yGGCGGCGGmGrcg......	47	45	8	23	52	57	55	410000	44
oligos_6nt_mkv3_m5	AP2EREBP_tnt.ERF9_colamp_a_m1	oligos_6nt_mkv3_m5	AP2EREBP_tnt.ERF9_colamp_a_m1	0.795	0.655	3041	0.335	0.925	20972	0.92686	14	17	14	17	0.8235	10000	0.8235	R	-1	hrACGGCGGCGAwk	.WWATGGCGGCGGMG..	46	22	35	34	49	52	51	412857	45
oligos_6nt_mkv3_m5	AP2EREBP_tnt.RAP211_col_a_m1	oligos_6nt_mkv3_m5	AP2EREBP_tnt.RAP211_col_a_m1	0.794	0.741	1544	0.132	0.934	18398	0.93149	14	15	14	15	0.9333	10000	0.9333	R	0	hrACGGCGGCGAwk	MGMCGGCGRHGRMR.	48	18	47	48	41	45	43	414286	46
oligos_6nt_mkv3_m5	AP2EREBP_tnt.ERF13_col_b_m1	oligos_6nt_mkv3_m5	AP2EREBP_tnt.ERF13_col_b_m1	0.818	0.764	0.300	-0.179	0.936	18016	0.93221	14	15	14	15	0.9333	10000	0.9333	R	-1	hrACGGCGGCGAwk	.WAAYGGCGGCKGAG	40	16	59	61	40	44	42	431429	47
oligos_6nt_mkv3_m5	AP2EREBP_tnt.ERF15_colamp_a_m1	oligos_6nt_mkv3_m5	AP2EREBP_tnt.ERF15_colamp_a_m1	0.848	0.509	0.216	-0.135	0.941	14247	0.92967	14	18	12	20	0.6000	0.8571	0.6667	R	2	..ACGGCGGCGAwk	RYGGCGGCKRWD......	31	50	63	59	44	25	33	435714	48
oligos_6nt_mkv3_m5	AP2EREBP_tnt.AT4G18450_col_a_m1	oligos_6nt_mkv3_m5	AP2EREBP_tnt.AT4G18450_col_a_m1	0.754	0.621	5131	0.577	0.908	25758	0.91894	14	17	14	17	0.8235	10000	0.8235	D	-1	hrACGGCGGCGAwk	.yGGCGGCGGmggcg..	60	25	24	13	59	63	62	437143	49
oligos_6nt_mkv3_m5	LOBAS2_tnt.LBD13_colamp_a_m1	oligos_6nt_mkv3_m5	LOBAS2_tnt.LBD13_colamp_a_m1	0.781	0.477	3492	0.473	0.925	16420	0.91763	14	15	11	18	0.6111	0.7857	0.7333	D	3	...CGGCGGCGAwk	CGsCGgadwwt....	51	56	31	27	62	36	50	447143	50
oligos_6nt_mkv3_m5	AP2EREBP_tnt.At5g65130_col_a_m1	oligos_6nt_mkv3_m5	AP2EREBP_tnt.At5g65130_col_a_m1	0.787	0.734	1842	0.166	0.924	21231	0.92641	14	15	14	15	0.9333	10000	0.9333	R	0	hrACGGCGGCGAwk	TGGCGGYGGHGGYG.	50	20	45	45	50	53	52	450000	51
oligos_6nt_mkv3_m5	AP2EREBP_tnt.ESE1_colamp_a_m1	oligos_6nt_mkv3_m5	AP2EREBP_tnt.ESE1_colamp_a_m1	0.765	0.536	5191	0.500	0.911	25019	0.92011	14	20	14	20	0.7000	10000	0.7000	D	-2	hrACGGCGGCGAwk	..yGGCGGCGGcggyg....	56	43	22	25	56	62	61	464286	52
oligos_6nt_mkv3_m5	LOBAS2_tnt.LBD13_col_a_m1	oligos_6nt_mkv3_m5	LOBAS2_tnt.LBD13_col_a_m1	0.779	0.429	2879	0.420	0.926	16319	0.91788	14	17	11	20	0.5500	0.7857	0.6471	D	3	...CGGCGGCGAwk	cGsCGgarwwk......	52	61	36	32	61	35	49	465714	53
oligos_6nt_mkv3_m5	AP2EREBP_tnt.ERF7_colamp_a_m1	oligos_6nt_mkv3_m5	AP2EREBP_tnt.ERF7_colamp_a_m1	0.757	0.505	5179	0.469	0.915	23792	0.92209	14	21	14	21	0.6667	10000	0.6667	D	-1	hrACGGCGGCGAwk	.yGGCGGCGgmrghr......	59	54	23	28	54	60	58	480000	54
oligos_6nt_mkv3_m5	AP2EREBP_tnt.CRF4_col_a_m1	oligos_6nt_mkv3_m5	AP2EREBP_tnt.CRF4_col_a_m1	0.797	0.532	1362	0.080	0.927	20565	0.92757	14	21	14	21	0.6667	10000	0.6667	R	-6	hrACGGCGGCGAwk	......HGGYGGCGGCGGMG.	45	44	50	53	47	51	48	482857	55
oligos_6nt_mkv3_m5	AP2EREBP_tnt.ERF9_col_a_m1	oligos_6nt_mkv3_m5	AP2EREBP_tnt.ERF9_col_a_m1	0.752	0.502	4534	0.475	0.915	23827	0.92204	14	21	14	21	0.6667	10000	0.6667	D	-6	hrACGGCGGCGAwk	......mkryGrCGGCGGmG.	62	55	26	26	55	61	59	491429	56
oligos_6nt_mkv3_m5	AP2EREBP_tnt.ERF115_col_a_m1	oligos_6nt_mkv3_m5	AP2EREBP_tnt.ERF115_col_a_m1	0.793	0.560	1228	0.092	0.923	18462	0.91993	14	15	12	17	0.7059	0.8571	0.8000	R	-3	hrACGGCGGCGA..	...CGRYGRCGGCGG	49	38	52	50	57	46	53	492857	57
oligos_6nt_mkv3_m5	AP2EREBP_tnt.At4g28140_col_a_m1	oligos_6nt_mkv3_m5	AP2EREBP_tnt.At4g28140_col_a_m1	0.753	0.466	4274	0.426	0.917	21688	0.91990	14	20	13	21	0.6190	0.9286	0.6500	D	1	.rACGGCGGCGAwk	GdCGGyGgmgrhg.......	61	58	29	31	58	54	57	497143	58
oligos_6nt_mkv3_m5	LOBAS2_tnt.AS2_col_a_m1	oligos_6nt_mkv3_m5	LOBAS2_tnt.AS2_col_a_m1	0.762	0.508	0.590	-0.047	0.932	19041	0.93030	14	21	14	21	0.6667	10000	0.6667	R	-6	hrACGGCGGCGAwk	......MRRWKRCGGCGGMG.	58	52	53	58	42	47	44	505714	59
oligos_6nt_mkv3_m5	AP2EREBP_tnt.ERF104_col_a_m1	oligos_6nt_mkv3_m5	AP2EREBP_tnt.ERF104_col_a_m1	0.772	0.569	1532	0.119	0.919	22600	0.92407	14	19	14	19	0.7368	10000	0.7368	R	-2	hrACGGCGGCGAwk	..YGGCGGCGGMGRYG...	54	36	48	49	53	59	56	507143	60
oligos_6nt_mkv3_m5	AP2EREBP_tnt.ABR1_colamp_a_m1	oligos_6nt_mkv3_m5	AP2EREBP_tnt.ABR1_colamp_a_m1	0.779	0.519	0.226	-0.159	0.927	20564	0.92757	14	21	14	21	0.6667	10000	0.6667	R	-7	hrACGGCGGCGAwk	.......TKGCGGCGGMGRWD	53	48	62	60	46	50	47	522857	61
oligos_6nt_mkv3_m5	AP2EREBP_tnt.SHN3_col_a_m1	oligos_6nt_mkv3_m5	AP2EREBP_tnt.SHN3_col_a_m1	0.752	0.444	2193	0.198	0.914	22255	0.91886	14	21	13	22	0.5909	0.9286	0.6190	R	-8	hrACGGCGGCGAw.	........HGGYGGCGGYGGW	63	59	40	44	60	58	60	548571	62
oligos_6nt_mkv3_m5	AP2EREBP_tnt.AT3G57600_col_a_m1	oligos_6nt_mkv3_m5	AP2EREBP_tnt.AT3G57600_col_a_m1	0.763	0.508	0.269	-0.188	0.889	22108	0.89486	14	11	10	15	0.6667	0.7143	0.9091	R	4	....GGCGGCGAwk	GGCGGYGGMG.	57	51	60	62	63	55	63	587143	63
jaspar_core_nonredundant_plants
id1	id2	name1	name2	cor	Ncor	logoDP	NIcor	NSW	SSD	NsEucl	w1	w2	w	W	Wr	wr1	wr2	strand	offset	consensus1	consensus2	rcor	rNcor	rlogoDP	rNIcor	rNsEucl	rSSD	rNSW	rank_mean	match_rank
oligos_6nt_mkv3_m5	MA1034.1	oligos_6nt_mkv3_m5	Os05g0497200	0.927	0.530	5589	0.398	0.956	0.7014	0.92597	14	8	8	14	0.5714	0.5714	10000	R	3	...CGGCGGCG...	YGGCGSCG	1	5	1	1	1	1	1	15714	1
oligos_6nt_mkv3_m5	MA0979.1	oligos_6nt_mkv3_m5	ERF008	0.892	0.510	2709	0.350	0.951	0.7900	0.92144	14	8	8	14	0.5714	0.5714	10000	R	3	...CGGCGGCG...	SGKCGGYG	5	10	7	4	3	3	3	50000	2
oligos_6nt_mkv3_m5	MA1049.1	oligos_6nt_mkv3_m5	ERF094	0.900	0.514	4058	0.307	0.948	0.8323	0.91936	14	8	8	14	0.5714	0.5714	10000	R	3	...CGGCGGCG...	CGGCGGCK	3	8	5	6	7	5	5	55714	3
oligos_6nt_mkv3_m5	MA1005.1	oligos_6nt_mkv3_m5	ERF3	0.889	0.508	4450	0.363	0.945	0.8746	0.91734	14	8	8	14	0.5714	0.5714	10000	R	3	...CGGCGGCG...	YGGCGGCG	7	12	2	3	9	6	6	64286	4
oligos_6nt_mkv3_m5	MA0992.1	oligos_6nt_mkv3_m5	ERF4	0.899	0.514	0.355	-0.167	0.954	0.7339	0.92428	14	8	8	14	0.5714	0.5714	10000	R	4	....GGCGGCGA..	GGCGGCGG	4	9	17	20	2	2	2	80000	5
oligos_6nt_mkv3_m5	MA0975.1	oligos_6nt_mkv3_m5	CRF2	0.903	0.516	0.286	-0.148	0.949	0.8103	0.92043	14	8	8	14	0.5714	0.5714	10000	R	4	....GGCGGCGA..	GGCGGCGS	2	7	18	18	5	4	4	82857	6
oligos_6nt_mkv3_m5	MA1001.1	oligos_6nt_mkv3_m5	ERF11	0.833	0.500	1067	0.200	0.944	10133	0.92091	14	10	9	15	0.6000	0.6429	0.9000	R	-1	hrACGGCGG.....	.TKRCGGCGS	15	15	10	8	4	10	8	100000	7
oligos_6nt_mkv3_m5	MA0976.1	oligos_6nt_mkv3_m5	CRF4	0.889	0.508	0.388	-0.127	0.945	0.8758	0.91728	14	8	8	14	0.5714	0.5714	10000	R	4	....GGCGGCGA..	GGCGGCGS	6	11	16	16	10	7	7	104286	8
oligos_6nt_mkv3_m5	MA0997.1	oligos_6nt_mkv3_m5	ERF069	0.815	0.524	1039	0.151	0.939	11059	0.91738	14	9	9	14	0.6429	0.6429	10000	R	0	hrACGGCGG.....	TGGCGGCGS	17	6	11	9	8	15	11	110000	9
oligos_6nt_mkv3_m5	MA1004.1	oligos_6nt_mkv3_m5	ERF13	0.867	0.495	4105	0.326	0.936	10311	0.91025	14	8	8	14	0.5714	0.5714	10000	R	3	...CGGCGGCG...	YGGCGGCS	12	18	3	5	16	11	13	111429	10
oligos_6nt_mkv3_m5	MA0980.1	oligos_6nt_mkv3_m5	RAP2-10	0.884	0.505	0.735	-0.093	0.939	0.9715	0.91288	14	8	8	14	0.5714	0.5714	10000	R	4	....GGCGGCGA..	GGCGGCGC	9	14	12	12	13	9	10	112857	11
oligos_6nt_mkv3_m5	MA0998.1	oligos_6nt_mkv3_m5	ERF096	0.808	0.577	2989	0.386	0.923	15309	0.91251	14	10	10	14	0.7143	0.7143	10000	R	2	..ACGGCGGCGA..	RTGGCGGCKS	18	2	6	2	14	19	19	114286	12
oligos_6nt_mkv3_m5	MA1051.1	oligos_6nt_mkv3_m5	RAP2-3	0.873	0.499	0.476	-0.104	0.943	0.9095	0.91571	14	8	8	14	0.5714	0.5714	10000	R	4	....GGCGGCGA..	KGCGGCGC	10	16	15	13	11	8	9	117143	13
oligos_6nt_mkv3_m5	MA0994.1	oligos_6nt_mkv3_m5	ERF8	0.804	0.574	1271	0.118	0.926	14725	0.91419	14	10	10	14	0.7143	0.7143	10000	R	1	.rACGGCGGCG...	WWTGGCGGCG	19	3	8	11	12	18	17	125714	14
oligos_6nt_mkv3_m5	MA1002.1	oligos_6nt_mkv3_m5	ERF112	0.816	0.583	0.223	-0.166	0.936	12731	0.92022	14	10	10	14	0.7143	0.7143	10000	R	0	hrACGGCGGC....	TGGCGGCGSC	16	1	20	19	6	17	12	130000	15
oligos_6nt_mkv3_m5	MA0567.1	oligos_6nt_mkv3_m5	ERF1B	0.858	0.490	4074	0.294	0.925	12006	0.90315	14	8	8	14	0.5714	0.5714	10000	R	3	...CGGCGGCG...	TGGCGGCK	13	19	4	7	20	16	18	138571	16
oligos_6nt_mkv3_m5	MA0993.1	oligos_6nt_mkv3_m5	ERF7	0.794	0.567	1211	0.141	0.923	15478	0.91203	14	10	10	14	0.7143	0.7143	10000	R	1	.rACGGCGGCG...	WWTGRCGGCK	20	4	9	10	15	20	20	140000	17
oligos_6nt_mkv3_m5	MA1052.1	oligos_6nt_mkv3_m5	RAP2-6	0.886	0.506	0.684	-0.115	0.933	10724	0.90847	14	8	8	14	0.5714	0.5714	10000	R	4	....GGCGGCGA..	GGCGGCGS	8	13	14	15	19	14	16	141429	18
oligos_6nt_mkv3_m5	MA1053.1	oligos_6nt_mkv3_m5	ERF109	0.871	0.498	0.713	-0.108	0.933	10641	0.90882	14	8	8	14	0.5714	0.5714	10000	R	4	....GGCGGCGA..	GGCGGCGS	11	17	13	14	18	13	15	144286	19
oligos_6nt_mkv3_m5	MA0999.1	oligos_6nt_mkv3_m5	ERF098	0.852	0.487	0.252	-0.139	0.935	10456	0.90962	14	8	8	14	0.5714	0.5714	10000	R	4	....GGCGGCGA..	GGCGGCGS	14	20	19	17	17	12	14	161429	20

## Sheet: 4_oligos_6nt_mkv3_m4
cistrome
id1	id2	name1	name2	cor	Ncor	logoDP	NIcor	NSW	SSD	NsEucl	w1	w2	w	W	Wr	wr1	wr2	strand	offset	consensus1	consensus2	rcor	rNcor	rlogoDP	rNIcor	rNsEucl	rSSD	rNSW	rank_mean	match_rank
oligos_6nt_mkv3_m4	RAV_tnt.RAV1_colamp_a_m1	oligos_6nt_mkv3_m4	RAV_tnt.RAV1_colamp_a_m1	0.751	0.429	0.704	0.196	0.914	20554	0.91552	12	21	12	21	0.5714	10000	0.5714	R	0	aaAACAGAGaaw	MCAACARAAWWH.........	1	1	1	1	1	1	1	10000	1

## Sheet: 3_oligos_6nt_mkv3_m3
ArabidopsisPBM
id1	id2	name1	name2	cor	Ncor	logoDP	NIcor	NSW	SSD	NsEucl	w1	w2	w	W	Wr	wr1	wr2	strand	offset	consensus1	consensus2	rcor	rNcor	rlogoDP	rNIcor	rNsEucl	rSSD	rNSW	rank_mean	match_rank
oligos_6nt_mkv3_m3	7220_DREB2C_2_ArabidopsisPBM_20140210_	oligos_6nt_mkv3_m3	7220_DREB2C_2_ArabidopsisPBM_20140210_	0.767	0.431	4242	0.415	0.893	19190	0.89116	15	10	9	16	0.5625	0.6000	0.9000	D	6	......CCACCGtcd	sCACCGACA.	1	1	1	1	1	1	1	10000	1
cistrome
id1	id2	name1	name2	cor	Ncor	logoDP	NIcor	NSW	SSD	NsEucl	w1	w2	w	W	Wr	wr1	wr2	strand	offset	consensus1	consensus2	rcor	rNcor	rlogoDP	rNIcor	rNsEucl	rSSD	rNSW	rank_mean	match_rank
oligos_6nt_mkv3_m3	AP2EREBP_tnt.At1g75490_col_a_m1	oligos_6nt_mkv3_m3	AP2EREBP_tnt.At1g75490_col_a_m1	0.882	0.882	5650	0.881	0.962	11493	0.94946	15	15	15	15	10000	10000	10000	D	0	cywcCaCCACCGtcd	ccrcckCCRCCGcCw	1	1	4	1	1	3	1	17143	1
oligos_6nt_mkv3_m3	AP2EREBP_tnt.AT1G44830_col_a_m1	oligos_6nt_mkv3_m3	AP2EREBP_tnt.AT1G44830_col_a_m1	0.863	0.863	5694	0.843	0.951	14566	0.94311	15	15	15	15	10000	10000	10000	D	0	cywcCaCCACCGtcd	ccwcCkCCACCGmCa	5	2	3	2	5	13	7	52857	2
oligos_6nt_mkv3_m3	AP2EREBP_tnt.CEJ1_col_a_m1	oligos_6nt_mkv3_m3	AP2EREBP_tnt.CEJ1_col_a_m1	0.851	0.851	5189	0.827	0.953	14020	0.94418	15	15	15	15	10000	10000	10000	D	0	cywcCaCCACCGtcd	ccaycdcCACCGmCa	8	3	17	3	4	11	4	71429	3
oligos_6nt_mkv3_m3	AP2EREBP_tnt.At1g75490_colamp_a_m1	oligos_6nt_mkv3_m3	AP2EREBP_tnt.At1g75490_colamp_a_m1	0.864	0.756	4927	0.750	0.960	11135	0.94670	15	15	14	16	0.8750	0.9333	0.9333	D	1	.ywcCaCCACCGtcd	ywyykcCACCGmcw.	4	15	19	9	2	2	2	75714	4
oligos_6nt_mkv3_m3	AP2EREBP_tnt.DEAR2_col_a_m1	oligos_6nt_mkv3_m3	AP2EREBP_tnt.DEAR2_col_a_m1	0.830	0.830	5234	0.805	0.947	16007	0.94036	15	15	15	15	10000	10000	10000	D	0	cywcCaCCACCGtcd	ycrycdyCACCGmCa	15	5	15	5	8	17	9	105714	5
oligos_6nt_mkv3_m3	AP2EREBP_tnt.At5g65130_col_a_m1	oligos_6nt_mkv3_m3	AP2EREBP_tnt.At5g65130_col_a_m1	0.835	0.835	5435	0.810	0.944	16837	0.93883	15	15	15	15	10000	10000	10000	D	0	cywcCaCCACCGtcd	ccrcCdCCrCCGCCa	13	4	9	4	11	24	14	112857	6
oligos_6nt_mkv3_m3	AP2EREBP_tnt.DREB26_col_a_m1	oligos_6nt_mkv3_m3	AP2EREBP_tnt.DREB26_col_a_m1	0.860	0.574	5771	0.560	0.952	13407	0.94152	15	20	14	21	0.6667	0.9333	0.7000	D	-6	cywcCaCCACCGtc.	......ycwccdCCACCGmC	6	30	2	20	7	8	6	112857	7
oligos_6nt_mkv3_m3	AP2EREBP_tnt.AT3G57600_col_a_m1	oligos_6nt_mkv3_m3	AP2EREBP_tnt.AT3G57600_col_a_m1	0.867	0.636	6125	0.627	0.938	13551	0.92517	15	11	11	15	0.7333	0.7333	10000	D	3	...cCaCCACCGtc.	cCkCCRCCGCC	3	22	1	15	36	9	19	150000	8
oligos_6nt_mkv3_m3	AP2EREBP_tnt.AT1G71450_colamp_a_m1	oligos_6nt_mkv3_m3	AP2EREBP_tnt.AT1G71450_colamp_a_m1	0.825	0.619	4238	0.581	0.942	13837	0.93068	15	13	12	16	0.7500	0.8000	0.9231	D	3	...cCaCCACCGtcd	ycdyCrCCGwCr.	17	24	23	18	19	10	15	180000	9
oligos_6nt_mkv3_m3	HMG_tnt.3XHMGBOX1_col_a_m1	oligos_6nt_mkv3_m3	HMG_tnt.3XHMGBOX1_col_a_m1	0.868	0.491	0.168	-0.160	0.960	10427	0.94446	15	21	13	23	0.5652	0.8667	0.6190	R	-8	cywcCaCCACCGt..	........YCWYCDCCGCCGY	2	38	44	40	3	1	3	187143	10
oligos_6nt_mkv3_m3	HMG_tnt.3XHMGBOX1_colamp_a_m1	oligos_6nt_mkv3_m3	HMG_tnt.3XHMGBOX1_colamp_a_m1	0.813	0.621	3376	0.581	0.939	15791	0.93165	15	15	13	17	0.7647	0.8667	0.8667	D	2	..wcCaCCACCGtcd	wCCaCCaCCrCCw..	19	23	26	17	18	16	18	195714	11
oligos_6nt_mkv3_m3	AP2EREBP_tnt.PUCHI_col_a_m1	oligos_6nt_mkv3_m3	AP2EREBP_tnt.PUCHI_col_a_m1	0.778	0.778	5511	0.768	0.928	21734	0.93050	15	15	15	15	10000	10000	10000	D	0	cywcCaCCACCGtcd	ccdyCkCCGCCGyyd	32	9	5	6	21	35	31	198571	12
oligos_6nt_mkv3_m3	AP2EREBP_tnt.ERF11_col_b_m1	oligos_6nt_mkv3_m3	AP2EREBP_tnt.ERF11_col_b_m1	0.782	0.782	5380	0.765	0.928	21630	0.93067	15	15	15	15	10000	10000	10000	D	0	cywcCaCCACCGtcd	ccwcCkCCGCCGyca	28	7	13	7	20	34	30	198571	13
oligos_6nt_mkv3_m3	AP2EREBP_tnt.At4g28140_colamp_a_m1	oligos_6nt_mkv3_m3	AP2EREBP_tnt.At4g28140_colamp_a_m1	0.812	0.812	0.781	-0.065	0.944	16774	0.93895	15	15	15	15	10000	10000	10000	R	0	cywcCaCCACCGtcd	CCRYCKCCRCCGACM	20	6	36	38	9	22	11	202857	14
oligos_6nt_mkv3_m3	AP2EREBP_tnt.AT1G71450_col_a_m1	oligos_6nt_mkv3_m3	AP2EREBP_tnt.AT1G71450_col_a_m1	0.803	0.602	3208	0.568	0.944	16793	0.93891	15	20	15	20	0.7500	10000	0.7500	D	-5	cywcCaCCACCGtcd	.....cCrcCdyCrCCGyCr	25	27	27	19	10	23	13	205714	15
oligos_6nt_mkv3_m3	AP2EREBP_tnt.ERF48_col_a_m1	oligos_6nt_mkv3_m3	AP2EREBP_tnt.ERF48_col_a_m1	0.846	0.478	0.632	-0.041	0.950	12979	0.93803	15	21	13	23	0.5652	0.8667	0.6190	R	2	..wcCaCCACCGtcd	WCCACCRCCRCCD........	10	39	37	35	12	5	8	208571	16
oligos_6nt_mkv3_m3	AP2EREBP_tnt.ERF7_col_a_m1	oligos_6nt_mkv3_m3	AP2EREBP_tnt.ERF7_col_a_m1	0.803	0.574	4567	0.556	0.941	17746	0.93720	15	21	15	21	0.7143	10000	0.7143	D	-6	cywcCaCCACCGtcd	......ccdyCkCCGCCGyca	24	29	21	21	13	26	16	214286	17
oligos_6nt_mkv3_m3	AP2EREBP_tnt.At4g28140_col_a_m1	oligos_6nt_mkv3_m3	AP2EREBP_tnt.At4g28140_col_a_m1	0.844	0.562	0.134	-0.183	0.952	13400	0.94153	15	20	14	21	0.6667	0.9333	0.7000	R	-6	cywcCaCCACCGtc.	......CCDYCKCCRCCGHC	12	33	45	44	6	7	5	217143	18
oligos_6nt_mkv3_m3	AP2EREBP_tnt.CRF10_col100_a_m1	oligos_6nt_mkv3_m3	AP2EREBP_tnt.CRF10_col100_a_m1	0.776	0.776	5476	0.754	0.925	22474	0.92933	15	15	15	15	10000	10000	10000	D	0	cywcCaCCACCGtcd	ccdcCkCCGCCGYcr	33	10	6	8	25	38	34	220000	19
oligos_6nt_mkv3_m3	AP2EREBP_tnt.ESE3_colamp_a_m1	oligos_6nt_mkv3_m3	AP2EREBP_tnt.ESE3_colamp_a_m1	0.834	0.729	0.322	-0.202	0.944	15669	0.93678	15	15	14	16	0.8750	0.9333	0.9333	R	1	.ywcCaCCACCGtcd	CWCCKCCGCCGYCR.	14	17	39	45	14	15	12	222857	20
oligos_6nt_mkv3_m3	AP2EREBP_tnt.At5g65130_colamp_a_m1	oligos_6nt_mkv3_m3	AP2EREBP_tnt.At5g65130_colamp_a_m1	0.774	0.611	5203	0.604	0.932	20306	0.93282	15	19	15	19	0.7895	10000	0.7895	D	-3	cywcCaCCACCGtcd	...yywyckcCrCCGmCm.	34	25	16	16	17	29	25	231429	21
oligos_6nt_mkv3_m3	AP2EREBP_tnt.ESE3_col_a_m1	oligos_6nt_mkv3_m3	AP2EREBP_tnt.ESE3_col_a_m1	0.848	0.525	0.227	-0.148	0.946	14021	0.93559	15	19	13	21	0.6190	0.8667	0.6842	R	2	..wcCaCCACCGtcd	WCCKCCRCCGCCD......	9	37	42	39	15	12	10	234286	22
oligos_6nt_mkv3_m3	AP2EREBP_tnt.ERF8_col_a_m1	oligos_6nt_mkv3_m3	AP2EREBP_tnt.ERF8_col_a_m1	0.782	0.684	5455	0.671	0.924	21153	0.92654	15	15	14	16	0.8750	0.9333	0.9333	D	-1	cywcCaCCACCGtc.	.ycdcCkCCGCCGym	29	19	8	13	33	32	35	241429	23
oligos_6nt_mkv3_m3	AP2EREBP_tnt.At1g36060_colamp_a_m1	oligos_6nt_mkv3_m3	AP2EREBP_tnt.At1g36060_colamp_a_m1	0.808	0.570	4573	0.551	0.933	16149	0.92512	15	14	12	17	0.7059	0.8000	0.8571	D	3	...cCaCCACCGtcd	yckcCACCGwCm..	22	31	20	22	37	18	24	248571	24
oligos_6nt_mkv3_m3	AP2EREBP_tnt.SHN3_col_a_m1	oligos_6nt_mkv3_m3	AP2EREBP_tnt.SHN3_col_a_m1	0.809	0.457	4194	0.435	0.936	16573	0.92998	15	21	13	23	0.5652	0.8667	0.6190	D	2	..wcCaCCACCGtcd	wCCrCCgCCrCCd........	21	41	24	24	23	21	21	250000	25
oligos_6nt_mkv3_m3	AP2EREBP_tnt.At4g16750_col_a_m1	oligos_6nt_mkv3_m3	AP2EREBP_tnt.At4g16750_col_a_m1	0.771	0.674	4372	0.640	0.929	19905	0.92874	15	15	14	16	0.8750	0.9333	0.9333	D	1	.ywcCaCCACCGtcd	cdycdyCrCCGaCr.	36	20	22	14	27	28	29	251429	26
oligos_6nt_mkv3_m3	AP2EREBP_tnt.At1g22810_col_m1	oligos_6nt_mkv3_m3	AP2EREBP_tnt.At1g22810_col_m1	0.854	0.427	1133	0.026	0.940	12001	0.92254	15	15	10	20	0.5000	0.6667	0.6667	R	5	.....aCCACCGtcd	DCCACCGCCR.....	7	44	34	34	41	4	17	258571	27
oligos_6nt_mkv3_m3	AP2EREBP_tnt.At2g33710_col_m1	oligos_6nt_mkv3_m3	AP2EREBP_tnt.At2g33710_col_m1	0.765	0.765	5393	0.748	0.922	23515	0.92771	15	15	15	15	10000	10000	10000	D	0	cywcCaCCACCGtcd	ccdcCkCCGCCGymr	40	13	11	10	31	42	41	268571	28
oligos_6nt_mkv3_m3	AP2EREBP_tnt.ERF3_col_a_m1	oligos_6nt_mkv3_m3	AP2EREBP_tnt.ERF3_col_a_m1	0.780	0.780	1620	0.127	0.927	21825	0.93036	15	15	15	15	10000	10000	10000	R	0	cywcCaCCACCGtcd	CCDYCKCCGCCGYCR	30	8	33	31	22	36	32	274286	29
oligos_6nt_mkv3_m3	AP2EREBP_tnt.DREB2_col_a_m1	oligos_6nt_mkv3_m3	AP2EREBP_tnt.DREB2_col_a_m1	0.772	0.552	2359	0.180	0.934	19823	0.93363	15	21	15	21	0.7143	10000	0.7143	R	0	cywcCaCCACCGtcd	YYWYCWCCACCGMCW......	35	34	29	28	16	27	23	274286	30
oligos_6nt_mkv3_m3	AP2EREBP_tnt.At1g36060_col_a_m1	oligos_6nt_mkv3_m3	AP2EREBP_tnt.At1g36060_col_a_m1	0.829	0.585	0.214	-0.174	0.938	14824	0.92826	15	14	12	17	0.7059	0.8000	0.8571	R	3	...cCaCCACCGtcd	YCDCCACCGMCM..	16	28	43	41	30	14	20	274286	31
oligos_6nt_mkv3_m3	AP2EREBP_tnt.RAP21_col_a_m1	oligos_6nt_mkv3_m3	AP2EREBP_tnt.RAP21_col_a_m1	0.814	0.610	2635	0.085	0.930	16851	0.92351	15	13	12	16	0.7500	0.8000	0.9231	R	3	...cCaCCACCGtcd	YCDCCRCCGMCA.	18	26	28	33	40	25	28	282857	32
oligos_6nt_mkv3_m3	AP2EREBP_tnt.At5g18450_col_a_m1	oligos_6nt_mkv3_m3	AP2EREBP_tnt.At5g18450_col_a_m1	0.845	0.422	0.576	-0.048	0.934	13136	0.91896	15	15	10	20	0.5000	0.6667	0.6667	R	5	.....aCCACCGtcd	KCCRCCGCYT.....	11	45	38	37	44	6	22	290000	33
oligos_6nt_mkv3_m3	AP2EREBP_tnt.At5g67000_col_a_m1	oligos_6nt_mkv3_m3	AP2EREBP_tnt.At5g67000_col_a_m1	0.794	0.529	1980	0.136	0.932	16278	0.92482	15	15	12	18	0.6667	0.8000	0.8000	R	3	...cCaCCACCGtcd	CMDCMGCCGYRW...	26	36	30	29	38	19	26	291429	34
oligos_6nt_mkv3_m3	AP2EREBP_tnt.ERF5_col_a_m1	oligos_6nt_mkv3_m3	AP2EREBP_tnt.ERF5_col_a_m1	0.763	0.763	5085	0.731	0.919	24287	0.92654	15	15	15	15	10000	10000	10000	D	0	cywcCaCCACCGtcd	ccrcCgCCGCCGCCr	42	14	18	11	34	45	43	295714	35
oligos_6nt_mkv3_m3	AP2EREBP_tnt.AT1G28160_colamp_a_m1	oligos_6nt_mkv3_m3	AP2EREBP_tnt.AT1G28160_colamp_a_m1	0.757	0.707	5459	0.687	0.914	23949	0.92184	15	14	14	15	0.9333	0.9333	10000	D	1	.ywcCaCCACCGtcd	cryCkCCGCCGyCr	43	18	7	12	43	43	44	300000	36
oligos_6nt_mkv3_m3	AP2EREBP_tnt.RAP26_col_a_m1	oligos_6nt_mkv3_m3	AP2EREBP_tnt.RAP26_col_a_m1	0.771	0.771	1621	0.131	0.923	22981	0.92854	15	15	15	15	10000	10000	10000	R	0	cywcCaCCACCGtcd	CCDCCKCCGCCGYMA	37	11	32	30	28	40	38	308571	37
oligos_6nt_mkv3_m3	AP2EREBP_tnt.LEP_col_a_m1	oligos_6nt_mkv3_m3	AP2EREBP_tnt.LEP_col_a_m1	0.782	0.442	5408	0.432	0.922	20378	0.92235	15	21	13	23	0.5652	0.8667	0.6190	D	2	..wcCaCCACCGtcd	dcCkCCGCCGycr........	27	43	10	26	42	30	40	311429	38
oligos_6nt_mkv3_m3	AP2EREBP_tnt.AT1G28160_col_a_m1	oligos_6nt_mkv3_m3	AP2EREBP_tnt.AT1G28160_col_a_m1	0.770	0.770	1737	0.126	0.923	23081	0.92838	15	15	15	15	10000	10000	10000	R	0	cywcCaCCACCGtcd	CCDYCKCCGCCGYCR	38	12	31	32	29	41	39	317143	39
oligos_6nt_mkv3_m3	AP2EREBP_tnt.At1g19210_col_a_m1	oligos_6nt_mkv3_m3	AP2EREBP_tnt.At1g19210_col_a_m1	0.804	0.567	0.248	-0.174	0.931	16546	0.92420	15	14	12	17	0.7059	0.8000	0.8571	R	3	...cCaCCACCGtcd	YCDYCRCCGWCC..	23	32	41	42	39	20	27	320000	40
oligos_6nt_mkv3_m3	AP2EREBP_tnt.PUCHI_colamp_a_m1	oligos_6nt_mkv3_m3	AP2EREBP_tnt.PUCHI_colamp_a_m1	0.764	0.459	3710	0.200	0.926	22106	0.92991	15	25	15	25	0.6000	10000	0.6000	R	-3	cywcCaCCACCGtcd	...YCDCCKCCGCCGYYW.......	41	40	25	27	24	37	33	324286	41
oligos_6nt_mkv3_m3	AP2EREBP_tnt.ERF38_col_a_m1	oligos_6nt_mkv3_m3	AP2EREBP_tnt.ERF38_col_a_m1	0.752	0.752	0.795	-0.047	0.924	22779	0.92885	15	15	15	15	10000	10000	10000	R	0	cywcCaCCACCGtcd	YCDYCDYCRCCGACA	44	16	35	36	26	39	36	331429	42
oligos_6nt_mkv3_m3	AP2EREBP_tnt.ERF2_col_a_m1	oligos_6nt_mkv3_m3	AP2EREBP_tnt.ERF2_col_a_m1	0.750	0.536	5388	0.514	0.919	24199	0.92667	15	21	15	21	0.7143	10000	0.7143	D	-6	cywcCaCCACCGtcd	......ccdcCGCCGCCrycr	45	35	12	23	32	44	42	332857	43
oligos_6nt_mkv3_m3	AP2EREBP_tnt.At1g22810_colamp_a_m1	oligos_6nt_mkv3_m3	AP2EREBP_tnt.At1g22810_colamp_a_m1	0.779	0.451	5285	0.434	0.906	20681	0.90756	15	15	11	19	0.5789	0.7333	0.7333	D	4	....CaCCACCGtcd	cdyCACCGACA....	31	42	14	25	45	31	45	332857	44
oligos_6nt_mkv3_m3	AP2EREBP_tnt.DEAR2_colamp_a_m1	oligos_6nt_mkv3_m3	AP2EREBP_tnt.DEAR2_colamp_a_m1	0.766	0.670	0.278	-0.180	0.924	21332	0.92623	15	15	14	16	0.8750	0.9333	0.9333	R	1	.ywcCaCCACCGtcd	CRYCDYCACCGACA.	39	21	40	43	35	33	37	354286	45
jaspar_core_nonredundant_plants
id1	id2	name1	name2	cor	Ncor	logoDP	NIcor	NSW	SSD	NsEucl	w1	w2	w	W	Wr	wr1	wr2	strand	offset	consensus1	consensus2	rcor	rNcor	rlogoDP	rNIcor	rNsEucl	rSSD	rNSW	rank_mean	match_rank
oligos_6nt_mkv3_m3	MA0986.1	oligos_6nt_mkv3_m3	DREB2C	0.781	0.417	4099	0.409	0.892	17351	0.88357	15	8	8	15	0.5333	0.5333	10000	D	7	.......CACCGtcd	CACCGACA	1	1	1	1	2	2	2	14286	1
oligos_6nt_mkv3_m3	MA0979.1	oligos_6nt_mkv3_m3	ERF008	0.770	0.410	2915	0.405	0.916	13443	0.89752	15	8	8	15	0.5333	0.5333	10000	D	7	.......CACCGtcd	CrCCGmCs	2	2	2	2	1	1	1	15714	2

[truncated: 2 more sheets: 2_oligos_6nt_mkv3_m2, 1_oligos_6nt_mkv3_m1]
