# Supplementary material for: Arabidopsis RNA processing factor SERRATE regulates the transcription of intronless genes
Source: eLife. 2018 Aug 28;7:e37078. doi: 10.7554/eLife.37078 (PMC6135607; doi:10.7554/eLife.37078)
Supplement: Supplementary file 3. [file elife-37078-supp3.xlsx]

## Sheet: Sheet1
gene	number	direction	purpose	sequence
At1g07135	3203	F	ChIP-qPCR/gene expression	GCACAATCTTCCTTCCGTGAG
	3205	R	ChIP-qPCR/gene expression	CCTTCAAACACAACAACGTCTG
At2g23120	3238	F	ChIP-qPCR/gene expression	CGACGACAACAACGACGGAG
	3240	R	ChIP-qPCR/gene expression	GGCAAGTCGTTGTCTTTCAC
At2g25250	3241	F	ChIP-qPCR/gene expression	TTATACCCTTCTCCTTCCCAG
	3243	R	ChIP-qPCR/gene expression	CATGAGGATGAAGAACAGCGAC
At2g30040	3244	F	ChIP-qPCR/gene expression	GAGTACCAAGGACCGGAGAG
	3246	R	ChIP-qPCR/gene expression	TTTCCGGTGAGCATCTCGATG
At3g10930	3304	F	ChIP-qPCR/gene expression	TCATCTTCTCCGGAGAGATC
	3305	R	ChIP-qPCR/gene expression	ACTTTCCGGCGACAACTTC
at3g15210	3308	F	ChIP-qPCR/gene expression	CTATCACACCACCACTCTC
	3309	R	ChIP-qPCR/gene expression	TGTGGGTCTGGTTAGTAGTAG
at3g19030	3312	F	ChIP-qPCR/gene expression	CTTCCTACGAATTAAGCAC
	3314	R	ChIP-qPCR/gene expression	CTTCTACTGATTCAGCCACG
at4g27652	3317	F	ChIP-qPCR/gene expression	TGATCTCCGTCGTAATCATCG
	3318	R	ChIP-qPCR/gene expression	AACGTTACTATCGCCTCG
At5g65207	3319	F	ChIP-qPCR/gene expression	TAAATGGCGGACATAGCG
	3320	R	ChIP-qPCR/gene expression	CCACCAATCAAATTCCACCG
CBF1	3586	F	ChIP-qPCR/gene expression	ATTACGAGCCTCAAGGCGGAG
	3587	R	ChIP-qPCR/gene expression	AATTGGGTGACGAGTCTCACG
CBF2	3894	F	ChIP-qPCR/gene expression	GAGTCTCCGGTTTCCTCAGG
	3895	R	ChIP-qPCR/gene expression	GTCTCACGAAACTTCTTCCTTC
CBF3	3590	F	ChIP-qPCR/gene expression	GGTTTGTGAGGTTAGAGAACC
	3591	R	ChIP-qPCR/gene expression	GAAATTGAGACAGGCTGATCG
LOX4	3592	F	ChIP-qPCR/gene expression	AACTCAAGCGGCGTTGTAGC
	3593	R	ChIP-qPCR/gene expression	GCTCTCACCTTAAACTTCACC
MYC2	3582	F	ChIP-qPCR/gene expression	GAATGACTGATTACCGGCTAC
	3583	R	ChIP-qPCR/gene expression	GGCCATAAAGTTGAGATATCG
JAZ1	3584	F	ChIP-qPCR/gene expression	GTTAAAGATGTCGAGTTCTATG
	3585	R	ChIP-qPCR/gene expression	TTTAGATACTGACTCAATCGAC
PP2A	3888	F	ChIP-qPCR/gene expression	GGCAGAAGTTCGGATAGCAG
	3889	R	ChIP-qPCR/gene expression	CAATGCAGATCTGACGTGCT
At1g07135	3608	F	ChIP-qPCR	AAATCAAGAATGGTAGACATGTG
	3609	R	ChIP-qPCR	CGTGTACAAGTTGACTGTCAG
	3610	F	ChIP-qPCR	GTGGCAGCATCATAATGAGAG
	3611	R	ChIP-qPCR	GGCAAAAGTGGTTGCCAGCAG
	3612	F	ChIP-qPCR	ATAGATCAAAGGGGAAAGTGAG
	3613	R	ChIP-qPCR	GATGAAAGATGAAGAGAATGTAC
	3614	F	ChIP-qPCR	GGAGGTGGCAGCAGTAGTAG
	3615	R	ChIP-qPCR	CCCGTATGAATCGGAACCAC
	3616	F	ChIP-qPCR	TTATGTTTGTGGTCCGGTCTG
	3617	R	ChIP-qPCR	AACAGTCTACACCTTAATGTACC
At2g23120	3646	F	ChIP-qPCR	TAAGTACTACAGCCGACATCAG
	3647	R	ChIP-qPCR	CTCGAGATCGACGTGGCTTG
	3648	F	ChIP-qPCR	CACCGTGTACTAGATAGCTC
	3649	R	ChIP-qPCR	GTTTTAGGTTCTGCTTCATGAG
	3650	F	ChIP-qPCR	CGACAACAACGACGGAGAAG
	3651	R	ChIP-qPCR	CATGTAAGGGCTATCGGTC
	3652	F	ChIP-qPCR	ATGCTGAATGCTAAAGTTCGAG
	3653	R	ChIP-qPCR	TATGATCGACGGAGATAAAACTAG
At2g30040	3618	F	ChIP-qPCR	GTGTCGTTACTGACATCATCAAG
	3619	R	ChIP-qPCR	TAGACAAATGGATAGTTAGGAAG
	3244	F	ChIP-qPCR	GAGTACCAAGGACCGGAGAG
	3246	R	ChIP-qPCR	TTTCCGGTGAGCATCTCGATG
	3624	F	ChIP-qPCR	ATCTACATCTTTCATTCTCAGCC
	3525	R	ChIP-qPCR	TAGACCGATCCGAATCACATG
At3g15210	3636	F	ChIP-qPCR	AAACCATGAAAACCGCTGGTG
	3637	R	ChIP-qPCR	GTTGTGAACAGTCAAAGCCTG
	3638	F	ChIP-qPCR	CTAATCTATCTATCCGAGAATG
	3639	R	ChIP-qPCR	GTGGGTCTGGTTAGTAGTAG
	3640	F	ChIP-qPCR	TCGTGGTGCTAAGGCTAAGAC
	3641	R	ChIP-qPCR	TTCTGGTCACTCAGCTCGAG
	3642	F	ChIP-qPCR	GATCGGTAACGTAGGTCGTG
	3643	R	ChIP-qPCR	CTAAACGCCGATGTCACAGGAG
	3644	F	ChIP-qPCR	GATTATTACTACTTGTGGGTTG
	3645	R	ChIP-qPCR	AAAGGAAAGCCAATAGAAGGAG
At3g19030	3626	F	ChIP-qPCR	ATGCACCTACATGCGACGTTAG
	3627	R	ChIP-qPCR	GCATTTCTTTACATACATGTGTA
	3628	F	ChIP-qPCR	AACCAAAGGACAACAACGAAGC
	3629	R	ChIP-qPCR	ATGTGGCATTTCACTCGCTAC
	3630	F	ChIP-qPCR	CTCACAAAGACAAGAGTTCTCTAG
	3631	R	ChIP-qPCR	TTTGAGACACCATGTTGTTTGTG
	3632	F	ChIP-qPCR	TTGCTGTTGTTTTCGTCACCAC
	3633	R	ChIP-qPCR	TTACGGAAAGCTTCTTCTACTG
	3634	F	ChIP-qPCR	TAGTAGTTCCCGTGCCTTGTG
	3635	R	ChIP-qPCR	GTCCACGGTTTTGATTCATCTG
