# Supplementary material for: Arabidopsis RNA processing factor SERRATE regulates the transcription of intronless genes
Source: eLife. 2018 Aug 28;7:e37078. doi: 10.7554/eLife.37078 (PMC6135607; doi:10.7554/eLife.37078)
Supplement: Supplementary file 4. — Immunoprecipitation experiments were conducted with antibodies against CTD-Ser2P (POL_II_S2; replicate 1–3), CTD-Ser5P (POL_II_S5; replicate 1–3), unphophorylated CTD (CTD; replicate 2–3) and the corresponding IgG controls. The table shows all proteins identified as well as the corresponding number of peptides, sequence coverage and quality measures in all biological replicates. [file elife-37078-supp4.xlsx]

## Sheet: FINAL
Protein IDs	Protein names	Gene names	Fasta headers	Number of proteins	Peptides	REPLICATE1:Peptides R13_Pol_II _S2	REPLICATE1:Peptides R14_Pol_II_S5	REPLICATE1:Peptides R15_IgG	REPLICATE2:Peptides R18_CTD	REPLICATE2:Peptides R19_Pol_II_S5	REPLICATE2:Peptides R20_IgG_mouse	REPLICATE2:Peptides R21_Pol_II_S2	REPLICATE2:Peptides R22__IgG_rabbit	REPLICATE3:Peptides R23_CTD	REPLICATE3:Peptides R24_Pol_II_S5	REPLICATE3:Peptides R25_IgG_mouse	REPLICATE3:Peptides R26_Pol_II_S2	REPLICATE3:Peptides R27__IgG_rabbit	Mol. weight [kDa]	Q-value	Score	Sequence coverage R13_Pol_II _S2 [%]	Sequence coverage R14_Pol_II_S5 [%]	Sequence coverage R15_IgG [%]	Sequence coverage R18_CTD [%]	Sequence coverage R19_Pol_II_S5 [%]	Sequence coverage R20_IgG_mouse [%]	Sequence coverage R21_Pol_II_S2 [%]	Sequence coverage R22__IgG_rabbit [%]	Sequence coverage R23_CTD [%]	Sequence coverage R24_Pol_II_S5 [%]	Sequence coverage R25_IgG_mouse [%]	Sequence coverage R26_Pol_II_S2 [%]	Sequence coverage R27__IgG_rabbit [%]	Intensity	Intensity R13_Pol_II _S2	Intensity R14_Pol_II_S5	Intensity R15_IgG	Intensity R18_CTD	Intensity R19_Pol_II_S5	Intensity R20_IgG_mouse	Intensity R21_Pol_II_S2	Intensity R22__IgG_rabbit	Intensity R23_CTD	Intensity R24_Pol_II_S5	Intensity R25_IgG_mouse	Intensity R26_Pol_II_S2	Intensity R27__IgG_rabbit	iBAQ
P18616	DNA-directed RNA polymerase II subunit 1	NRPB1	>sp|P18616|NRPB1_ARATH DNA-directed RNA polymerase II subunit 1 OS=Arabidopsis thaliana GN=NRPB1 PE=1 SV=3	1	80	10	18	0	26	42	0	31	0	44	45	0	12	0	204.62	0	323.31	6	11.1	0	19	26.5	0	17.8	0	27.6	27.9	0	7.7	0	8841600000	143780000	407620000	0	522840000	1816800000	0	1634300000	0	1588000000	2391600000	0	336670000	0	106530000
P38420	DNA-directed RNA polymerase II subunit 2	NRPB2	>sp|P38420|NRPB2_ARATH DNA-directed RNA polymerase II subunit 2 OS=Arabidopsis thaliana GN=NRPB2 PE=1 SV=2	1	64	11	21	0	22	36	1	27	0	33	32	0	12	0	135.02	0	323.31	10.8	17.8	0	25.2	40.9	1	26.4	0	28.4	30.8	0	9.8	0	12775000000	231220000	575340000	0	1210300000	3170300000	0	1949300000	0	1973100000	3454500000	0	211450000	0	209430000
Q0WNJ6	Clathrin heavy chain 1	CHC1	>sp|Q0WNJ6|CLAH1_ARATH Clathrin heavy chain 1 OS=Arabidopsis thaliana GN=CHC1 PE=1 SV=1	1	48	0	23	0	0	35	0	0	0	0	40	0	0	0	193.24	0	323.31	0	17.6	0	0	25	0	0	0	0	30.4	0	0	0	4819300000	0	657250000	0	0	1570700000	0	0	0	0	2591400000	0	0	0	54765000
Q0WLB5;REV__Q9ZRF9	Clathrin heavy chain 2	CHC2	>sp|Q0WLB5|CLAH2_ARATH Clathrin heavy chain 2 OS=Arabidopsis thaliana GN=CHC2 PE=1 SV=1	2	47	0	24	0	0	34	0	0	0	0	40	0	0	0	193.27	0	94.903	0	17.7	0	0	24	0	0	0	0	30.9	0	0	0	272190000	0	40375000	0	0	120330000	0	0	0	0	111480000	0	0	0	3093000
F4II29		At2g40730	>tr|F4II29|F4II29_ARATH Cytoplasmic tRNA export protein OS=Arabidopsis thaliana GN=At2g40730 PE=1 SV=1	1	23	0	9	0	0	18	0	6	0	0	12	0	0	0	86.045	0	323.31	0	21.3	0	0	36.8	0	9.3	0	0	22.9	0	0	0	1447000000	0	226230000	0	0	472650000	0	193350000	0	0	554740000	0	0	0	41342000
F4JKH6;F4HZK4		At4g28080	>sp|F4JKH6|TSS_ARATH Protein TSS OS=Arabidopsis thaliana GN=TSS PE=1 SV=1	2	41	0	9	0	0	14	0	0	0	0	40	0	0	0	199.11	0	323.31	0	5.9	0	0	9.5	0	0	0	0	28.6	0	0	0	1775300000	0	33628000	0	0	93241000	0	0	0	0	1648500000	0	0	0	18688000
O48847-3;O48847;O48847-2		LUH	>sp|O48847-3|LUH_ARATH Isoform of O48847, Isoform 3 of Transcriptional corepressor LEUNIG_HOMOLOG OS=Arabidopsis thaliana GN=LUH;>sp|O48847|LUH_ARATH Transcriptional corepressor LEUNIG_HOMOLOG OS=Arabidopsis thaliana GN=LUH PE=1 SV=1;>sp|O48847-2|LUH_ARATH	3	17	0	2	0	0	14	0	0	0	0	12	0	0	0	85.272	0	323.31	0	4.6	0	0	25.9	0	0	0	0	22	0	0	0	646420000	0	5221900	0	0	434890000	0	0	0	0	206310000	0	0	0	20852000
Q9LRZ0	Topless-related protein 2	TPR2	>sp|Q9LRZ0|TPR2_ARATH Topless-related protein 2 OS=Arabidopsis thaliana GN=TPR2 PE=1 SV=2	1	17	0	5	0	0	14	0	0	0	0	13	0	0	0	124.76	0	323.31	0	5.7	0	0	15.9	0	0	0	0	14.9	0	0	0	748530000	0	42558000	0	0	271600000	0	0	0	0	434380000	0	0	0	13862000
Q9M2K5;F4J4N6		F9D24.20;At3g58110	>tr|Q9M2K5|Q9M2K5_ARATH Putative uncharacterized protein F9D24.20 OS=Arabidopsis thaliana GN=F9D24.20 PE=4 SV=1;>tr|F4J4N6|F4J4N6_ARATH Isoform of Q9M2K5, Uncharacterized protein OS=Arabidopsis thaliana GN=At3g58110 PE=4 SV=1	2	15	0	4	0	0	13	0	1	0	0	10	0	0	0	90.15	0	320.43	0	6.1	0	0	20.4	0	1	0	0	14.2	0	0	0	1333900000	0	86408000	0	0	462280000	0	1133900	0	0	784100000	0	0	0	34203000
P17745;Q9ZT91	Elongation factor Tu, chloroplastic	TUFA	>sp|P17745|EFTU_ARATH Elongation factor Tu, chloroplastic OS=Arabidopsis thaliana GN=TUFA PE=1 SV=1	2	18	5	7	2	8	12	4	12	8	5	10	3	7	4	51.63	0	323.31	13.9	20.8	5.7	27.3	32.4	10.1	29.6	21.4	13.9	29.4	9.5	18.9	12.6	2984000000	74687000	111510000	6311000	114010000	524070000	47900000	805770000	225950000	123300000	408130000	44847000	423820000	73667000	119360000
F4HPK7;Q9LPD9	DNA replication licensing factor MCM2	MCM2	>tr|F4HPK7|F4HPK7_ARATH Isoform of Q9LPD9, DNA helicase OS=Arabidopsis thaliana GN=MCM2 PE=3 SV=1;>sp|Q9LPD9|MCM2_ARATH DNA replication licensing factor MCM2 OS=Arabidopsis thaliana GN=MCM2 PE=1 SV=1	2	14	0	6	0	0	11	0	0	0	0	10	0	0	0	105.38	0	214.45	0	7.2	0	0	13.9	0	0	0	0	13.1	0	0	0	770780000	0	57318000	0	0	321600000	0	0	0	0	391860000	0	0	0	15113000
P22953;F4KCE5;O65719;Q9LHA8;Q9C7X7;Q9S9N1	Probable mediator of RNA polymerase II transcription subunit 37e;Heat shock 70 kDa protein 3;Probable mediator of RNA polymerase II transcription subunit 37c	MED37E;HSC70-1;HSP70-3;MED37C	>sp|P22953|MD37E_ARATH Probable mediator of RNA polymerase II transcription subunit 37e OS=Arabidopsis thaliana GN=MED37E PE=1 SV=3;>tr|F4KCE5|F4KCE5_ARATH Isoform of P22953, Heat shock cognate protein 70-1 OS=Arabidopsis thaliana GN=HSC70-1 PE=1 SV=1;>sp|	6	17	3	7	2	2	11	1	6	2	1	13	1	2	0	71.357	0	304.32	5.5	12	3.4	3.8	17.2	1.7	10	3.8	1.5	18.1	1.7	3.4	0	1773900000	20641000	161260000	10744000	21609000	699830000	14408000	155750000	42672000	0	620620000	10835000	15551000	0	47944000
F4I9Y9;F4I9Y7;A8MS85		GTB1	>tr|F4I9Y9|F4I9Y9_ARATH Isoform of A8MS85, Transcription elongation factor SPT6-like protein OS=Arabidopsis thaliana GN=GTB1 PE=4 SV=1;>tr|F4I9Y7|F4I9Y7_ARATH Isoform of A8MS85, Transcription elongation factor SPT6-like protein OS=Arabidopsis thaliana GN=G	3	19	3	2	0	0	10	0	6	0	3	13	0	1	0	166.39	0	319.91	2.4	1.7	0	0	7.8	0	5.1	0	2.8	12	0	1	0	715260000	12426000	10570000	0	0	179060000	0	113650000	0	22876000	358090000	0	18589000	0	9053900
F4K1B1;F4K1B1-2	Putative RNA polymerase II subunit B1 CTD phosphatase RPAP2 homolog		>sp|F4K1B1|RPAP2_ARATH Putative RNA polymerase II subunit B1 CTD phosphatase RPAP2 homolog OS=Arabidopsis thaliana GN=At5g26760 PE=2 SV=1;>sp|F4K1B1-2|RPAP2_ARATH Isoform of F4K1B1, Isoform 2 of Putative RNA polymerase II subunit B1 CTD phosphatase RPAP2 h	2	20	0	1	0	9	10	0	10	0	11	11	0	0	0	81.058	0	323.31	0	1.4	0	18.8	17	0	16.1	0	17.1	18.2	0	0	0	982350000	0	23239000	0	128610000	193500000	0	183500000	0	88568000	364940000	0	0	0	25189000
Q9LT78			>tr|Q9LT78|Q9LT78_ARATH Isoform of Q9LT77, Cysteine proteinase OS=Arabidopsis thaliana GN=At3g19390 PE=2 SV=1	1	16	0	6	0	11	10	7	4	3	13	11	7	3	1	49.307	0	323.31	0	19.5	0	44.9	38.7	19.9	13.9	8.6	45.4	40.5	23.7	9.7	3.5	10874000000	0	452960000	0	1153200000	1530500000	1359300000	212750000	77629000	2476400000	2543100000	921510000	105980000	40842000	543710000
O03042;P93292;F4INE2	Ribulose bisphosphate carboxylase large chain	rbcL	>sp|O03042|RBL_ARATH Ribulose bisphosphate carboxylase large chain OS=Arabidopsis thaliana GN=rbcL PE=1 SV=1	3	22	9	14	5	4	9	2	8	16	4	10	1	3	3	52.954	0	323.31	22.5	33.6	12.7	11.3	23.8	5.4	18.8	34.2	11.7	26.5	2.7	7.9	7.9	5784500000	95104000	665730000	81194000	69601000	340490000	26097000	308290000	3078600000	36722000	454470000	26470000	159400000	442370000	262930000
Q8LFZ9;Q9FG75		At4g26620	>tr|Q8LFZ9|Q8LFZ9_ARATH Sucrase-like protein OS=Arabidopsis thaliana GN=At4g26620 PE=2 SV=1	2	10	0	4	0	0	9	0	0	0	0	9	0	0	0	48.976	0	163.22	0	9.5	0	0	20.8	0	0	0	0	20.1	0	0	0	1946600000	0	158620000	0	0	698610000	0	0	0	0	1089300000	0	0	0	97328000
Q94AI7;Q0WV90-1;Q0WV90	Protein TOPLESS;Topless-related protein 1	TPL;TPR1	>sp|Q94AI7|TPL_ARATH Protein TOPLESS OS=Arabidopsis thaliana GN=TPL PE=1 SV=1;>sp|Q0WV90-1|TPR1_ARATH Isoform of Q0WV90, Isoform 1 of Topless-related protein 1 OS=Arabidopsis thaliana GN=TPR1;>sp|Q0WV90|TPR1_ARATH Topless-related protein 1 OS=Arabidopsis t	3	10	0	2	0	0	9	0	0	0	0	6	0	0	0	124.3	0	68.082	0	1.9	0	0	9.6	0	0	0	0	6.9	0	0	0	154580000	0	7213000	0	0	73493000	0	0	0	0	73877000	0	0	0	3091600
Q9FUY2;F4JUD2	Transcriptional corepressor LEUNIG	LUG	>sp|Q9FUY2|LEUNG_ARATH Transcriptional corepressor LEUNIG OS=Arabidopsis thaliana GN=LUG PE=1 SV=2;>tr|F4JUD2|F4JUD2_ARATH Isoform of Q9FUY2, Transcriptional corepressor LEUNIG OS=Arabidopsis thaliana GN=LUG PE=4 SV=1	2	13	0	5	0	0	9	0	0	0	0	8	0	0	0	102.23	0	254.71	0	8.9	0	0	20.3	0	0	0	0	16.2	0	0	0	229230000	0	37505000	0	0	116400000	0	0	0	0	75323000	0	0	0	6367600
Q9STF2;Q9STF2-2		T6H20.190	>sp|Q9STF2|PTA16_ARATH Protein plastid transcriptionally active 16, chloroplastic OS=Arabidopsis thaliana GN=PTAC16 PE=1 SV=1;>sp|Q9STF2-2|PTA16_ARATH Isoform of Q9STF2, Isoform 2 of Protein plastid transcriptionally active 16, chloroplastic OS=Arabidopsis	2	16	2	10	0	4	9	0	9	1	3	6	0	8	0	54.358	0	323.31	6.1	28	0	11.4	28	0	22.7	1.6	7.5	17.3	0	19.2	0	1594800000	16099000	227680000	0	96412000	220230000	0	469670000	34565000	63516000	95617000	0	370970000	0	56956000
F4J110;Q8L611;F4J109		At3g63460	>tr|F4J110|F4J110_ARATH Isoform of Q8L611, Transport protein SEC31 OS=Arabidopsis thaliana GN=At3g63460 PE=1 SV=1;>sp|Q8L611|SC31B_ARATH Protein transport protein SEC31 homolog B OS=Arabidopsis thaliana GN=SEC31B PE=1 SV=1;>tr|F4J109|F4J109_ARATH Isoform o	3	11	0	4	0	0	8	0	0	0	0	9	0	0	0	118.72	0	151.63	0	5.5	0	0	10	0	0	0	0	10.7	0	0	0	594330000	0	33329000	0	0	258980000	0	0	0	0	302020000	0	0	0	12645000
O81098	DNA-directed RNA polymerases II and IV subunit 5A	NRPB5A	>sp|O81098|RPB5A_ARATH DNA-directed RNA polymerases II and IV subunit 5A OS=Arabidopsis thaliana GN=NRPB5A PE=1 SV=1	1	14	5	10	0	4	8	0	7	0	5	9	0	3	0	24.301	0	323.31	22.9	56.6	0	27.3	48.3	0	33.7	0	25.9	41	0	16.6	0	3061400000	124450000	201530000	0	213100000	714120000	0	973880000	0	254450000	547320000	0	32563000	0	278310000
Q39211;A8MR04;Q39212	DNA-directed RNA polymerases II, IV and V subunit 3	NRPB3	>sp|Q39211|NRPB3_ARATH DNA-directed RNA polymerases II, IV and V subunit 3 OS=Arabidopsis thaliana GN=NRPB3 PE=1 SV=1	3	14	5	6	0	5	8	0	6	0	6	7	0	2	0	35.461	0	323.31	21.3	21.3	0	20.4	27.3	0	27.3	0	31.7	22.9	0	7.2	0	2149300000	57512000	186240000	0	237130000	690710000	0	352020000	0	180120000	381210000	0	64359000	0	153520000
Q93ZH3		At4g11790	>tr|Q93ZH3|Q93ZH3_ARATH AT4g11790/T5C23_220 OS=Arabidopsis thaliana GN=At4g11790 PE=2 SV=1	1	11	0	8	0	0	8	0	0	0	0	7	0	0	0	47.42	0	323.31	0	26.6	0	0	21.9	0	0	0	0	18.5	0	0	0	1353100000	0	304860000	0	0	557840000	0	0	0	0	490440000	0	0	0	96653000
Q9FL12	Protease Do-like 9	DEGP9	>sp|Q9FL12|DEGP9_ARATH Protease Do-like 9 OS=Arabidopsis thaliana GN=DEGP9 PE=1 SV=1	1	10	0	1	0	0	8	0	0	0	0	8	0	0	0	65.152	0	254.36	0	2.4	0	0	11.5	0	0	0	0	11	0	0	0	283910000	0	5813200	0	0	164340000	0	0	0	0	113750000	0	0	0	11356000
Q8W4H7;Q8GTY0;Q0WL56;P0DH99;A8MSE8;F4HUA0	Elongation factor 1-alpha 2;Elongation factor 1-alpha 4;Elongation factor 1-alpha 3;Elongation factor 1-alpha 1;Elongation factor 1-alpha	A2;A4;A3;A1;At5g60390;At1g07930	>sp|Q8W4H7|EF1A2_ARATH Elongation factor 1-alpha 2 OS=Arabidopsis thaliana GN=A2 PE=1 SV=2;>sp|Q8GTY0|EF1A4_ARATH Elongation factor 1-alpha 4 OS=Arabidopsis thaliana GN=A4 PE=1 SV=2;>sp|Q0WL56|EF1A3_ARATH Elongation factor 1-alpha 3 OS=Arabidopsis thaliana	6	10	2	3	1	3	7	3	7	4	4	5	2	6	4	49.502	0	140.89	5.3	7.3	2.9	7.8	19.2	7.3	22	9.1	12.7	11.6	5.1	17.6	9.6	4988800000	40705000	54095000	1212000	123860000	692370000	98215000	1983500000	221960000	190930000	396500000	293250000	547440000	344740000	199550000
P43297;Q9LM66	Cysteine proteinase RD21a	RD21A	>sp|P43297|RD21A_ARATH Cysteine proteinase RD21a OS=Arabidopsis thaliana GN=RD21A PE=1 SV=1	2	9	0	4	0	5	7	6	0	0	5	2	1	0	0	50.966	0	138.12	0	9.5	0	11.9	17.3	12.1	0	0	14.5	6.3	2.4	0	0	1886500000	0	79578000	0	353650000	378030000	176880000	0	0	643770000	230560000	24022000	0	0	99289000
P93755;Q9XEE6;Q9LUZ4	Zinc finger CCCH domain-containing protein 30		>sp|P93755|C3H30_ARATH Zinc finger CCCH domain-containing protein 30 OS=Arabidopsis thaliana GN=At2g41900 PE=1 SV=2	3	16	0	4	0	0	7	0	14	0	0	6	0	0	0	77.991	0	310.12	0	9.4	0	0	12.8	0	28.4	0	0	10.5	0	0	0	1004600000	0	22633000	0	0	176080000	0	614520000	0	0	191380000	0	0	0	30443000
Q9XI87;Q93ZU3;O82754;Q9SA26;Q9SAJ2;O64768		F7A19.9	>tr|Q9XI87|Q9XI87_ARATH At1g14000 OS=Arabidopsis thaliana GN=F7A19.9 PE=1 SV=1	6	13	0	7	0	0	7	0	0	0	0	11	0	0	0	49.335	0	135.77	0	17.8	0	0	19.4	0	0	0	0	27.4	0	0	0	1065700000	0	93159000	0	0	392190000	0	0	0	0	580380000	0	0	0	35525000
F4IVZ7;P10896-2;P10896	Ribulose bisphosphate carboxylase/oxygenase activase, chloroplastic	RCA	>tr|F4IVZ7|F4IVZ7_ARATH Isoform of P10896, Ribulose bisphosphate carboxylase/oxygenase activase OS=Arabidopsis thaliana GN=RCA PE=1 SV=1;>sp|P10896-2|RCA_ARATH Isoform of P10896, Isoform Short of Ribulose bisphosphate carboxylase/oxygenase activase, chloro	3	12	4	9	1	5	6	3	3	4	5	3	3	2	3	48.5	0	323.31	14.5	28.8	3.4	18.6	16.8	10.2	11.1	13.6	17.2	11.1	10	6.8	8.4	1070200000	35250000	239620000	5489100	59282000	210870000	34417000	37626000	180850000	77756000	48971000	63605000	15787000	60667000	56326000
O81645;O65570;O65570-2	Villin-3	VLN3	>sp|O81645|VILI3_ARATH Villin-3 OS=Arabidopsis thaliana GN=VLN3 PE=1 SV=2	3	10	0	7	0	0	6	0	0	0	0	7	0	0	0	106.35	0	139.15	0	9.8	0	0	8.8	0	0	0	0	8.4	0	0	0	335630000	0	85943000	0	0	122850000	0	0	0	0	126840000	0	0	0	6332700
P25856;Q9LPW0-2;Q9LPW0;F4HNZ6	Glyceraldehyde-3-phosphate dehydrogenase GAPA1, chloroplastic;Glyceraldehyde-3-phosphate dehydrogenase GAPA2, chloroplastic	GAPA1;GAPA2;GAPA-2	>sp|P25856|G3PA1_ARATH Glyceraldehyde-3-phosphate dehydrogenase GAPA1, chloroplastic OS=Arabidopsis thaliana GN=GAPA1 PE=1 SV=3;>sp|Q9LPW0-2|G3PA2_ARATH Isoform of Q9LPW0, Isoform 2 of Glyceraldehyde-3-phosphate dehydrogenase GAPA2, chloroplastic OS=Arabid	4	11	2	7	2	2	6	1	5	5	4	6	1	3	4	42.489	0	323.31	7.8	22.2	7.3	7.1	21.7	4.3	16.7	15.2	13.1	21	4.3	11.1	12.6	1626100000	5677900	170410000	5646000	13612000	109530000	2619600	316370000	281910000	35752000	293620000	4086200	23629000	363200000	65043000
P38421	DNA-directed RNA polymerase II subunit 7	NRPB7	>sp|P38421|NRPB7_ARATH DNA-directed RNA polymerase II subunit 7 OS=Arabidopsis thaliana GN=NRPB7 PE=1 SV=1	1	10	3	2	0	4	6	0	3	0	5	4	0	0	0	19.461	0	270.14	17	13.6	0	39.2	40.3	0	24.4	0	43.2	27.8	0	0	0	228760000	34548000	12489000	0	45198000	35538000	0	19133000	0	45205000	36652000	0	0	0	20797000
Q8RY22;F4J131;F4J132	Protease Do-like 7	DEGP7	>sp|Q8RY22|DEGP7_ARATH Protease Do-like 7 OS=Arabidopsis thaliana GN=DEGP7 PE=2 SV=1	3	8	0	3	0	0	6	0	0	0	0	4	0	0	0	119.88	0	162.76	0	3.7	0	0	6.5	0	0	0	0	4.1	0	0	0	484240000	0	21599000	0	0	278740000	0	0	0	0	183900000	0	0	0	8804400
Q9LQF2;F4HZY9	Alkaline/neutral invertase CINV1	CINV1	>sp|Q9LQF2|CINV1_ARATH Alkaline/neutral invertase CINV1 OS=Arabidopsis thaliana GN=CINV1 PE=1 SV=1;>tr|F4HZY9|F4HZY9_ARATH Isoform of Q9LQF2, Alkaline/neutral invertase CINV1 OS=Arabidopsis thaliana GN=CINV1 PE=1 SV=1	2	10	0	3	0	0	6	0	0	0	0	6	0	0	0	62.834	0	91.263	0	6	0	0	14.5	0	0	0	0	11.8	0	0	0	232310000	0	38983000	0	0	97060000	0	0	0	0	96264000	0	0	0	7259600
F4J8V9;Q96293;Q96292;Q8RYC2	Actin-8;Actin-2	ACT2;ACT8	>tr|F4J8V9|F4J8V9_ARATH Isoform of Q96292, Actin 2 OS=Arabidopsis thaliana GN=ACT2 PE=1 SV=1;>sp|Q96293|ACT8_ARATH Actin-8 OS=Arabidopsis thaliana GN=ACT8 PE=1 SV=2;>sp|Q96292|ACT2_ARATH Actin-2 OS=Arabidopsis thaliana GN=ACT2 PE=1 SV=1	4	7	3	5	2	0	5	0	1	2	2	6	1	1	1	41.232	0	78.09	8.9	14.8	5.7	0	14.8	0	3	5.9	5.7	17.5	3	3	3	502380000	15721000	74829000	9693900	0	172260000	0	2738300	7103200	7989000	205450000	0	3643000	2954400	23923000
F4JJ94;P42643;F4HWQ5;P46077	14-3-3-like protein GF14 chi;14-3-3-like protein GF14 phi	GRF1;GF14 PHI;GRF4	>tr|F4JJ94|F4JJ94_ARATH Isoform of O81001, 14-3-3-like protein GF14 chi OS=Arabidopsis thaliana GN=GRF1 PE=1 SV=1;>sp|P42643|14331_ARATH 14-3-3-like protein GF14 chi OS=Arabidopsis thaliana GN=GRF1 PE=1 SV=3;>tr|F4HWQ5|F4HWQ5_ARATH Isoform of Q8L8A7, 14-3-	4	6	0	2	1	0	5	0	3	0	0	3	0	0	0	35.838	0	73.328	0	6.9	4.7	0	20.1	0	10.1	0	0	13.2	0	0	0	120880000	0	9268200	463960	0	56650000	0	23862000	0	0	30639000	0	0	0	7110800
F4JT98;Q0WVM7	Probable transcriptional regulator SLK3;Probable transcriptional regulator SLK1	SLK3;SLK1	>sp|F4JT98|SLK3_ARATH Probable transcriptional regulator SLK3 OS=Arabidopsis thaliana GN=SLK3 PE=3 SV=1;>sp|Q0WVM7|SLK1_ARATH Probable transcriptional regulator SLK1 OS=Arabidopsis thaliana GN=SLK1 PE=1 SV=1	2	6	0	3	0	0	5	0	0	0	0	4	0	0	0	77.011	0	69.99	0	4.8	0	0	8.8	0	0	0	0	7	0	0	0	261730000	0	33098000	0	0	137860000	0	0	0	0	90768000	0	0	0	10067000
O81742;F4JNZ8;Q9SUS3	Beta-adaptin-like protein C;Beta-adaptin-like protein B	BETAC-AD;At4g11380;BETAB-AD	>sp|O81742|APBLC_ARATH Beta-adaptin-like protein C OS=Arabidopsis thaliana GN=BETAC-AD PE=1 SV=2;>tr|F4JNZ8|F4JNZ8_ARATH Isoform of Q9SUS3, Beta-adaptin-like protein B OS=Arabidopsis thaliana GN=At4g11380 PE=1 SV=1;>sp|Q9SUS3|APBLB_ARATH Beta-adaptin-like	3	13	0	8	0	0	5	0	0	0	0	9	0	0	0	99.096	0	134.49	0	9.7	0	0	6.3	0	0	0	0	10.8	0	0	0	803150000	0	95512000	0	0	219380000	0	0	0	0	488260000	0	0	0	18253000
P31167	ADP,ATP carrier protein 1, mitochondrial	AAC1	>sp|P31167|ADT1_ARATH ADP,ATP carrier protein 1, mitochondrial OS=Arabidopsis thaliana GN=AAC1 PE=1 SV=2	1	10	2	2	1	3	5	2	3	2	2	4	1	7	2	41.475	0	119.57	4.7	5.8	2.6	8.4	13.6	4.7	7.9	5.8	6	11.3	3.1	18.4	5.8	1277800000	53574000	10135000	317260	124680000	161500000	17495000	35286000	6353100	133830000	51013000	4304400	656140000	23113000	58080000
P56798	30S ribosomal protein S3, chloroplastic	rps3	>sp|P56798|RR3_ARATH 30S ribosomal protein S3, chloroplastic OS=Arabidopsis thaliana GN=rps3 PE=3 SV=1	1	10	2	3	0	1	5	1	9	3	0	3	0	4	0	25.188	0	241.82	9.6	12.4	0	5	22.9	5	39.9	12.8	0	14.7	0	19.3	0	2175000000	10288000	27166000	0	21017000	141230000	23042000	1580500000	213310000	0	67942000	0	90491000	0	145000000
Q9FMH8;Q9STL4			>tr|Q9FMH8|Q9FMH8_ARATH Cysteine protease component of protease-inhibitor complex OS=Arabidopsis thaliana GN=At5g43060 PE=1 SV=1	2	9	0	3	0	5	5	4	0	0	7	6	3	0	0	51.203	0	323.31	0	10.4	0	16.4	12.3	12.3	0	0	21.4	12.5	9.1	0	0	2539000000	0	128940000	0	177710000	291900000	241780000	0	0	735040000	742530000	221120000	0	0	120910000
Q9FN48	Calcium sensing receptor, chloroplastic	CAS	>sp|Q9FN48|CAS_ARATH Calcium sensing receptor, chloroplastic OS=Arabidopsis thaliana GN=CAS PE=1 SV=1	1	11	1	4	1	1	5	1	7	3	0	5	1	1	0	41.285	0	323.31	2.8	16.5	2.8	3.1	19.6	2.8	28.7	10.1	0	19.4	2.8	2.8	0	866460000	17549000	111210000	4185400	10354000	182050000	13766000	305940000	71969000	0	117660000	12691000	19079000	0	43323000
Q9SKU1;F4J5M9	Clathrin light chain 1		>sp|Q9SKU1|CLC1_ARATH Clathrin light chain 1 OS=Arabidopsis thaliana GN=At2g20760 PE=2 SV=1	2	8	0	0	0	0	5	0	0	0	0	6	0	0	0	37.225	0	76.073	0	0	0	0	11.5	0	0	0	0	12.7	0	0	0	634060000	0	0	0	0	295690000	0	0	0	0	338370000	0	0	0	63406000
F4I133;Q8L7S0	Probable ubiquitin-like-specific protease 2B	At1g09730;ULP2B	>tr|F4I133|F4I133_ARATH Isoform of Q8L7S0, Putative ubiquitin-like-specific protease 2B OS=Arabidopsis thaliana GN=At1g09730 PE=1 SV=1;>sp|Q8L7S0|ULP2B_ARATH Probable ubiquitin-like-specific protease 2B OS=Arabidopsis thaliana GN=ULP2B PE=1 SV=3	2	6	0	2	0	0	4	0	0	0	0	4	0	0	0	109.64	0	41.103	0	2.2	0	0	3.7	0	0	0	0	5.6	0	0	0	164860000	0	8260400	0	0	89146000	0	0	0	0	67449000	0	0	0	4338300
F4J043;Q27GK7;Q27GK7-2;F4K2T3;Q84JM4	Topless-related protein 4	WSIP2;TPR4	>tr|F4J043|F4J043_ARATH Isoform of Q27GK7, WUS-interacting protein 2 OS=Arabidopsis thaliana GN=WSIP2 PE=4 SV=1;>sp|Q27GK7|TPR4_ARATH Topless-related protein 4 OS=Arabidopsis thaliana GN=TPR4 PE=1 SV=2;>sp|Q27GK7-2|TPR4_ARATH Isoform of Q27GK7, Isoform 2 o	5	6	0	3	0	0	4	0	0	0	0	2	0	0	0	122.92	0	25.777	0	2.7	0	0	3.7	0	0	0	0	2.2	0	0	0	12329000	0	7722400	0	0	2619300	0	0	0	0	1987700	0	0	0	251620
F4J5R0;Q38859	DNA-directed RNA polymerases II, IV and V subunit 11	NRPB11	>tr|F4J5R0|F4J5R0_ARATH Isoform of Q38859, Non-catalytic subunit of DNA-dependent RNA polymerases II, IV and V OS=Arabidopsis thaliana GN=NRPB11 PE=4 SV=1;>sp|Q38859|NRPBB_ARATH DNA-directed RNA polymerases II, IV and V subunit 11 OS=Arabidopsis thaliana G	2	6	2	4	0	1	4	0	1	0	6	3	0	0	0	17.143	0	136.39	13	31.5	0	11	30.1	0	11	0	43.8	24	0	0	0	899000000	36111000	114610000	0	6784700	401410000	0	6876300	0	148990000	184210000	0	0	0	128430000
P25857	Glyceraldehyde-3-phosphate dehydrogenase GAPB, chloroplastic	GAPB	>sp|P25857|G3PB_ARATH Glyceraldehyde-3-phosphate dehydrogenase GAPB, chloroplastic OS=Arabidopsis thaliana GN=GAPB PE=1 SV=2	1	11	2	4	2	2	4	1	7	9	2	2	0	5	5	47.659	0	166.47	5.8	13	6.5	4.5	13	3.8	20.4	26.4	4.5	6.5	0	16.1	16.6	501080000	4534700	14542000	0	17080000	30834000	2821900	160730000	150830000	5377900	0	0	65469000	48861000	17896000
P40941;O49447	ADP,ATP carrier protein 2, mitochondrial;ADP,ATP carrier protein 3, mitochondrial	AAC2;AAC3	>sp|P40941|ADT2_ARATH ADP,ATP carrier protein 2, mitochondrial OS=Arabidopsis thaliana GN=AAC2 PE=2 SV=2;>sp|O49447|ADT3_ARATH ADP,ATP carrier protein 3, mitochondrial OS=Arabidopsis thaliana GN=AAC3 PE=2 SV=1	2	5	2	3	1	2	4	3	4	3	2	4	2	3	3	41.745	0	44.573	4.7	8.6	2.6	5.5	10.6	7.5	10.6	8.6	5.5	10.6	6	7.5	8.6	985580000	0	10768000	0	38646000	36419000	50194000	180420000	171510000	14274000	33002000	38759000	310890000	100690000	51873000
P43299	DNA replication licensing factor MCM7	MCM7	>sp|P43299|MCM7_ARATH DNA replication licensing factor MCM7 OS=Arabidopsis thaliana GN=MCM7 PE=1 SV=2	1	4	0	0	0	0	4	0	0	0	0	3	0	0	0	80.332	0	23.216	0	0	0	0	6.1	0	0	0	0	4.7	0	0	0	42172000	0	0	0	0	30704000	0	0	0	0	11468000	0	0	0	958460
Q39043;Q9LKR3;F4K007;Q9LDZ0;Q8GUM2	Mediator of RNA polymerase II transcription subunit 37f;Mediator of RNA polymerase II transcription subunit 37a	MED37F;MED37A;BIP2	>sp|Q39043|MD37F_ARATH Mediator of RNA polymerase II transcription subunit 37f OS=Arabidopsis thaliana GN=MED37F PE=1 SV=2;>sp|Q9LKR3|MD37A_ARATH Mediator of RNA polymerase II transcription subunit 37a OS=Arabidopsis thaliana GN=MED37A PE=1 SV=1;>tr|F4K007	5	5	1	2	1	0	4	0	0	0	0	2	0	0	0	73.56	0	42.356	1.2	2.5	1.2	0	5.8	0	0	0	0	2.5	0	0	0	23708000	8519100	0	5006500	0	10182000	0	0	0	0	0	0	0	0	764780
Q8W117	Suppressor of mec-8 and unc-52 protein homolog 1	SMU1	>sp|Q8W117|SMU1_ARATH Suppressor of mec-8 and unc-52 protein homolog 1 OS=Arabidopsis thaliana GN=SMU1 PE=1 SV=1	1	4	0	1	0	0	4	0	0	0	0	3	0	0	0	57.723	0	38.33	0	2.5	0	0	8.6	0	0	0	0	6.8	0	0	0	74126000	0	1660100	0	0	40061000	0	0	0	0	32405000	0	0	0	2556100
Q8W234	Transcriptional corepressor SEUSS	SEU	>sp|Q8W234|SEUSS_ARATH Transcriptional corepressor SEUSS OS=Arabidopsis thaliana GN=SEU PE=1 SV=1	1	7	0	0	0	0	4	0	0	0	0	6	0	0	0	96.231	0	116.25	0	0	0	0	7.3	0	0	0	0	11.3	0	0	0	225390000	0	0	0	0	101760000	0	0	0	0	123640000	0	0	0	7513100
Q93W28	Uncharacterized protein At4g15545		>sp|Q93W28|Y4554_ARATH Uncharacterized protein At4g15545 OS=Arabidopsis thaliana GN=At4g15545 PE=1 SV=1	1	8	0	7	0	0	4	0	0	0	0	3	0	1	0	37.206	0	72.735	0	27	0	0	13.4	0	0	0	0	10.7	0	3	0	351560000	0	141680000	0	0	88068000	0	0	0	0	111430000	0	10383000	0	19531000
Q9LN63;F4HP45;Q8S307;Q9S7F3;O49404;Q94A43	Protein BRASSINAZOLE-RESISTANT 2	BZR2;BES1	>sp|Q9LN63|BZR2_ARATH Protein BRASSINAZOLE-RESISTANT 2 OS=Arabidopsis thaliana GN=BZR2 PE=1 SV=1;>tr|F4HP45|F4HP45_ARATH Isoform of Q9LN63, Protein brassinazole-resistant 2 OS=Arabidopsis thaliana GN=BES1 PE=1 SV=1	6	7	0	1	0	0	4	0	6	0	0	4	0	0	0	36.485	0	95.916	0	4.8	0	0	17.3	0	20	0	0	15.8	0	0	0	201240000	0	350650	0	0	23676000	0	106800000	0	0	70415000	0	0	0	12577000
Q9SKR5		pEARLI4	>tr|Q9SKR5|Q9SKR5_ARATH PEARLI 4 protein OS=Arabidopsis thaliana GN=pEARLI4 PE=1 SV=1	1	4	0	2	0	0	4	0	0	0	0	2	0	0	0	84.862	0	24.574	0	4.4	0	0	7	0	0	0	0	4.4	0	0	0	40098000	0	5987200	0	0	28657000	0	0	0	0	5453300	0	0	0	801960
Q9SRI1		T22N4.3	>sp|Q9SRI1|SC13A_ARATH Protein transport protein SEC13 homolog A OS=Arabidopsis thaliana GN=SEC13A PE=1 SV=1	1	5	0	2	0	0	4	0	0	0	0	2	0	0	0	32.63	0	49.333	0	14.9	0	0	17.5	0	0	0	0	7.3	0	0	0	55684000	0	12606000	0	0	33022000	0	0	0	0	10055000	0	0	0	3480300
Q9STN3	Putative transcription elongation factor SPT5 homolog 1		>sp|Q9STN3|SPT51_ARATH Putative transcription elongation factor SPT5 homolog 1 OS=Arabidopsis thaliana GN=At4g08350 PE=1 SV=2	1	4	0	0	0	0	4	0	1	0	0	1	0	0	0	115.4	0	23.005	0	0	0	0	4.7	0	1.2	0	0	1.2	0	0	0	26938000	0	0	0	0	21717000	0	3524300	0	0	1696400	0	0	0	518040
Q9T0D3;Q9M1V5;Q1PDN3;Q9SCW4;Q9LV52;Q9C635;Q9LUH8;Q8GYY1;Q9SCW5;O81821;Q9LQM7;P41151	Heat stress transcription factor B-2b	HSFB2B	>sp|Q9T0D3|HFB2B_ARATH Heat stress transcription factor B-2b OS=Arabidopsis thaliana GN=HSFB2B PE=2 SV=1	12	4	0	4	0	0	4	0	0	0	0	3	0	0	0	39.705	0	321.64	0	12.5	0	0	12.5	0	0	0	0	10.1	0	0	0	278210000	0	46183000	0	0	134180000	0	0	0	0	97845000	0	0	0	19872000
A8MRZ7;F4JEL5;F4HV96;F4JEL4;P41377;P41376;Q9CAI7	Eukaryotic initiation factor 4A-2;Eukaryotic initiation factor 4A-1;Eukaryotic initiation factor 4A-3	EIF4A1;EIF4A-2;TIF4A-2;TIF4A-1;TIF4A-3	>tr|A8MRZ7|A8MRZ7_ARATH Isoform of P41376, Translational initiation factor 4A-1 OS=Arabidopsis thaliana GN=EIF4A1 PE=3 SV=1;>tr|F4JEL5|F4JEL5_ARATH Isoform of P41376, Translational initiation factor 4A-1 OS=Arabidopsis thaliana GN=EIF4A1 PE=1 SV=1;>tr|F4HV	7	6	1	1	0	0	3	1	1	0	0	2	0	1	0	45.7	0	55.617	3.2	2	0	0	8.7	4	4.5	0	0	7.5	0	4.5	0	72530000	2734300	17241000	0	0	27020000	1079900	2907300	0	0	17983000	0	3564500	0	3153500
F4HS98;F4HS99		At1g01320	>tr|F4HS98|F4HS98_ARATH Isoform of F4HS99, Tetratricopeptide repeat-containing protein OS=Arabidopsis thaliana GN=At1g01320 PE=1 SV=1;>tr|F4HS99|F4HS99_ARATH Tetratricopeptide repeat-containing protein OS=Arabidopsis thaliana GN=At1g01320 PE=1 SV=1	2	8	0	1	0	0	3	0	0	0	0	8	0	0	0	197.5	0	18.873	0	0.7	0	0	1.8	0	0	0	0	5.3	0	0	0	28057000	0	1119300	0	0	11502000	0	0	0	0	15436000	0	0	0	342160
F4I4P3;F4I4P3-2	Mediator of RNA polymerase II transcription subunit 23	MED23	>sp|F4I4P3|MED23_ARATH Mediator of RNA polymerase II transcription subunit 23 OS=Arabidopsis thaliana GN=MED23 PE=1 SV=1;>sp|F4I4P3-2|MED23_ARATH Isoform of F4I4P3, Isoform 2 of Mediator of RNA polymerase II transcription subunit 23 OS=Arabidopsis thaliana	2	3	0	2	0	0	3	0	0	0	0	2	0	0	0	180.09	0	96.348	0	1.7	0	0	2.2	0	0	0	0	1.7	0	0	0	68332000	0	11194000	0	0	34824000	0	0	0	0	22314000	0	0	0	1084600
F4IWV2;Q9FLH2		At3g55410;At5g65750	>tr|F4IWV2|F4IWV2_ARATH 2-oxoglutarate dehydrogenase, E1 component OS=Arabidopsis thaliana GN=At3g55410 PE=4 SV=1;>tr|Q9FLH2|Q9FLH2_ARATH 2-oxoglutarate dehydrogenase, E1 component OS=Arabidopsis thaliana GN=At5g65750 PE=2 SV=1	2	6	0	0	1	0	3	0	0	0	0	3	0	0	2	115.16	0	41.145	0	0	0.8	0	3	0	0	0	0	3	0	0	1.7	150970000	0	0	0	0	88081000	0	0	0	0	22491000	0	0	40401000	3145300
O81644	Villin-2	VLN2	>sp|O81644|VILI2_ARATH Villin-2 OS=Arabidopsis thaliana GN=VLN2 PE=1 SV=2	1	4	0	1	0	0	3	0	0	0	0	4	0	0	0	107.84	0	12.73	0	1.3	0	0	3.4	0	0	0	0	4.2	0	0	0	34790000	0	0	0	0	13807000	0	0	0	0	20984000	0	0	0	621250
P29515;P29516;P29514	Tubulin beta-7 chain;Tubulin beta-8 chain;Tubulin beta-6 chain	TUBB7;TUBB8;TUBB6	>sp|P29515|TBB7_ARATH Tubulin beta-7 chain OS=Arabidopsis thaliana GN=TUBB7 PE=2 SV=1;>sp|P29516|TBB8_ARATH Tubulin beta-8 chain OS=Arabidopsis thaliana GN=TUBB8 PE=2 SV=2;>sp|P29514|TBB6_ARATH Tubulin beta-6 chain OS=Arabidopsis thaliana GN=TUBB6 PE=2 SV=	3	5	4	1	0	0	3	0	2	1	0	2	0	0	0	50.747	0	63.508	9.8	2	0	0	7.3	0	4.2	2	0	4.2	0	0	0	8683500	1712000	0	0	0	6971500	0	0	0	0	0	0	0	0	413500
P49107;F4KC80;P49107-2	Photosystem I reaction center subunit N, chloroplastic	PSAN	>sp|P49107|PSAN_ARATH Photosystem I reaction center subunit N, chloroplastic OS=Arabidopsis thaliana GN=PSAN PE=1 SV=2;>tr|F4KC80|F4KC80_ARATH Isoform of P49107, Photosystem I reaction center subunit N OS=Arabidopsis thaliana GN=PSAN PE=1 SV=1;>sp|P49107-2	3	4	1	2	0	1	3	0	0	1	2	2	0	0	0	18.429	0	77.383	5.8	14.6	0	8.8	22.2	0	0	5.8	14.6	14.6	0	0	0	404650000	46324000	158840000	0	9689700	17990000	0	0	85879000	50483000	35442000	0	0	0	44961000
Q01525	14-3-3-like protein GF14 omega	GRF2	>sp|Q01525|14332_ARATH 14-3-3-like protein GF14 omega OS=Arabidopsis thaliana GN=GRF2 PE=2 SV=2	1	4	0	2	0	0	3	0	2	0	0	2	0	0	0	29.161	0	13.447	0	7.3	0	0	13.1	0	6.6	0	0	8.5	0	0	0	16120000	0	2545300	0	0	11170000	0	0	0	0	2404200	0	0	0	1074600
Q67XD9;Q9C560;F4I2X9;Q67XD9-2;Q9SW48	Alkaline/neutral invertase CINV2	CINV2;F17M19.15;At1g22650;T11I11.100	>sp|Q67XD9|CINV2_ARATH Alkaline/neutral invertase CINV2 OS=Arabidopsis thaliana GN=CINV2 PE=1 SV=1;>sp|Q9C560|INVF_ARATH Probable alkaline/neutral invertase F OS=Arabidopsis thaliana GN=INVF PE=2 SV=1;>sp|F4I2X9|INVD_ARATH Probable alkaline/neutral inverta	5	5	0	1	0	0	3	0	0	0	0	3	0	0	0	64.232	0	6.9619	0	2	0	0	5.7	0	0	0	0	5.7	0	0	0	19903000	0	0	0	0	19903000	0	0	0	0	0	0	0	0	663440
Q8H0X6-2;Q8H0X6	Cysteine proteinase inhibitor 6	CYS6	>sp|Q8H0X6-2|CYT6_ARATH Isoform of Q8H0X6, Isoform 2 of Cysteine proteinase inhibitor 6 OS=Arabidopsis thaliana GN=CYS6;>sp|Q8H0X6|CYT6_ARATH Cysteine proteinase inhibitor 6 OS=Arabidopsis thaliana GN=CYS6 PE=1 SV=2	2	5	0	2	0	2	3	3	0	0	3	2	1	0	0	22.477	0	93.256	0	12.4	0	12.4	15.9	16.4	0	0	16.9	9	8	0	0	136510000	0	3894900	0	7126300	49215000	47957000	0	0	8800700	1495700	18024000	0	0	12410000
Q94BP0	Probable transcriptional regulator SLK2	SLK2	>sp|Q94BP0|SLK2_ARATH Probable transcriptional regulator SLK2 OS=Arabidopsis thaliana GN=SLK2 PE=1 SV=1	1	3	0	1	0	0	3	0	0	0	0	1	0	0	0	90.547	0	19.399	0	1	0	0	4.3	0	0	0	0	1	0	0	0	137320000	0	14682000	0	0	78447000	0	0	0	0	44195000	0	0	0	5086100
Q9ASR1;F4JB06;F4JB05		T6H22.13	>tr|Q9ASR1|Q9ASR1_ARATH At1g56070/T6H22_13 OS=Arabidopsis thaliana GN=T6H22.13 PE=1 SV=1	3	6	2	1	0	0	3	0	0	0	0	1	0	0	0	93.89	0	40.198	2.6	1.9	0	0	4	0	0	0	0	1.5	0	0	0	48305000	15514000	6426300	0	0	24063000	0	0	0	0	2301500	0	0	0	1097800
Q9FGK8		At5g47490	>sp|Q9FGK8|SC16B_ARATH Protein transport protein SEC16B homolog OS=Arabidopsis thaliana GN=SEC16B PE=1 SV=1	1	4	0	1	0	0	3	0	0	0	0	3	0	0	0	147.81	0	24.82	0	0.8	0	0	2.8	0	0	0	0	3.3	0	0	0	40397000	0	1517800	0	0	19037000	0	0	0	0	19842000	0	0	0	807940
Q9FK51	Probable galactose-1-phosphate uridyltransferase		>sp|Q9FK51|AGLUP_ARATH ADP-glucose phosphorylase OS=Arabidopsis thaliana GN=At5g18200 PE=1 SV=1	1	4	0	4	0	0	3	0	0	0	0	3	0	0	0	39.005	0	323.31	0	15.1	0	0	12.5	0	0	0	0	12.5	0	0	0	366850000	0	73225000	0	0	133940000	0	0	0	0	159680000	0	0	0	21579000
Q9M033		T10O8_110	>tr|Q9M033|Q9M033_ARATH Putative uncharacterized protein T10O8_110 OS=Arabidopsis thaliana GN=T10O8_110 PE=1 SV=1	1	3	0	2	0	0	3	0	0	0	0	1	0	0	0	159.48	0	323.31	0	3.8	0	0	4.6	0	0	0	0	3.1	0	0	0	9726700	0	1110000	0	0	8616700	0	0	0	0	0	0	0	0	147370
Q9SKY8	Heat shock 70 kDa protein 8	HSP70-8	>sp|Q9SKY8|HSP7H_ARATH Heat shock 70 kDa protein 8 OS=Arabidopsis thaliana GN=HSP70-8 PE=1 SV=1	1	3	0	3	0	0	3	0	0	0	0	2	0	0	0	60.989	0	65.207	0	7.3	0	0	7.3	0	0	0	0	5.7	0	0	0	104550000	0	77305000	0	0	18185000	0	0	0	0	9057600	0	0	0	3605100
Q9ZUT9;P51427	40S ribosomal protein S5-1;40S ribosomal protein S5-2	RPS5A;RPS5B	>sp|Q9ZUT9|RS51_ARATH 40S ribosomal protein S5-1 OS=Arabidopsis thaliana GN=RPS5A PE=1 SV=1;>sp|P51427|RS52_ARATH 40S ribosomal protein S5-2 OS=Arabidopsis thaliana GN=RPS5B PE=1 SV=2	2	6	3	1	1	0	3	1	3	4	0	2	0	2	4	22.99	0	106.49	17.4	5.3	5.3	0	21.7	7.2	17.4	23.7	0	12.6	0	12.6	22.2	1333500000	70919000	11673000	6376600	0	34340000	2777900	323690000	334550000	0	21152000	0	188640000	339330000	121220000
B3H5S2;P10798;P10797;F4KA76	Ribulose bisphosphate carboxylase small chain;Ribulose bisphosphate carboxylase small chain 3B, chloroplastic;Ribulose bisphosphate carboxylase small chain 2B, chloroplastic	At5g38410;RBCS-3B;RBCS-2B	>tr|B3H5S2|B3H5S2_ARATH Isoform of P10798, Ribulose bisphosphate carboxylase small chain OS=Arabidopsis thaliana GN=At5g38410 PE=3 SV=1;>sp|P10798|RBS3B_ARATH Ribulose bisphosphate carboxylase small chain 3B, chloroplastic OS=Arabidopsis thaliana GN=RBCS-3	4	5	2	5	2	1	2	0	2	3	0	1	0	1	1	20.84	0	258.99	14	33.3	14	7.5	14	0	14	23.1	0	7.5	0	7.5	7.5	542330000	6820000	238820000	1728000	10327000	8231700	0	22232000	228590000	0	0	0	10926000	14658000	41718000
B3H7F6;Q94KE2	Protein TIME FOR COFFEE	TIC	>tr|B3H7F6|B3H7F6_ARATH Isoform of Q94KE2, Clock regulator protein time for coffee OS=Arabidopsis thaliana GN=TIC PE=1 SV=1;>sp|Q94KE2|TIC_ARATH Protein TIME FOR COFFEE OS=Arabidopsis thaliana GN=TIC PE=1 SV=2	2	3	0	1	0	0	2	0	0	0	0	3	0	0	0	164.93	0	39.041	0	0.6	0	0	2	0	0	0	0	2.8	0	0	0	36920000	0	1499400	0	0	4978700	0	0	0	0	30442000	0	0	0	605250
B9DFF8;Q0WV25;P29511;B9DGT7;Q56WH1;B9DHQ0	Tubulin alpha-4 chain;Tubulin alpha-6 chain;Tubulin alpha-2 chain;Tubulin alpha-3 chain;Tubulin alpha-5 chain	TUA6;TUBA4;TUBA6;TUBA2;TUBA3;TUBA5	>tr|B9DFF8|B9DFF8_ARATH Isoform of P29511, AT4G14960 protein OS=Arabidopsis thaliana GN=TUA6 PE=2 SV=1;>sp|Q0WV25|TBA4_ARATH Tubulin alpha-4 chain OS=Arabidopsis thaliana GN=TUBA4 PE=2 SV=2;>sp|P29511|TBA6_ARATH Tubulin alpha-6 chain OS=Arabidopsis thalian	6	4	2	1	0	0	2	0	0	0	0	0	0	0	0	47.235	0	29.811	8	1.9	0	0	6.8	0	0	0	0	0	0	0	0	14229000	8921400	0	0	0	5307400	0	0	0	0	0	0	0	0	836980
F4HUL6;B9DG18;Q42547;Q2V4M4;F4JM86;P25819	Catalase-3	CAT3	>tr|F4HUL6|F4HUL6_ARATH Isoform of Q8GYB4, Catalase 3 OS=Arabidopsis thaliana GN=CAT3 PE=1 SV=1;>tr|B9DG18|B9DG18_ARATH Isoform of Q8GYB4, AT1G20620 protein OS=Arabidopsis thaliana GN=CAT3 PE=1 SV=1;>sp|Q42547|CATA3_ARATH Catalase-3 OS=Arabidopsis thaliana	6	4	0	1	0	0	2	0	0	0	1	1	0	0	0	48.898	0	111.84	0	4	0	0	4.9	0	0	0	2.6	2.6	0	0	0	76170000	0	2455900	0	0	18424000	0	0	0	18278000	37013000	0	0	0	3311800
F4JGM3;F4I9X6;Q3EAA5;Q42202;B9DHA6;Q8RUC6;Q9SHE7;P59271;P59233;P59232;Q3E7T8-2;P0CH33;Q3E7K8;Q8H159-2;Q3E7T8;Q1EC66;Q9FHQ6;P0CH32;Q8H159;Q39256	Ubiquitin-60S ribosomal protein L40-2;Ubiquitin;60S ribosomal protein L40-2;Ubiquitin-60S ribosomal protein L40-1;Ubiquitin;60S ribosomal protein L40-1;Ubiquitin-NEDD8-like protein RUB2;Ubiquitin;NEDD8-like protein RUB2;Ubiquitin-NEDD8-like protein RUB1;Ubiquitin;NEDD8-like protein RUB1;Ubiquitin-40S ribosomal protein S27a-1;Ubiquitin;40S ribosomal protein S27a-1;Ubiquitin-40S ribosomal protein S…	UBQ11;UBQ13;UBQ10;RPL40B;RPL40A;RUB2;RUB1;RPS27AA;RPS27AC;RPS27AB;UBQ14;UBQ12;UBQ3;UBQ9;UBQ4;UBQ8	>tr|F4JGM3|F4JGM3_ARATH Isoform of P0CH33, Polyubiquitin OS=Arabidopsis thaliana GN=UBQ11 PE=2 SV=1;>tr|F4I9X6|F4I9X6_ARATH Ubiquitin 13 OS=Arabidopsis thaliana GN=UBQ13 PE=4 SV=1;>tr|Q3EAA5|Q3EAA5_ARATH Isoform of Q8H159, AT4g05320/C17L7_240 OS=Arabidopsi	20	2	1	1	0	0	2	0	1	0	0	2	0	0	0	17.179	0	20.4	11.8	11.8	0	0	23.5	0	11.8	0	0	23.5	0	0	0	342730000	24016000	15842000	0	0	78056000	0	58245000	0	0	166570000	0	0	0	38081000
F4I171	Mediator of RNA polymerase II transcription subunit 15a	MED15A	>sp|F4I171|MD15A_ARATH Mediator of RNA polymerase II transcription subunit 15a OS=Arabidopsis thaliana GN=MED15A PE=1 SV=1	1	3	0	0	0	0	2	0	0	0	0	1	0	0	0	146.34	0	19.467	0	0	0	0	1.7	0	0	0	0	0.7	0	0	0	3599500	0	0	0	0	3043100	0	0	0	0	556320	0	0	0	81806
F4IEP9;Q9ZUI6;Q84K16	AP-1 complex subunit gamma-2	At1g60070	>tr|F4IEP9|F4IEP9_ARATH Isoform of Q9ZUI6, AP-1 complex subunit gamma-2 OS=Arabidopsis thaliana GN=At1g60070 PE=4 SV=1;>sp|Q9ZUI6|AP1G2_ARATH AP-1 complex subunit gamma-2 OS=Arabidopsis thaliana GN=At1g60070 PE=1 SV=2	3	5	0	2	0	0	2	0	0	0	0	4	0	0	0	98.818	0	63.766	0	2.1	0	0	2.4	0	0	0	0	5.6	0	0	0	107160000	0	4799100	0	0	49703000	0	0	0	0	52657000	0	0	0	2551400
F4JDC2;F4JDC3;Q9LJE5;Q9FNR2;F4K1Z0;F4JDC5		ECT2	>tr|F4JDC2|F4JDC2_ARATH Isoform of Q9LJE5, CIPK1 interacting protein ECT2 OS=Arabidopsis thaliana GN=ECT2 PE=1 SV=1;>tr|F4JDC3|F4JDC3_ARATH Isoform of Q9LJE5, CIPK1 interacting protein ECT2 OS=Arabidopsis thaliana GN=ECT2 PE=1 SV=1;>tr|Q9LJE5|Q9LJE5_ARATH	6	3	0	1	0	0	2	0	0	0	0	3	0	0	0	72.196	0	39.074	0	2	0	0	4.4	0	0	0	0	6	0	0	0	47588000	0	5401800	0	0	16104000	0	0	0	0	26082000	0	0	0	1699600
F4JGZ1-2;F4JGZ1	Mediator of RNA polymerase II transcription subunit 16	MED16	>sp|F4JGZ1-2|MED16_ARATH Isoform of F4JGZ1, Isoform 2 of Mediator of RNA polymerase II transcription subunit 16 OS=Arabidopsis thaliana GN=MED16;>sp|F4JGZ1|MED16_ARATH Mediator of RNA polymerase II transcription subunit 16 OS=Arabidopsis thaliana GN=MED16	2	4	0	1	0	0	2	0	0	0	0	4	0	0	0	136.95	0	90.795	0	0.7	0	0	2.1	0	0	0	0	3.6	0	0	0	38200000	0	4086900	0	0	10585000	0	0	0	0	23528000	0	0	0	694540
F4KGV2;F4KGV5;P48349;P48349-2	14-3-3-like protein GF14 lambda	GRF6	>tr|F4KGV2|F4KGV2_ARATH Isoform of P48349, 14-3-3-like protein GF14 lambda OS=Arabidopsis thaliana GN=GRF6 PE=3 SV=1;>tr|F4KGV5|F4KGV5_ARATH Isoform of P48349, 14-3-3-like protein GF14 lambda OS=Arabidopsis thaliana GN=GRF6 PE=3 SV=1;>sp|P48349|14336_ARATH	4	5	2	3	0	0	2	0	2	0	0	4	0	0	0	27.718	0	43.801	11.8	13	0	0	10.2	0	6.9	0	0	15.9	0	0	0	106380000	6514200	19648000	0	0	22422000	0	8731700	0	0	49066000	0	0	0	6648900
O22607;Q9SU78	WD-40 repeat-containing protein MSI4	MSI4	>sp|O22607|MSI4_ARATH WD-40 repeat-containing protein MSI4 OS=Arabidopsis thaliana GN=MSI4 PE=1 SV=3	2	4	0	1	0	0	2	0	0	0	0	2	0	0	0	55.758	0	24.758	0	3.4	0	0	3.4	0	0	0	0	5.3	0	0	0	41098000	0	3402300	0	0	2251100	0	0	0	0	35445000	0	0	0	1643900
O22715;Q9SAC9	AP-1 complex subunit mu-2;AP-1 complex subunit mu-1	AP1M2;AP1M1	>sp|O22715|AP1M2_ARATH AP-1 complex subunit mu-2 OS=Arabidopsis thaliana GN=AP1M2 PE=1 SV=1;>sp|Q9SAC9|AP1M1_ARATH AP-1 complex subunit mu-1 OS=Arabidopsis thaliana GN=AP1M1 PE=3 SV=1	2	2	0	0	0	0	2	0	0	0	0	0	0	0	0	49.032	0	12.614	0	0	0	0	5.4	0	0	0	0	0	0	0	0	4927300	0	0	0	0	4927300	0	0	0	0	0	0	0	0	234630
O48890	DNA-directed RNA polymerase II subunit 4	NRPB4	>sp|O48890|NRPB4_ARATH DNA-directed RNA polymerase II subunit 4 OS=Arabidopsis thaliana GN=NRPB4 PE=1 SV=1	1	4	0	2	0	1	2	0	2	0	0	2	0	0	0	15.932	0	25.258	0	12.3	0	8.7	15.2	0	13	0	0	13	0	0	0	134200000	0	6615100	0	14217000	69709000	0	29976000	0	0	13686000	0	0	0	19172000
O81097	DNA-directed RNA polymerases II and V subunit 8A	NRPB8A	>sp|O81097|RPB8A_ARATH DNA-directed RNA polymerases II and V subunit 8A OS=Arabidopsis thaliana GN=NRPB8A PE=1 SV=1	1	3	0	1	0	1	2	0	2	0	1	1	0	0	0	16.511	0	83.395	0	17.1	0	17.1	26.7	0	26.7	0	17.1	9.6	0	0	0	88308000	0	2250100	0	3678600	23561000	0	33628000	0	1501900	23688000	0	0	0	14718000
Q39141;Q8VZ87;P0CJ48;P04778	Chlorophyll a-b binding protein 3, chloroplastic;Chlorophyll a-b binding protein 2, chloroplastic;Chlorophyll a-b binding protein 1, chloroplastic	Lhb1B2;LHCB1.2;LHCB1.1;LHCB1.3	>tr|Q39141|Q39141_ARATH At2g34420/T31E10.24 OS=Arabidopsis thaliana GN=Lhb1B2 PE=2 SV=1;>sp|Q8VZ87|CB1B_ARATH Chlorophyll a-b binding protein 3, chloroplastic OS=Arabidopsis thaliana GN=LHCB1.2 PE=1 SV=2;>sp|P0CJ48|CB1A_ARATH Chlorophyll a-b binding protei	4	4	3	4	2	1	2	0	2	4	1	2	1	1	1	28.054	0	57.966	8.3	11.3	7.5	4.5	7.5	0	7.5	11.3	4.5	7.5	4.5	3	4.5	1786900000	47773000	410790000	43701000	23485000	142840000	0	167200000	758340000	18905000	67695000	19562000	48375000	38205000	223360000
P10795;F4HRR5	Ribulose bisphosphate carboxylase small chain 1A, chloroplastic;Ribulose bisphosphate carboxylase small chain	RBCS-1A;RBCS1A	>sp|P10795|RBS1A_ARATH Ribulose bisphosphate carboxylase small chain 1A, chloroplastic OS=Arabidopsis thaliana GN=RBCS-1A PE=1 SV=2;>tr|F4HRR5|F4HRR5_ARATH Isoform of P10795, Ribulose bisphosphate carboxylase small chain OS=Arabidopsis thaliana GN=RBCS1A P	2	4	2	3	1	1	2	0	1	4	0	1	0	1	1	20.216	0	166.22	14.4	23.9	7.8	7.8	14.4	0	7.8	24.4	0	7.8	0	7.8	7.8	353960000	13020000	226350000	0	0	4718900	0	0	109870000	0	0	0	0	0	29497000
P16180	30S ribosomal protein S17, chloroplastic	RPS17	>sp|P16180|RR17_ARATH 30S ribosomal protein S17, chloroplastic OS=Arabidopsis thaliana GN=RPS17 PE=1 SV=1	1	3	0	0	0	0	2	0	2	0	0	1	0	0	1	16.282	0	21.77	0	0	0	0	8.1	0	12.8	0	0	7.4	0	0	7.4	76785000	0	0	0	0	11070000	0	50912000	0	0	8511900	0	0	6290900	8531700
P24636	Tubulin beta-4 chain	TUBB4	>sp|P24636|TBB4_ARATH Tubulin beta-4 chain OS=Arabidopsis thaliana GN=TUBB4 PE=2 SV=2	1	5	4	2	1	0	2	0	2	1	0	3	0	0	0	49.823	0	63.618	10.6	4.7	2.7	0	4.7	0	4.3	2	0	7	0	0	0	17641000	8370400	2836100	738820	0	2735100	0	0	0	0	2960400	0	0	0	882040
Q9FX54;P25858;F4HQT1	Glyceraldehyde-3-phosphate dehydrogenase GAPC2, cytosolic;Glyceraldehyde-3-phosphate dehydrogenase GAPC1, cytosolic	GAPC2;GAPC1	>sp|Q9FX54|G3PC2_ARATH Glyceraldehyde-3-phosphate dehydrogenase GAPC2, cytosolic OS=Arabidopsis thaliana GN=GAPC2 PE=1 SV=1;>sp|P25858|G3PC1_ARATH Glyceraldehyde-3-phosphate dehydrogenase GAPC1, cytosolic OS=Arabidopsis thaliana GN=GAPC1 PE=1 SV=2;>tr|F4HQ	3	12	4	9	3	0	2	1	1	3	3	6	2	0	0	36.913	0	241.78	14.2	34.9	9.8	0	10.1	3	2.7	10.1	13	21	7.1	0	0	480340000	35344000	264470000	9510600	0	7504000	15858000	1635100	36685000	13180000	72745000	23409000	0	0	22873000
Q9FJF1;P28186;Q9LZD4-2;Q9LZD4	Ras-related protein RABE1c;Ras-related protein RABE1d	At5g59840;RABE1C;RABE1D	>tr|Q9FJF1|Q9FJF1_ARATH Putative GTP-binding protein ara-3 OS=Arabidopsis thaliana GN=At5g59840 PE=2 SV=1;>sp|P28186|RAE1C_ARATH Ras-related protein RABE1c OS=Arabidopsis thaliana GN=RABE1C PE=1 SV=1;>sp|Q9LZD4-2|RAE1D_ARATH Isoform of Q9LZD4, Isoform 2 of	4	2	1	0	0	0	2	0	0	0	0	1	0	0	0	23.834	0	245.3	5.6	0	0	0	13	0	0	0	0	7.4	0	0	0	6197800	1465600	0	0	0	3611300	0	0	0	0	1120900	0	0	0	387360
P29517;P12411;P29513	Tubulin beta-9 chain;Tubulin beta-1 chain;Tubulin beta-5 chain	TUBB9;TUBB1;TUBB5	>sp|P29517|TBB9_ARATH Tubulin beta-9 chain OS=Arabidopsis thaliana GN=TUBB9 PE=1 SV=1;>sp|P12411|TBB1_ARATH Tubulin beta-1 chain OS=Arabidopsis thaliana GN=TUBB1 PE=2 SV=1;>sp|P29513|TBB5_ARATH Tubulin beta-5 chain OS=Arabidopsis thaliana GN=TUBB5 PE=2 SV=	3	5	4	1	1	0	2	0	2	1	0	2	0	0	0	49.657	0	40.076	10.6	2	2.7	0	4.7	0	4.3	2	0	4.3	0	0	0	1976900	1311100	0	192070	0	473740	0	0	0	0	0	0	0	0	98847
P34788	40S ribosomal protein S18	RPS18A	>sp|P34788|RS18_ARATH 40S ribosomal protein S18 OS=Arabidopsis thaliana GN=RPS18A PE=1 SV=1	1	6	3	2	0	0	2	1	4	4	0	0	0	4	2	17.545	0	112.45	17.1	14.5	0	0	14.5	8.6	33.6	25.7	0	0	0	25.7	13.8	758390000	114820000	16956000	0	0	17695000	3386800	175430000	212800000	0	0	0	142590000	74708000	94799000
P36212;P36210	50S ribosomal protein L12-3, chloroplastic;50S ribosomal protein L12-1, chloroplastic	RPL12C;RPL12A	>sp|P36212|RK123_ARATH 50S ribosomal protein L12-3, chloroplastic OS=Arabidopsis thaliana GN=RPL12C PE=2 SV=2;>sp|P36210|RK121_ARATH 50S ribosomal protein L12-1, chloroplastic OS=Arabidopsis thaliana GN=RPL12A PE=2 SV=1	2	5	3	3	3	0	2	0	3	3	0	3	0	0	2	19.682	0	192.7	18.7	14.4	14.4	0	14.4	0	19.3	18.7	0	19.3	0	0	14.4	206750000	11437000	19692000	9684700	0	8148500	0	54120000	62224000	0	16183000	0	0	25257000	18795000
P49691;F4KDU5	60S ribosomal protein L4-2	RPL4D;At5g02870	>sp|P49691|RL4B_ARATH 60S ribosomal protein L4-2 OS=Arabidopsis thaliana GN=RPL4D PE=2 SV=2;>tr|F4KDU5|F4KDU5_ARATH Isoform of P49691, 60S ribosomal protein L4-2 OS=Arabidopsis thaliana GN=At5g02870 PE=4 SV=1	2	10	2	1	0	0	2	0	8	9	0	2	0	6	7	44.721	0	21.804	7.4	2.5	0	0	6.4	0	22.4	25.1	0	6.1	0	19.2	20.4	159740000	0	0	0	0	0	0	56610000	60518000	0	0	0	20620000	21987000	8407200
P92959;F4K1S8	50S ribosomal protein L24, chloroplastic	RPL24;At5g54600	>sp|P92959|RK24_ARATH 50S ribosomal protein L24, chloroplastic OS=Arabidopsis thaliana GN=RPL24 PE=2 SV=2;>tr|F4K1S8|F4K1S8_ARATH Isoform of P92959, 50S ribosomal protein L24 OS=Arabidopsis thaliana GN=At5g54600 PE=4 SV=1	2	4	0	0	0	0	2	0	2	2	0	1	0	0	2	21.976	0	27.798	0	0	0	0	12.6	0	12.6	11.1	0	6.1	0	0	11.1	131810000	0	0	0	0	22271000	0	39022000	43284000	0	7625900	0	0	19611000	13181000
Q0WVF5	DNA replication licensing factor MCM4	MCM4	>sp|Q0WVF5|MCM4_ARATH DNA replication licensing factor MCM4 OS=Arabidopsis thaliana GN=MCM4 PE=1 SV=1	1	4	0	1	0	0	2	0	0	0	0	2	0	0	0	93.655	0	42.034	0	0.8	0	0	3.4	0	0	0	0	2.8	0	0	0	84621000	0	6518000	0	0	29350000	0	0	0	0	48752000	0	0	0	1967900
Q0WVJ5		XBCP3	>tr|Q0WVJ5|Q0WVJ5_ARATH At1g09850 OS=Arabidopsis thaliana GN=XBCP3 PE=2 SV=1	1	4	0	0	0	0	2	2	0	0	2	3	1	0	0	48.073	0	60.925	0	0	0	0	5.7	6.6	0	0	6.6	8.2	3.2	0	0	220480000	0	0	0	0	27579000	40726000	0	0	23524000	100290000	28368000	0	0	12249000
Q9ASR0;Q56YW9	Tubulin beta-3 chain;Tubulin beta-2 chain	TUBB3;TUBB2	>sp|Q9ASR0|TBB3_ARATH Tubulin beta-3 chain OS=Arabidopsis thaliana GN=TUBB3 PE=2 SV=2;>sp|Q56YW9|TBB2_ARATH Tubulin beta-2 chain OS=Arabidopsis thaliana GN=TUBB2 PE=2 SV=2	2	6	5	1	0	0	2	0	2	1	0	2	0	0	0	50.733	0	95.438	12.9	2	0	0	4.7	0	4.2	2	0	4.2	0	0	0	93770000	54342000	856160	0	0	12742000	0	14722000	1854200	0	9253900	0	0	0	4465200
Q66GS2	Probable beta-1,3-galactosyltransferase 12	B3GALT12	>sp|Q66GS2|B3GTC_ARATH Probable beta-1,3-galactosyltransferase 12 OS=Arabidopsis thaliana GN=B3GALT12 PE=2 SV=1	1	2	0	0	0	0	2	0	0	0	0	0	0	0	0	41.216	0	12.084	0	0	0	0	5.7	0	0	0	0	0	0	0	0	9789600	0	0	0	0	9789600	0	0	0	0	0	0	0	0	543860
Q84WT8	Cysteine proteinase inhibitor 4	CYS4	>sp|Q84WT8|CYT4_ARATH Cysteine proteinase inhibitor 4 OS=Arabidopsis thaliana GN=CYS4 PE=3 SV=2	1	5	0	3	0	3	2	4	0	0	3	4	3	0	0	12.556	0	199.3	0	20.5	0	25.6	17.9	35.9	0	0	20.5	28.2	29.1	0	0	2559600000	0	201580000	0	211650000	332680000	716260000	0	0	136710000	602100000	358570000	0	0	511910000
Q8GW48		HSBP	>tr|Q8GW48|Q8GW48_ARATH At4g15810 OS=Arabidopsis thaliana GN=HSBP PE=2 SV=1	1	2	0	0	0	0	2	0	0	0	0	0	0	0	0	9.3472	0	18.766	0	0	0	0	29.1	0	0	0	0	0	0	0	0	11669000	0	0	0	0	11669000	0	0	0	0	0	0	0	0	1944900
Q8H1Q5	Autophagy-related protein 18h	ATG18H	>sp|Q8H1Q5|AT18H_ARATH Autophagy-related protein 18h OS=Arabidopsis thaliana GN=ATG18H PE=2 SV=1	1	2	0	1	0	0	2	0	0	0	0	2	0	0	0	100.51	0	24.634	0	1	0	0	2.6	0	0	0	0	2.6	0	0	0	47034000	0	8850400	0	0	18029000	0	0	0	0	20155000	0	0	0	1000700
Q8LFJ6;Q9SYA6	DNA-directed RNA polymerases II, IV and V subunit 10;DNA-directed RNA polymerase subunit 10-like protein	NRPB10;NRPB10L	>sp|Q8LFJ6|NRPBA_ARATH DNA-directed RNA polymerases II, IV and V subunit 10 OS=Arabidopsis thaliana GN=NRPB10 PE=1 SV=1;>sp|Q9SYA6|RPBAL_ARATH DNA-directed RNA polymerase subunit 10-like protein OS=Arabidopsis thaliana GN=NRPB10L PE=1 SV=1	2	2	1	2	0	1	2	0	0	0	0	0	0	0	0	8.3146	0	106.45	12.7	28.2	0	15.5	28.2	0	0	0	0	0	0	0	0	156130000	7240700	40794000	0	9735200	98362000	0	0	0	0	0	0	0	0	52044000
Q8RX71	BAG family molecular chaperone regulator 4	BAG4	>sp|Q8RX71|BAG4_ARATH BAG family molecular chaperone regulator 4 OS=Arabidopsis thaliana GN=BAG4 PE=1 SV=1	1	6	0	6	0	0	2	0	0	0	0	4	0	0	0	29.21	0	49.624	0	25.3	0	0	7.8	0	0	0	0	17.5	0	0	0	575830000	0	189200000	0	0	57210000	0	0	0	0	329420000	0	0	0	38389000
Q8VYM4		At3g52150	>tr|Q8VYM4|Q8VYM4_ARATH Putative uncharacterized protein At3g52150 OS=Arabidopsis thaliana GN=At3g52150 PE=2 SV=1	1	5	0	1	0	0	2	0	4	1	0	2	0	0	0	27.748	0	47.463	0	4	0	0	8.3	0	22.9	4.3	0	8.3	0	0	0	289680000	0	1495100	0	0	13309000	0	226510000	18958000	0	29411000	0	0	0	18105000
Q93VT9;Q08770;Q93VT9-2	60S ribosomal protein L10-1;60S ribosomal protein L10-2	RPL10A;RPL10B	>sp|Q93VT9|RL101_ARATH 60S ribosomal protein L10-1 OS=Arabidopsis thaliana GN=RPL10A PE=1 SV=1;>sp|Q08770|RL102_ARATH 60S ribosomal protein L10-2 OS=Arabidopsis thaliana GN=RPL10B PE=2 SV=2;>sp|Q93VT9-2|RL101_ARATH Isoform of Q93VT9, Isoform 2 of 60S ribos	3	9	2	0	0	0	2	0	7	5	0	3	0	2	2	24.917	0	81.108	9.5	0	0	0	9.5	0	29.5	21.8	0	15.5	0	8.6	11.8	781690000	1188000	0	0	0	6209500	0	455180000	148530000	0	22683000	0	65164000	82743000	71063000
Q9FEF8;Q94AH9;Q9FEF8-2	Probable mediator of RNA polymerase II transcription subunit 36b;Mediator of RNA polymerase II transcription subunit 36a	MED36B;MED36A	>sp|Q9FEF8|MD36B_ARATH Probable mediator of RNA polymerase II transcription subunit 36b OS=Arabidopsis thaliana GN=MED36B PE=1 SV=1;>sp|Q94AH9|MD36A_ARATH Mediator of RNA polymerase II transcription subunit 36a OS=Arabidopsis thaliana GN=MED36A PE=1 SV=2;>	3	4	1	0	0	0	2	0	2	0	0	0	0	0	0	32.829	0	25.081	3.2	0	0	0	6.5	0	5.5	0	0	0	0	0	0	50765000	2755600	0	0	0	16545000	0	31465000	0	0	0	0	0	0	3172800
Q94CJ8	Zinc finger CCCH domain-containing protein 55		>sp|Q94CJ8|C3H55_ARATH Zinc finger CCCH domain-containing protein 55 OS=Arabidopsis thaliana GN=At5g12440 PE=2 SV=3	1	5	0	1	0	0	2	0	0	0	0	2	0	0	0	71.959	0	30.727	0	2.5	0	0	2.6	0	0	0	0	3.5	0	0	0	60658000	0	7414600	0	0	23682000	0	0	0	0	29562000	0	0	0	1895600
Q9FGR0	Cleavage and polyadenylation specificity factor subunit 1	CPSF160	>sp|Q9FGR0|CPSF1_ARATH Cleavage and polyadenylation specificity factor subunit 1 OS=Arabidopsis thaliana GN=CPSF160 PE=1 SV=2	1	3	0	1	0	0	2	0	0	0	0	2	0	0	0	158.07	0	31.726	0	0.8	0	0	1.6	0	0	0	0	1.5	0	0	0	20485000	0	5631600	0	0	10821000	0	0	0	0	4032000	0	0	0	301250
Q9FMT4	SWI/SNF complex component SNF12 homolog		>sp|Q9FMT4|SNF12_ARATH SWI/SNF complex component SNF12 homolog OS=Arabidopsis thaliana GN=At5g14170 PE=1 SV=1	1	3	0	0	0	0	2	0	0	0	0	1	0	0	0	59.27	0	20.171	0	0	0	0	3.7	0	0	0	0	3	0	0	0	24179000	0	0	0	0	7148300	0	0	0	0	17031000	0	0	0	895530
Q9LD55	Eukaryotic translation initiation factor 3 subunit A	TIF3A1	>sp|Q9LD55|EIF3A_ARATH Eukaryotic translation initiation factor 3 subunit A OS=Arabidopsis thaliana GN=TIF3A1 PE=1 SV=1	1	4	0	0	0	0	2	0	2	1	0	0	0	0	0	114.3	0	24.65	0	0	0	0	2.4	0	1.9	1.5	0	0	0	0	0	29339000	0	0	0	0	10037000	0	17232000	2070400	0	0	0	0	0	575280
Q9LXV4	Zinc finger CCCH domain-containing protein 56		>sp|Q9LXV4|C3H56_ARATH Zinc finger CCCH domain-containing protein 56 OS=Arabidopsis thaliana GN=At5g12850 PE=2 SV=1	1	2	0	0	0	0	2	0	0	0	0	1	0	0	0	77.774	0	47.394	0	0	0	0	5.2	0	0	0	0	2.5	0	0	0	7830500	0	0	0	0	5444100	0	0	0	0	2386400	0	0	0	206070
Q9LY66;F4J296	50S ribosomal protein L1, chloroplastic;Ribosomal protein	RPL1;At3g63490	>sp|Q9LY66|RK1_ARATH 50S ribosomal protein L1, chloroplastic OS=Arabidopsis thaliana GN=RPL1 PE=1 SV=1;>tr|F4J296|F4J296_ARATH Isoform of Q9LY66, Ribosomal protein OS=Arabidopsis thaliana GN=At3g63490 PE=1 SV=1	2	7	0	1	0	0	2	0	4	3	0	2	0	1	3	37.632	0	73.161	0	2.9	0	0	7.8	0	14.5	9	0	7.8	0	2.9	7.8	236390000	0	5699000	0	0	15252000	0	112100000	41394000	0	12709000	0	10686000	38550000	13905000
Q9LYG9	Mechanosensitive ion channel protein 10	MSL10	>sp|Q9LYG9|MSL10_ARATH Mechanosensitive ion channel protein 10 OS=Arabidopsis thaliana GN=MSL10 PE=1 SV=1	1	2	0	1	0	0	2	0	0	0	0	0	0	0	0	83.031	0	18.46	0	1.6	0	0	3	0	0	0	0	0	0	0	0	24188000	0	4093000	0	0	20095000	0	0	0	0	0	0	0	0	620200
Q9M1A8	DNA-directed RNA polymerases II, IV and V subunit 8B	NRPB8B	>sp|Q9M1A8|RPB8B_ARATH DNA-directed RNA polymerases II, IV and V subunit 8B OS=Arabidopsis thaliana GN=NRPB8B PE=1 SV=1	1	2	0	1	0	1	2	0	1	0	1	1	0	0	0	16.603	0	71.457	0	17.1	0	17.1	26.7	0	9.6	0	17.1	17.1	0	0	0	26652000	0	3918800	0	4444600	14048000	0	0	0	4240700	0	0	0	0	5330500
Q9S7Z3	Glutathione gamma-glutamylcysteinyltransferase 1	PCS1	>sp|Q9S7Z3|PCS1_ARATH Glutathione gamma-glutamylcysteinyltransferase 1 OS=Arabidopsis thaliana GN=PCS1 PE=1 SV=1	1	2	0	0	0	0	2	0	0	0	0	1	0	0	0	54.474	0	80.343	0	0	0	0	5.4	0	0	0	0	2.9	0	0	0	9502300	0	0	0	0	7167000	0	0	0	0	2335300	0	0	0	365470
Q9SF40;Q2V3X4	60S ribosomal protein L4-1	RPL4A;At3g09630	>sp|Q9SF40|RL4A_ARATH 60S ribosomal protein L4-1 OS=Arabidopsis thaliana GN=RPL4A PE=2 SV=1;>tr|Q2V3X4|Q2V3X4_ARATH Isoform of Q9SF40, 60S ribosomal protein L4-1 OS=Arabidopsis thaliana GN=At3g09630 PE=4 SV=1	2	10	2	1	0	0	2	0	10	7	0	2	0	5	7	44.702	0	167.44	7.4	2.5	0	0	6.4	0	28.3	20.2	0	6.2	0	15.5	20.9	734440000	10595000	3367800	0	0	15100000	0	253970000	168210000	0	22742000	0	104780000	155680000	38655000
Q9SIL4;Q9SIL3		At2g20550	>tr|Q9SIL4|Q9SIL4_ARATH At2g20550 OS=Arabidopsis thaliana GN=At2g20550 PE=1 SV=1	2	3	0	0	0	0	2	0	0	0	0	3	0	0	0	30.701	0	19.124	0	0	0	0	7	0	0	0	0	16.2	0	0	0	57732000	0	0	0	0	27164000	0	0	0	0	30568000	0	0	0	3848800
Q9SKX4	50S ribosomal protein L3-1, chloroplastic	RPL3A	>sp|Q9SKX4|RK3A_ARATH 50S ribosomal protein L3-1, chloroplastic OS=Arabidopsis thaliana GN=RPL3A PE=2 SV=1	1	5	1	0	1	0	2	0	3	2	0	0	0	2	4	29.363	0	132.02	4.8	0	4.8	0	12.2	0	16.6	8.5	0	0	0	8.5	17.3	404640000	6156200	0	2975500	0	6529300	0	62012000	50566000	0	0	0	65929000	210470000	23802000
Q9SZJ5;Q94C74;Q94C74-2	Serine hydroxymethyltransferase 1, mitochondrial	SHM1	>sp|Q9SZJ5|GLYM1_ARATH Serine hydroxymethyltransferase 1, mitochondrial OS=Arabidopsis thaliana GN=SHM1 PE=1 SV=1	3	7	0	1	1	1	2	1	5	3	1	2	0	2	0	57.4	0	193.26	0	1.9	1.9	2.3	4.6	2.1	11.4	6.4	2.3	3.7	0	4.3	0	748410000	0	19560000	2083300	10386000	2158600	30538000	386120000	171750000	3386000	40070000	0	82353000	0	25807000
Q9ZVD0	Serrate RNA effector molecule	SE	>sp|Q9ZVD0|SRRT_ARATH Serrate RNA effector molecule OS=Arabidopsis thaliana GN=SE PE=1 SV=2	1	4	1	1	0	1	2	0	3	0	0	1	0	0	0	81.097	0	100.75	1.9	1.9	0	1.9	3.5	0	5.7	0	0	1.9	0	0	0	74468000	924180	5658900	0	602260	17821000	0	47379000	0	0	2082200	0	0	0	2068500
A8MQA1;P41127;F4IWP7	60S ribosomal protein L13-1	BBC1;RPL13B	>tr|A8MQA1|A8MQA1_ARATH Isoform of P41127, 60S ribosomal protein L13 OS=Arabidopsis thaliana GN=BBC1 PE=1 SV=1;>sp|P41127|RL131_ARATH 60S ribosomal protein L13-1 OS=Arabidopsis thaliana GN=RPL13B PE=1 SV=1;>tr|F4IWP7|F4IWP7_ARATH Isoform of P41127, 60S rib	3	4	0	0	0	0	1	0	2	3	0	0	0	2	2	23.539	0	139.6	0	0	0	0	5.4	0	13.2	16.2	0	0	0	11.8	11.8	603060000	0	0	0	0	9157300	0	152410000	175400000	0	0	0	99258000	166840000	60306000
A8MRL0;Q9LR02;P59169	Histone H3-like 3;Histone H3.3	At4g40030;HTR4	>tr|A8MRL0|A8MRL0_ARATH Isoform of P59169, Histone H3.3 OS=Arabidopsis thaliana GN=At4g40030 PE=4 SV=1;>sp|Q9LR02|H3L3_ARATH Histone H3-like 3 OS=Arabidopsis thaliana GN=At1g75600 PE=2 SV=3;>sp|P59169|H33_ARATH Histone H3.3 OS=Arabidopsis thaliana GN=HTR4	3	1	1	0	0	0	1	0	0	0	0	0	0	0	0	18.702	0.0020121	6.501	5.5	0	0	0	5.5	0	0	0	0	0	0	0	0	106240000	80875000	0	0	0	25361000	0	0	0	0	0	0	0	0	15177000
B9DFR9;A8MRW1;Q06611;P61837;F4JHB6;Q08733;Q39196	Aquaporin PIP1-2;Aquaporin PIP1-1;Aquaporin PIP1-3;Probable aquaporin PIP1-4	PIP1B;PIP1-2;PIP1-1;PIP1;4;PIP1-3;PIP1.4	>tr|B9DFR9|B9DFR9_ARATH Isoform of Q06611, AT2G45960 protein OS=Arabidopsis thaliana GN=PIP1B PE=2 SV=1;>tr|A8MRW1|A8MRW1_ARATH Isoform of Q06611, Aquaporin PIP1-2 OS=Arabidopsis thaliana GN=PIP1B PE=3 SV=1;>sp|Q06611|PIP12_ARATH Aquaporin PIP1-2 OS=Arabid	7	3	3	2	1	1	1	1	0	0	1	2	0	0	0	29.132	0	25.998	11.7	6.6	3.3	3.3	3.3	3.3	0	0	3.3	6.6	0	0	0	169020000	51686000	33785000	4813300	5551300	20598000	2292400	0	0	945150	49348000	0	0	0	21127000
A8MRX2;Q42340;F4JWM1;Q9SK22;Q9M8X9	40S ribosomal protein S16-3;40S ribosomal protein S16-1;40S ribosomal protein S16-2	At5g18380;RPS16C;RPS16A;RPS16B	>tr|A8MRX2|A8MRX2_ARATH Isoform of Q42340, 40S ribosomal protein S16-3 OS=Arabidopsis thaliana GN=At5g18380 PE=4 SV=1;>sp|Q42340|RS163_ARATH 40S ribosomal protein S16-3 OS=Arabidopsis thaliana GN=RPS16C PE=2 SV=1;>tr|F4JWM1|F4JWM1_ARATH Isoform of Q42340,	5	3	1	1	0	0	1	1	2	2	0	1	0	1	0	16.544	0	41.107	6.9	6.2	0	0	6.2	6.2	11.8	11.8	0	6.2	0	6.2	0	327000000	7375900	294260	0	0	746350	935220	140930000	151550000	0	690470	0	24483000	0	32700000
A8MS37;B3H4B8;F4JFV6;Q9LRR9-2;Q9LRS0;Q9LRR9;Q2V3V9	Peroxisomal (S)-2-hydroxy-acid oxidase GLO1;Peroxisomal (S)-2-hydroxy-acid oxidase GLO2	At3g14420;At3g14415;GLO1;GLO2	>tr|A8MS37|A8MS37_ARATH Isoform of Q9LRR9, Peroxisomal (S)-2-hydroxy-acid oxidase GLO1 OS=Arabidopsis thaliana GN=At3g14420 PE=4 SV=1;>tr|B3H4B8|B3H4B8_ARATH Isoform of Q9LRR9, Peroxisomal (S)-2-hydroxy-acid oxidase GLO1 OS=Arabidopsis thaliana GN=At3g1442	7	2	1	2	0	0	1	0	0	1	0	0	0	0	0	39.462	0	11.695	3.3	5.8	0	0	3.3	0	0	3.3	0	0	0	0	0	45223000	1556700	16537000	0	0	918880	0	0	26210000	0	0	0	0	0	1966200
B3H700;Q6WWW4	E3 ubiquitin-protein ligase UPL3	KAK;UPL3	>tr|B3H700|B3H700_ARATH Isoform of Q6WWW4, HECT ubiquitin protein ligase family protein OS=Arabidopsis thaliana GN=KAK PE=1 SV=1;>sp|Q6WWW4|UPL3_ARATH E3 ubiquitin-protein ligase UPL3 OS=Arabidopsis thaliana GN=UPL3 PE=1 SV=1	2	1	0	0	0	0	1	0	0	0	0	0	0	0	0	193.45	0.0056818	6.2836	0	0	0	0	0.9	0	0	0	0	0	0	0	0	233460	0	0	0	0	233460	0	0	0	0	0	0	0	0	2779.2
F4HRT5		LINC1	>sp|F4HRT5|CRWN1_ARATH Protein CROWDED NUCLEI 1 OS=Arabidopsis thaliana GN=CRWN1 PE=1 SV=1	1	1	0	0	0	0	1	0	0	0	0	1	0	0	0	129.09	0	58.037	0	0	0	0	1.1	0	0	0	0	1.1	0	0	0	6735700	0	0	0	0	4028300	0	0	0	0	2707400	0	0	0	124730
F4HVW5		VAD1	>sp|F4HVW5|VAD1_ARATH Protein VASCULAR ASSOCIATED DEATH 1, chloroplastic OS=Arabidopsis thaliana GN=VAD1 PE=1 SV=1	1	3	0	2	0	0	1	0	0	0	0	3	0	0	0	67.701	0	18.862	0	3.3	0	0	1.5	0	0	0	0	6.2	0	0	0	3399000	0	1614700	0	0	245340	0	0	0	0	1539000	0	0	0	97115
F4I062;F4I061;Q8RXA7		SCD1	>tr|F4I062|F4I062_ARATH Isoform of Q8RXA7, Stomatal cytokinesis defective / SCD1 protein (SCD1) OS=Arabidopsis thaliana GN=SCD1 PE=4 SV=1;>tr|F4I061|F4I061_ARATH Isoform of Q8RXA7, Stomatal cytokinesis defective / SCD1 protein (SCD1) OS=Arabidopsis thalian	3	2	0	0	0	0	1	0	0	0	0	1	0	0	0	101.65	0	11.343	0	0	0	0	1.5	0	0	0	0	1	0	0	0	27227000	0	0	0	0	25687000	0	0	0	0	1540300	0	0	0	633190
F4I472;Q08112	40S ribosomal protein S15-1	RPS15;RPS15A	>tr|F4I472|F4I472_ARATH Isoform of Q08112, 40S ribosomal protein S15-1 OS=Arabidopsis thaliana GN=RPS15 PE=3 SV=1;>sp|Q08112|RS151_ARATH 40S ribosomal protein S15-1 OS=Arabidopsis thaliana GN=RPS15A PE=2 SV=1	2	5	0	0	0	0	1	0	3	2	0	0	0	2	1	17.058	0	35.143	0	0	0	0	8.6	0	15.2	8.6	0	0	0	15.9	6.6	48810000	0	0	0	0	766870	0	15553000	9219500	0	0	0	20388000	2882500	6972900
F4I596;Q9SH59	Reticulon-like protein;Reticulon-like protein B3	RTNLB3	>tr|F4I596|F4I596_ARATH Isoform of Q9SH59, Reticulon-like protein OS=Arabidopsis thaliana GN=RTNLB3 PE=4 SV=1;>sp|Q9SH59|RTNLC_ARATH Reticulon-like protein B3 OS=Arabidopsis thaliana GN=RTNLB3 PE=2 SV=1	2	1	0	1	0	0	1	0	0	0	0	1	0	0	0	30.528	0	7.1816	0	4.8	0	0	4.8	0	0	0	0	4.8	0	0	0	22628000	0	2501100	0	0	14056000	0	0	0	0	6071200	0	0	0	2262800
F4I5Y8;Q9C5Z2	Eukaryotic translation initiation factor 3 subunit H	TIF3H1	>tr|F4I5Y8|F4I5Y8_ARATH Isoform of Q9C5Z2, Eukaryotic translation initiation factor 3 subunit H OS=Arabidopsis thaliana GN=TIF3H1 PE=3 SV=1;>sp|Q9C5Z2|EIF3H_ARATH Eukaryotic translation initiation factor 3 subunit H OS=Arabidopsis thaliana GN=TIF3H1 PE=1 S	2	1	0	0	0	0	1	0	0	0	0	1	0	0	0	28.887	0	44.478	0	0	0	0	4.4	0	0	0	0	4.4	0	0	0	2630200	0	0	0	0	1461100	0	0	0	0	1169000	0	0	0	219180
F4IFM7;F4IFM6;Q9SKR2	Synaptotagmin-1	SYTA;SYT1	>tr|F4IFM7|F4IFM7_ARATH Isoform of Q9SKR2, Synaptotagmin A OS=Arabidopsis thaliana GN=SYTA PE=4 SV=1;>tr|F4IFM6|F4IFM6_ARATH Isoform of Q9SKR2, Synaptotagmin A OS=Arabidopsis thaliana GN=SYTA PE=4 SV=1;>sp|Q9SKR2|SYT1_ARATH Synaptotagmin-1 OS=Arabidopsis t	3	1	0	1	0	0	1	0	0	0	0	1	0	0	0	64.49	0	6.6946	0	1.6	0	0	1.6	0	0	0	0	1.6	0	0	0	10398000	0	3531400	0	0	4103200	0	0	0	0	2763300	0	0	0	297080
F4II65;F4II66;Q38884	Eukaryotic translation initiation factor 3 subunit I	TRIP-1;At2g46290;TIF3I1	>tr|F4II65|F4II65_ARATH Isoform of Q38884, TGF-beta receptor interacting protein 1 OS=Arabidopsis thaliana GN=TRIP-1 PE=4 SV=1;>tr|F4II66|F4II66_ARATH Eukaryotic translation initiation factor 3 subunit I OS=Arabidopsis thaliana GN=At2g46290 PE=3 SV=1;>sp|Q	3	1	0	0	0	0	1	0	0	0	0	0	0	0	0	28.335	0	6.8874	0	0	0	0	4.3	0	0	0	0	0	0	0	0	10536000	0	0	0	0	10536000	0	0	0	0	0	0	0	0	752600
F4IMY0;F4IMX8;F4IMX9		At2g36480	>tr|F4IMY0|F4IMY0_ARATH Isoform of F4IMX9, ENTH/VHS-like protein OS=Arabidopsis thaliana GN=At2g36480 PE=4 SV=1;>tr|F4IMX8|F4IMX8_ARATH Isoform of F4IMX9, ENTH/VHS-like protein OS=Arabidopsis thaliana GN=At2g36480 PE=4 SV=1;>tr|F4IMX9|F4IMX9_ARATH ENTH/VHS	3	2	0	2	0	0	1	0	0	0	0	0	0	0	0	90.872	0	13.145	0	2.8	0	0	1.3	0	0	0	0	0	0	0	0	10471000	0	4725800	0	0	5745600	0	0	0	0	0	0	0	0	227640
F4IN69	Mediator of RNA polymerase II transcription subunit 33B	MED33B	>sp|F4IN69|MD33B_ARATH Mediator of RNA polymerase II transcription subunit 33B OS=Arabidopsis thaliana GN=MED33B PE=1 SV=1	1	1	0	0	0	0	1	0	0	0	0	0	0	0	0	139.56	0	6.9651	0	0	0	0	0.9	0	0	0	0	0	0	0	0	31191000	0	0	0	0	31191000	0	0	0	0	0	0	0	0	708880
F4IP53;F4IP55;Q96299	14-3-3-like protein GF14 mu	GRF9	>tr|F4IP53|F4IP53_ARATH Isoform of Q8S9M3, 14-3-3-like protein GF14 mu OS=Arabidopsis thaliana GN=GRF9 PE=3 SV=1;>tr|F4IP55|F4IP55_ARATH Isoform of Q8S9M3, 14-3-3-like protein GF14 mu OS=Arabidopsis thaliana GN=GRF9 PE=1 SV=1;>sp|Q96299|14339_ARATH 14-3-3-	3	1	0	0	0	0	1	0	0	0	0	1	0	0	0	29.463	0.0073394	6.1786	0	0	0	0	3.4	0	0	0	0	3.4	0	0	0	1766200	0	0	0	0	1001100	0	0	0	0	765050	0	0	0	117740
F4IT48;P60039;Q9LHP1	60S ribosomal protein L7-3	At2g44120;RPL7C	>tr|F4IT48|F4IT48_ARATH Isoform of P60039, 60S ribosomal protein L7-3 OS=Arabidopsis thaliana GN=At2g44120 PE=3 SV=1;>sp|P60039|RL73_ARATH 60S ribosomal protein L7-3 OS=Arabidopsis thaliana GN=RPL7C PE=2 SV=1	3	7	3	0	0	0	1	0	3	2	0	0	0	2	2	28.519	0	20.996	13	0	0	0	4.9	0	15.4	10.9	0	0	0	9.7	7.3	31547000	0	0	0	0	0	0	24436000	7110800	0	0	0	0	0	2103100
F4J1V2;P42825;Q94AW8	Chaperone protein dnaJ 2;Chaperone protein dnaJ 3	ATJ3;ATJ2	>tr|F4J1V2|F4J1V2_ARATH Isoform of Q94AW8, Chaperone protein dnaJ 3 OS=Arabidopsis thaliana GN=ATJ3 PE=4 SV=1;>sp|P42825|DNAJ2_ARATH Chaperone protein dnaJ 2 OS=Arabidopsis thaliana GN=ATJ2 PE=1 SV=2;>sp|Q94AW8|DNAJ3_ARATH Chaperone protein dnaJ 3 OS=Arabi	3	1	0	1	0	0	1	0	0	0	0	1	0	0	0	37.674	0.0019763	6.4254	0	2.9	0	0	2.9	0	0	0	0	2.9	0	0	0	28760000	0	4174300	0	0	13425000	0	0	0	0	11160000	0	0	0	1797500
F4J2B4;Q8W4A0	Eukaryotic translation initiation factor 3 subunit M	At3g02200;F14P3.15	>tr|F4J2B4|F4J2B4_ARATH Isoform of Q8W4A0, Proteasome component (PCI) domain protein OS=Arabidopsis thaliana GN=At3g02200 PE=1 SV=1;>tr|Q8W4A0|Q8W4A0_ARATH Eukaryotic translation initiation factor 3 subunit M OS=Arabidopsis thaliana GN=F14P3.15 PE=1 SV=1	2	1	0	0	0	0	1	0	1	0	0	1	0	0	0	41.156	0.0020704	6.6384	0	0	0	0	2.7	0	2.7	0	0	2.7	0	0	0	2067400	0	0	0	0	605200	0	872050	0	0	590120	0	0	0	93972
F4J3P1;P49690	60S ribosomal protein L23	emb2171;RPL23A	>tr|F4J3P1|F4J3P1_ARATH Isoform of P49690, 60S ribosomal protein L23 OS=Arabidopsis thaliana GN=emb2171 PE=3 SV=1;>sp|P49690|RL23_ARATH 60S ribosomal protein L23 OS=Arabidopsis thaliana GN=RPL23A PE=2 SV=3	2	3	0	0	0	0	1	0	1	1	0	0	0	1	1	13.406	0	64.067	0	0	0	0	8	0	16	16	0	0	0	16	12	79885000	0	0	0	0	21461000	0	9080900	9321400	0	0	0	8568000	31453000	9985600
Q8W555;F4JFN7		At3g07810	>tr|Q8W555|Q8W555_ARATH Isoform of F4JFN7, AT3g07810/F17A17_15 OS=Arabidopsis thaliana GN=At3g07810 PE=1 SV=1;>tr|F4JFN7|F4JFN7_ARATH RNA recognition motif-containing protein OS=Arabidopsis thaliana GN=At3g07810 PE=1 SV=1	2	1	0	0	0	0	1	0	0	0	0	1	0	0	0	51.871	0	27.036	0	0	0	0	3	0	0	0	0	3	0	0	0	2691700	0	0	0	0	1467600	0	0	0	0	1224000	0	0	0	141670
F4JU98;Q94C48		At4g32330	>tr|F4JU98|F4JU98_ARATH Isoform of Q94C48, TPX2 (Targeting protein for Xklp2) protein family OS=Arabidopsis thaliana GN=At4g32330 PE=1 SV=1;>tr|Q94C48|Q94C48_ARATH Putative uncharacterized protein At4g32330 OS=Arabidopsis thaliana GN=At4g32330 PE=1 SV=1	2	1	0	0	0	0	1	0	0	0	0	0	0	0	0	47.455	0.003861	6.3435	0	0	0	0	3.2	0	0	0	0	0	0	0	0	745640	0	0	0	0	745640	0	0	0	0	0	0	0	0	49710
F4JXD5;Q39251;Q9ZSK4;Q9ZSK3;Q39250	Actin-depolymerizing factor 2;Actin-depolymerizing factor 3;Actin-depolymerizing factor 4;Actin-depolymerizing factor 1	ADF3;ADF2;ADF4;ADF1	>tr|F4JXD5|F4JXD5_ARATH Isoform of Q9ZSK4, Actin depolymerizing factor 3 OS=Arabidopsis thaliana GN=ADF3 PE=4 SV=1;>sp|Q39251|ADF2_ARATH Actin-depolymerizing factor 2 OS=Arabidopsis thaliana GN=ADF2 PE=2 SV=1;>sp|Q9ZSK4|ADF3_ARATH Actin-depolymerizing fact	5	1	0	0	0	0	1	0	0	0	0	0	0	0	0	14.124	0	14.627	0	0	0	0	11.3	0	0	0	0	0	0	0	0	1631500	0	0	0	0	1631500	0	0	0	0	0	0	0	0	326310
F4K180;Q8L7S8-2;Q8L7S8	DEAD-box ATP-dependent RNA helicase 3, chloroplastic	emb1138;RH3	>tr|F4K180|F4K180_ARATH Isoform of Q8L7S8, DEAD-box ATP-dependent RNA helicase 3 OS=Arabidopsis thaliana GN=emb1138 PE=1 SV=1;>sp|Q8L7S8-2|RH3_ARATH Isoform of Q8L7S8, Isoform 2 of DEAD-box ATP-dependent RNA helicase 3, chloroplastic OS=Arabidopsis thalian	3	2	0	0	0	0	1	0	1	0	0	0	0	0	0	70.892	0	13.411	0	0	0	0	2	0	1.7	0	0	0	0	0	0	43916000	0	0	0	0	6601300	0	37315000	0	0	0	0	0	0	1330800
F4K3E4;Q9FLP0	65-kDa microtubule-associated protein 1	MAP65-1	>tr|F4K3E4|F4K3E4_ARATH Isoform of Q9FLP0, Microtubule-associated protein 65-1 OS=Arabidopsis thaliana GN=MAP65-1 PE=1 SV=1;>sp|Q9FLP0|MA651_ARATH 65-kDa microtubule-associated protein 1 OS=Arabidopsis thaliana GN=MAP65-1 PE=1 SV=1	2	3	0	2	0	0	1	0	1	0	0	3	0	0	0	69.088	0	36.913	0	3.6	0	0	1.8	0	1.8	0	0	5	0	0	0	38407000	0	11384000	0	0	11809000	0	1545100	0	0	13669000	0	0	0	1422500
F4K3Y7;Q6NLV4	Flowering time control protein FY	FY	>tr|F4K3Y7|F4K3Y7_ARATH Isoform of Q6NLV4, Flowering time control protein FY OS=Arabidopsis thaliana GN=FY PE=4 SV=1;>sp|Q6NLV4|FY_ARATH Flowering time control protein FY OS=Arabidopsis thaliana GN=FY PE=1 SV=1	2	1	0	0	0	0	1	0	0	0	0	1	0	0	0	73.208	0.0020619	6.6107	0	0	0	0	1.7	0	0	0	0	1.7	0	0	0	14434000	0	0	0	0	8742400	0	0	0	0	5691300	0	0	0	759670
F4K465		At5g20200	>tr|F4K465|F4K465_ARATH Nucleoporin-related protein OS=Arabidopsis thaliana GN=At5g20200 PE=4 SV=1	1	3	0	2	0	0	1	0	0	0	0	2	0	0	0	81.684	0	45.913	0	3.3	0	0	2	0	0	0	0	4.6	0	0	0	62212000	0	20404000	0	0	4772100	0	0	0	0	37035000	0	0	0	1413900
F4KAB8	DNA replication licensing factor MCM6	MCM6	>sp|F4KAB8|MCM6_ARATH DNA replication licensing factor MCM6 OS=Arabidopsis thaliana GN=MCM6 PE=1 SV=1	1	2	0	1	0	0	1	0	0	0	0	1	0	0	0	92.85	0	15.107	0	1.6	0	0	1.1	0	0	0	0	1.1	0	0	0	18745000	0	1676200	0	0	11791000	0	0	0	0	5278000	0	0	0	382560
F4KDZ4;Q9ZP05;A8MRP1;B3H560;O82399	Malate dehydrogenase;Malate dehydrogenase, glyoxysomal	PMDH2	>tr|F4KDZ4|F4KDZ4_ARATH Isoform of Q9ZP05, Malate dehydrogenase OS=Arabidopsis thaliana GN=PMDH2 PE=3 SV=1;>sp|Q9ZP05|MDHG1_ARATH Malate dehydrogenase, glyoxysomal OS=Arabidopsis thaliana GN=At5g09660 PE=2 SV=1;>tr|A8MRP1|A8MRP1_ARATH Isoform of Q9ZP05, Ma	5	4	1	1	1	0	1	2	0	3	0	0	0	2	1	34.975	0	49.858	3.6	3.6	3.6	0	3.6	9.3	0	10.2	0	0	0	6.9	3.6	193980000	6554200	8545000	4677000	0	7968500	10034000	0	116550000	0	0	0	27990000	11661000	11411000
O04202	Eukaryotic translation initiation factor 3 subunit F	TIF3F1	>sp|O04202|EIF3F_ARATH Eukaryotic translation initiation factor 3 subunit F OS=Arabidopsis thaliana GN=TIF3F1 PE=1 SV=1	1	1	0	0	0	0	1	0	1	0	0	0	0	0	0	31.862	0	15.189	0	0	0	0	6.1	0	6.1	0	0	0	0	0	0	4403500	0	0	0	0	2002700	0	2400800	0	0	0	0	0	0	275220
O04209	Clathrin light chain 2	CLC2	>sp|O04209|CLC2_ARATH Clathrin light chain 2 OS=Arabidopsis thaliana GN=CLC2 PE=1 SV=1	1	2	0	0	0	0	1	0	0	0	0	1	0	0	0	28.837	0	11.829	0	0	0	0	3.5	0	0	0	0	3.1	0	0	0	1355400	0	0	0	0	0	0	0	0	0	1355400	0	0	0	123220
O04603	50S ribosomal protein L5, chloroplastic	RPL5	>sp|O04603|RK5_ARATH 50S ribosomal protein L5, chloroplastic OS=Arabidopsis thaliana GN=RPL5 PE=2 SV=1	1	5	0	0	0	0	1	0	5	4	0	0	0	1	0	28.343	0	244.51	0	0	0	0	5.7	0	20.6	17.6	0	0	0	4.6	0	439730000	0	0	0	0	15364000	0	270880000	125700000	0	0	0	27773000	0	23143000
O23702	C-terminal binding protein AN	AN	>sp|O23702|CTBP_ARATH C-terminal binding protein AN OS=Arabidopsis thaliana GN=AN PE=1 SV=1	1	1	0	0	0	0	1	0	0	0	0	1	0	0	0	70.149	0	10.273	0	0	0	0	2.2	0	0	0	0	2.2	0	0	0	5342700	0	0	0	0	3429100	0	0	0	0	1913600	0	0	0	190810
O48802		At1g62390	>tr|O48802|O48802_ARATH Carboxylate clamp-tetratricopeptide repeat protein OS=Arabidopsis thaliana GN=At1g62390 PE=1 SV=1	1	2	0	0	0	0	1	0	1	0	0	1	0	0	0	82.707	0	12.208	0	0	0	0	1.2	0	2	0	0	1.2	0	0	0	954170	0	0	0	0	0	0	954170	0	0	0	0	0	0	24466
Q2V4Q4;Q3EDH2;O50061	50S ribosomal protein L4, chloroplastic	RPL4	>tr|Q2V4Q4|Q2V4Q4_ARATH Isoform of O50061, 50S ribosomal protein L4 OS=Arabidopsis thaliana GN=RPL4 PE=2 SV=1;>tr|Q3EDH2|Q3EDH2_ARATH Isoform of O50061, 50S ribosomal protein L4 OS=Arabidopsis thaliana GN=RPL4 PE=3 SV=1;>sp|O50061|RK4_ARATH 50S ribosomal p	3	5	0	0	0	0	1	0	3	4	0	2	0	1	2	30.142	0	44.065	0	0	0	0	5	0	12.6	14	0	8.3	0	3.2	9.4	249740000	0	0	0	0	3863700	0	52374000	87089000	0	46195000	0	50733000	9489900	17839000
O64740		At2g30050	>sp|O64740|SC13B_ARATH Protein transport protein SEC13 homolog B OS=Arabidopsis thaliana GN=SEC13B PE=1 SV=1	1	2	0	1	0	0	1	0	0	0	0	1	0	0	0	32.642	0	13.787	0	3.6	0	0	3.6	0	0	0	0	3.6	0	0	0	25142000	0	3994500	0	0	576680	0	0	0	0	20571000	0	0	0	1479000
O64760		At2g34970	>tr|O64760|O64760_ARATH At2g34970 OS=Arabidopsis thaliana GN=At2g34970 PE=1 SV=1	1	1	0	1	0	0	1	0	0	0	0	0	0	0	0	81.863	0	24.4	0	1.4	0	0	1.4	0	0	0	0	0	0	0	0	6181800	0	2112900	0	0	4068900	0	0	0	0	0	0	0	0	171720
O81716	Probable protein phosphatase 2C 21	PPC4-2	>sp|O81716|P2C21_ARATH Probable protein phosphatase 2C 21 OS=Arabidopsis thaliana GN=PPC4-2 PE=1 SV=1	1	3	0	2	0	0	1	0	0	0	0	2	0	0	0	39.354	0	18.771	0	5.6	0	0	3.4	0	0	0	0	5.6	0	0	0	9163700	0	2401600	0	0	4937200	0	0	0	0	1824800	0	0	0	458180
Q9M0E2;O82204	60S ribosomal protein L28-2;60S ribosomal protein L28-1	RPL28C;RPL28A	>sp|Q9M0E2|RL282_ARATH 60S ribosomal protein L28-2 OS=Arabidopsis thaliana GN=RPL28C PE=2 SV=1;>sp|O82204|RL281_ARATH 60S ribosomal protein L28-1 OS=Arabidopsis thaliana GN=RPL28A PE=2 SV=1	2	1	0	0	0	0	1	0	0	1	0	0	0	1	0	15.91	0	17.348	0	0	0	0	9.1	0	0	9.1	0	0	0	9.1	0	28505000	0	0	0	0	2244200	0	0	18341000	0	0	0	7919800	0	4072200
P17094;A8MQQ1;P22738	60S ribosomal protein L3-1;60S ribosomal protein L3-2	ARP1;RP1;ARP2	>sp|P17094|RL31_ARATH 60S ribosomal protein L3-1 OS=Arabidopsis thaliana GN=ARP1 PE=2 SV=5;>tr|A8MQQ1|A8MQQ1_ARATH Isoform of O49562, 60S ribosomal protein L3-1 OS=Arabidopsis thaliana GN=RP1 PE=4 SV=1;>sp|P22738|RL32_ARATH 60S ribosomal protein L3-2 OS=Ar	3	7	1	0	0	0	1	0	6	6	0	0	0	4	2	44.559	0	106.29	2.1	0	0	0	3.6	0	15.2	15.2	0	0	0	9.5	4.1	636420000	2441800	0	0	0	7899000	0	204630000	257850000	0	0	0	103030000	60577000	25457000
P21218	Protochlorophyllide reductase B, chloroplastic	PORB	>sp|P21218|PORB_ARATH Protochlorophyllide reductase B, chloroplastic OS=Arabidopsis thaliana GN=PORB PE=1 SV=3	1	1	0	1	1	0	1	0	0	0	0	0	0	0	0	43.359	0.0090416	6.111	0	2.7	2.7	0	2.7	0	0	0	0	0	0	0	0	5499400	0	2954700	818270	0	1726500	0	0	0	0	0	0	0	0	229140
P25864	50S ribosomal protein L9, chloroplastic	RPL9	>sp|P25864|RK9_ARATH 50S ribosomal protein L9, chloroplastic OS=Arabidopsis thaliana GN=RPL9 PE=2 SV=1	1	3	0	0	0	0	1	0	2	3	0	0	0	1	1	22.134	0	18.687	0	0	0	0	5.1	0	10.2	14.2	0	0	0	5.1	4.1	52591000	0	0	0	0	1256100	0	8637600	24437000	0	0	0	7708500	10552000	4781000
P25873	50S ribosomal protein L15, chloroplastic	RPL15	>sp|P25873|RK15_ARATH 50S ribosomal protein L15, chloroplastic OS=Arabidopsis thaliana GN=RPL15 PE=1 SV=2	1	5	0	0	0	0	1	0	3	0	0	2	0	2	2	29.707	0	55.384	0	0	0	0	4	0	13	0	0	7.9	0	9	7.9	424230000	0	0	0	0	23437000	0	247290000	0	0	68515000	0	49446000	35538000	23568000
P42791;Q940B0;O22254	60S ribosomal protein L18-2;60S ribosomal protein L18-3	RPL18B;RPL18C	>sp|P42791|RL182_ARATH 60S ribosomal protein L18-2 OS=Arabidopsis thaliana GN=RPL18B PE=1 SV=2;>sp|Q940B0|RL183_ARATH 60S ribosomal protein L18-3 OS=Arabidopsis thaliana GN=RPL18C PE=2 SV=1	3	6	2	0	0	0	1	0	1	3	0	0	0	1	4	20.925	0	68.171	12.8	0	0	0	3.7	0	5.9	17.6	0	0	0	5.9	25.1	660830000	16761000	0	0	0	25858000	0	86764000	126580000	0	0	0	171200000	233670000	66083000
Q42064;P46286;Q4PSL7	60S ribosomal protein L8-3;60S ribosomal protein L8-1;60S ribosomal protein L8-2	RPL8C;RPL8A;RPL8B	>sp|Q42064|RL83_ARATH 60S ribosomal protein L8-3 OS=Arabidopsis thaliana GN=RPL8C PE=1 SV=2;>sp|P46286|RL81_ARATH 60S ribosomal protein L8-1 OS=Arabidopsis thaliana GN=RPL8A PE=1 SV=2;>sp|Q4PSL7|RL82_ARATH 60S ribosomal protein L8-2 OS=Arabidopsis thaliana	3	3	2	0	0	0	1	0	2	1	0	1	0	1	1	27.948	0	44.368	8.9	0	0	0	4.3	0	14.3	4.3	0	4.3	0	4.7	4.3	181910000	0	0	0	0	6506600	0	70110000	81804000	0	6384200	0	17103000	0	13993000
Q9SQZ1;Q9SJ36;Q9LZ17;P49205	40S ribosomal protein S17-3;40S ribosomal protein S17-2;40S ribosomal protein S17-4;40S ribosomal protein S17-1	RPS17C;RPS17B;RPS17D;RPS17A	>sp|Q9SQZ1|RS173_ARATH 40S ribosomal protein S17-3 OS=Arabidopsis thaliana GN=RPS17C PE=2 SV=3;>sp|Q9SJ36|RS172_ARATH 40S ribosomal protein S17-2 OS=Arabidopsis thaliana GN=RPS17B PE=2 SV=3;>sp|Q9LZ17|RS174_ARATH 40S ribosomal protein S17-4 OS=Arabidopsis	4	3	1	0	0	0	1	0	1	2	1	0	0	0	2	16.036	0	19.135	7.1	0	0	0	7.1	0	7.1	14.3	6.4	0	0	0	14.3	133990000	1845800	0	0	0	5091900	0	5716300	44370000	0	0	0	0	76963000	33497000
Q9LFH5;Q9FF52;P50883	60S ribosomal protein L12-2;60S ribosomal protein L12-3;60S ribosomal protein L12-1	RPL12B;RPL12C;RPL12A	>sp|Q9LFH5|RL122_ARATH 60S ribosomal protein L12-2 OS=Arabidopsis thaliana GN=RPL12B PE=1 SV=1;>sp|Q9FF52|RL123_ARATH 60S ribosomal protein L12-3 OS=Arabidopsis thaliana GN=RPL12C PE=2 SV=1;>sp|P50883|RL121_ARATH 60S ribosomal protein L12-1 OS=Arabidopsis	3	3	2	1	0	0	1	0	1	1	0	1	0	1	2	17.97	0	36.368	14.5	9	0	0	9	0	9	9	0	9	0	9	14.5	583920000	100900000	6726400	0	0	14830000	0	116680000	133890000	0	23860000	0	81942000	105090000	64880000
P51413;F4HRW5	60S ribosomal protein L17-2	RPL17B;At1g67430	>sp|P51413|RL172_ARATH 60S ribosomal protein L17-2 OS=Arabidopsis thaliana GN=RPL17B PE=2 SV=2;>tr|F4HRW5|F4HRW5_ARATH Isoform of P51413, 60S ribosomal protein L17-2 OS=Arabidopsis thaliana GN=At1g67430 PE=3 SV=1	2	3	3	0	0	0	1	0	2	3	0	0	0	1	2	19.854	0	30.713	16	0	0	0	5.1	0	10.3	16	0	0	0	5.1	10.3	265120000	5861700	0	0	0	5290800	0	68454000	25081000	0	0	0	110410000	50019000	26512000
Q9FZH0;P51422;Q9LMK0;Q9C912	60S ribosomal protein L35a-2;60S ribosomal protein L35a-4;60S ribosomal protein L35a-1;60S ribosomal protein L35a-3	RPL35AB;RPL35AD;RPL35AA;RPL35AC	>sp|Q9FZH0|R35A2_ARATH 60S ribosomal protein L35a-2 OS=Arabidopsis thaliana GN=RPL35AB PE=3 SV=1;>sp|P51422|R35A4_ARATH 60S ribosomal protein L35a-4 OS=Arabidopsis thaliana GN=RPL35AD PE=3 SV=2;>sp|Q9LMK0|R35A1_ARATH 60S ribosomal protein L35a-1 OS=Arabido	4	1	0	1	1	0	1	0	0	1	0	0	0	1	1	12.799	0	8.2745	0	10.8	10.8	0	10.8	0	0	10.8	0	0	0	10.8	10.8	184510000	0	2240000	1132500	0	1665000	0	0	6036200	0	0	0	47404000	126030000	36902000
P56757	ATP synthase subunit alpha, chloroplastic	atpA	>sp|P56757|ATPA_ARATH ATP synthase subunit alpha, chloroplastic OS=Arabidopsis thaliana GN=atpA PE=1 SV=1	1	11	2	3	5	0	1	0	1	7	0	1	0	7	6	55.328	0	323.31	4.1	8.7	15	0	2.4	0	2.6	17.6	0	1.8	0	17.8	15.6	1010500000	4521400	24588000	51648000	0	13941000	0	10351000	231410000	0	13362000	0	260760000	399880000	50523000
P56778	Photosystem II CP43 chlorophyll apoprotein	psbC	>sp|P56778|PSBC_ARATH Photosystem II CP43 reaction center protein OS=Arabidopsis thaliana GN=psbC PE=1 SV=3	1	2	0	1	1	0	1	0	0	2	0	0	0	1	0	51.867	0	34.609	0	3.4	3.4	0	3.4	0	0	6.3	0	0	0	3.4	0	88175000	0	14287000	2484300	0	6501400	0	0	49622000	0	0	0	15281000	0	6298200
P56791	50S ribosomal protein L2, chloroplastic	rpl2-A	>sp|P56791|RK2_ARATH 50S ribosomal protein L2, chloroplastic OS=Arabidopsis thaliana GN=rpl2-A PE=3 SV=1	1	4	0	0	0	0	1	0	2	1	0	2	0	0	1	29.864	0	323.31	0	0	0	0	6.2	0	8	4.4	0	9.9	0	0	6.2	151240000	0	0	0	0	8085300	0	38774000	11892000	0	52745000	0	0	39744000	10803000
P56795	50S ribosomal protein L22, chloroplastic	rpl22	>sp|P56795|RK22_ARATH 50S ribosomal protein L22, chloroplastic OS=Arabidopsis thaliana GN=rpl22 PE=3 SV=1	1	3	1	1	0	0	1	0	3	3	0	2	0	2	1	18.586	0	51.834	6.2	8.1	0	0	8.1	0	18.8	18.8	0	14.4	0	14.4	8.1	400910000	350220	3476100	0	0	12196000	0	114020000	192470000	0	15218000	0	31807000	31376000	44546000
P56797	30S ribosomal protein S2, chloroplastic	rps2	>sp|P56797|RR2_ARATH 30S ribosomal protein S2, chloroplastic OS=Arabidopsis thaliana GN=rps2 PE=3 SV=1	1	3	0	0	0	0	1	0	3	1	0	0	0	1	1	26.904	0	20.852	0	0	0	0	6.4	0	13.1	3.8	0	0	0	6.4	6.4	236050000	0	0	0	0	2108500	0	166510000	32916000	0	0	0	13074000	21440000	19671000
P56820;Q9FKV6	Eukaryotic translation initiation factor 3 subunit D	TIF3D1;At5g44320	>sp|P56820|EIF3D_ARATH Eukaryotic translation initiation factor 3 subunit D OS=Arabidopsis thaliana GN=TIF3D1 PE=1 SV=1;>tr|Q9FKV6|Q9FKV6_ARATH Eukaryotic translation initiation factor 3 subunit D OS=Arabidopsis thaliana GN=At5g44320 PE=2 SV=1	2	2	0	0	0	0	1	0	2	1	0	1	0	0	0	66.724	0	12.1	0	0	0	0	1.9	0	3.6	1.9	0	1.9	0	0	0	15262000	0	0	0	0	2938600	0	7126600	3920100	0	1276300	0	0	0	726740
P59259;A8MRV1	Histone H4	At1g07660	>sp|P59259|H4_ARATH Histone H4 OS=Arabidopsis thaliana GN=At1g07660 PE=1 SV=2;>tr|A8MRV1|A8MRV1_ARATH Isoform of Q9LQN6, Histone H4 OS=Arabidopsis thaliana GN=At1g07660 PE=3 SV=1	2	4	4	1	0	0	1	0	2	0	0	1	0	0	0	11.409	0	65.033	42.7	9.7	0	0	9.7	0	21.4	0	0	11.7	0	0	0	481910000	411320000	9139300	0	0	9049900	0	44901000	0	0	7497900	0	0	0	80319000
P60040;A8MRH4	60S ribosomal protein L7-2	RPL7B	>sp|P60040|RL72_ARATH 60S ribosomal protein L7-2 OS=Arabidopsis thaliana GN=RPL7B PE=2 SV=1	2	8	3	0	0	0	1	0	2	3	0	0	0	4	2	28.171	0	108.57	13.2	0	0	0	5	0	13.6	19.8	0	0	0	21.5	7.4	122140000	42624000	0	0	0	755690	0	6541300	21029000	0	0	0	13246000	37943000	8724300
P83755	Photosystem Q(B) protein	psbA	>sp|P83755|PSBA_ARATH Photosystem II protein D1 OS=Arabidopsis thaliana GN=psbA PE=1 SV=2	1	4	1	2	1	1	1	0	0	4	0	1	0	0	0	38.936	0	90.203	3.7	6.8	3.7	3.7	3.7	0	0	13.3	0	3.7	0	0	0	100570000	2736300	21608000	2554900	4619400	5709100	0	0	59849000	0	3493300	0	0	0	10057000
P93014	30S ribosomal protein S5, chloroplastic	rps5	>sp|P93014|RR5_ARATH 30S ribosomal protein S5, chloroplastic OS=Arabidopsis thaliana GN=rps5 PE=2 SV=1	1	6	0	0	0	0	1	0	5	3	0	1	0	3	2	32.645	0	76.177	0	0	0	0	3.3	0	18.2	10.6	0	4	0	11.9	7.3	1306400000	0	0	0	0	17120000	0	850410000	234900000	0	28970000	0	99083000	75923000	76847000
P94072	Germin-like protein subfamily 3 member 3	GER3	>sp|P94072|GL33_ARATH Germin-like protein subfamily 3 member 3 OS=Arabidopsis thaliana GN=GER3 PE=1 SV=1	1	1	0	1	0	0	1	0	0	1	0	0	0	0	0	21.836	0	7.1079	0	5.2	0	0	5.2	0	0	5.2	0	0	0	0	0	17773000	0	2412800	0	0	2655900	0	0	12704000	0	0	0	0	0	2962200
Q01908	ATP synthase gamma chain 1, chloroplastic	ATPC1	>sp|Q01908|ATPG1_ARATH ATP synthase gamma chain 1, chloroplastic OS=Arabidopsis thaliana GN=ATPC1 PE=1 SV=1	1	2	0	2	1	0	1	0	1	1	0	1	0	0	0	40.911	0	14.125	0	6.4	4.3	0	4.3	0	4.3	4.3	0	4.3	0	0	0	88652000	0	25982000	3477800	0	4681400	0	12723000	34695000	0	7092400	0	0	0	4432600
Q03250;F4IHK9;Q03250-2	Glycine-rich RNA-binding protein 7	RBG7;CCR2	>sp|Q03250|RBG7_ARATH Glycine-rich RNA-binding protein 7 OS=Arabidopsis thaliana GN=RBG7 PE=1 SV=1;>tr|F4IHK9|F4IHK9_ARATH Isoform of O80963, Glycine-rich RNA-binding protein 7 OS=Arabidopsis thaliana GN=CCR2 PE=1 SV=1	3	3	1	3	0	0	1	0	0	1	0	0	0	0	0	16.89	0	89.184	5.7	26.1	0	0	5.7	0	0	5.7	0	0	0	0	0	153920000	109720000	24153000	0	0	4059200	0	0	15985000	0	0	0	0	0	12827000
Q2V2R9;Q9SY97		LHCA3;T25B24.12	>tr|Q2V2R9|Q2V2R9_ARATH Isoform of Q9SY97, PSI type III chlorophyll a/b-binding protein OS=Arabidopsis thaliana GN=LHCA3 PE=1 SV=1;>tr|Q9SY97|Q9SY97_ARATH PSI type III chlorophyll a/b-binding protein OS=Arabidopsis thaliana GN=T25B24.12 PE=1 SV=1	2	2	0	2	0	0	1	1	0	0	0	0	0	0	0	23.746	0	16.119	0	18.3	0	0	7.8	7.8	0	0	0	0	0	0	0	28646000	0	13716000	0	0	7763200	7167100	0	0	0	0	0	0	0	5729300
Q39085	Delta(24)-sterol reductase	DIM	>sp|Q39085|DIM_ARATH Delta(24)-sterol reductase OS=Arabidopsis thaliana GN=DIM PE=1 SV=2	1	1	0	0	0	0	1	0	0	0	0	0	0	0	0	65.393	0.0020202	6.5253	0	0	0	0	2	0	0	0	0	0	0	0	0	9830800	0	0	0	0	9830800	0	0	0	0	0	0	0	0	327690
Q41906	Cysteine proteinase inhibitor 3	CYS3	>sp|Q41906|CYT3_ARATH Cysteine proteinase inhibitor 3 OS=Arabidopsis thaliana GN=CYS3 PE=2 SV=2	1	1	0	0	0	1	1	1	0	0	1	0	0	0	0	14.421	0	46.896	0	0	0	10.4	10.4	10.4	0	0	10.4	0	0	0	0	69027000	0	0	0	15204000	19309000	17964000	0	0	16549000	0	0	0	0	13805000
Q42262	40S ribosomal protein S3a-2	RPS3AB	>sp|Q42262|RS3A2_ARATH 40S ribosomal protein S3a-2 OS=Arabidopsis thaliana GN=RPS3AB PE=2 SV=3	1	4	2	0	0	0	1	0	2	2	0	1	0	2	2	29.803	0.0020284	6.5621	7.3	0	0	0	3.8	0	9.9	9.2	0	3.8	0	9.2	9.2	18719000	0	0	0	0	0	0	18719000	0	0	0	0	0	0	1169900
Q501A3		At1g76240	>tr|Q501A3|Q501A3_ARATH At1g76240 OS=Arabidopsis thaliana GN=At1g76240 PE=2 SV=1	1	1	0	1	0	0	1	0	0	0	0	1	0	0	0	34.882	0	9.1762	0	4.5	0	0	4.5	0	0	0	0	4.5	0	0	0	35574000	0	12120000	0	0	13784000	0	0	0	0	9670800	0	0	0	2223400
Q84JG2	SWI/SNF complex subunit SWI3B	SWI3B	>sp|Q84JG2|SWI3B_ARATH SWI/SNF complex subunit SWI3B OS=Arabidopsis thaliana GN=SWI3B PE=1 SV=1	1	1	0	0	0	0	1	0	1	0	0	0	0	0	0	52.41	0	15.48	0	0	0	0	3	0	3	0	0	0	0	0	0	6063300	0	0	0	0	2322200	0	3741100	0	0	0	0	0	0	263620
Q84M92;Q9C9B2	Actin-related protein 4;Actin-related protein 4A	ARP4;ARP4A	>sp|Q84M92|ARP4_ARATH Actin-related protein 4 OS=Arabidopsis thaliana GN=ARP4 PE=1 SV=1;>sp|Q9C9B2|ARP4A_ARATH Actin-related protein 4A OS=Arabidopsis thaliana GN=ARP4A PE=2 SV=1	2	2	0	1	0	0	1	0	0	0	0	2	0	0	0	48.936	0	12.516	0	2.3	0	0	2.3	0	0	0	0	4.5	0	0	0	9607300	0	3501000	0	0	4090900	0	0	0	0	2015500	0	0	0	384290
Q84MC1		At4g31290	>tr|Q84MC1|Q84MC1_ARATH At4g31290 OS=Arabidopsis thaliana GN=At4g31290 PE=2 SV=1	1	1	0	0	0	0	1	0	0	0	0	0	0	0	0	25.607	0.0056497	6.266	0	0	0	0	4.4	0	0	0	0	0	0	0	0	0	0	0	0	0	0	0	0	0	0	0	0	0	0	0
Q84WL9	AP-2 complex subunit sigma	AP17	>sp|Q84WL9|AP2S_ARATH AP-2 complex subunit sigma OS=Arabidopsis thaliana GN=AP17 PE=2 SV=1	1	1	0	0	0	0	1	0	0	0	0	0	0	0	0	17.067	0.0056604	6.2706	0	0	0	0	6.3	0	0	0	0	0	0	0	0	993630	0	0	0	0	993630	0	0	0	0	0	0	0	0	198730
Q8GXW8			>tr|Q8GXW8|Q8GXW8_ARATH Ankyrin repeat-containing protein OS=Arabidopsis thaliana GN=At1g04780 PE=1 SV=1	1	6	0	1	0	0	1	0	6	0	0	0	0	0	0	74.359	0	105.67	0	2	0	0	2	0	10.4	0	0	0	0	0	0	428110000	0	1345700	0	0	2509800	0	424250000	0	0	0	0	0	0	11266000
Q8L4Y5	Actin-related protein 7	ARP7	>sp|Q8L4Y5|ARP7_ARATH Actin-related protein 7 OS=Arabidopsis thaliana GN=ARP7 PE=1 SV=1	1	1	0	1	0	0	1	0	0	0	0	1	0	0	0	39.904	0	10.683	0	3	0	0	3	0	0	0	0	3	0	0	0	9068200	0	3917800	0	0	3134000	0	0	0	0	2016300	0	0	0	477270
Q8L5V0	DNA-directed RNA polymerases II, IV and V subunit 9B	NRPB9B	>sp|Q8L5V0|RPB9B_ARATH DNA-directed RNA polymerases II, IV and V subunit 9B OS=Arabidopsis thaliana GN=NRPB9B PE=1 SV=1	1	3	0	1	0	0	1	0	2	0	1	2	0	1	0	13.107	0	170.41	0	13.2	0	0	13.2	0	21.1	0	7.9	25.4	0	13.2	0	390850000	0	1950800	0	0	55931000	0	196190000	0	19237000	111190000	0	6352800	0	65141000
Q8LPL6-3;Q8LPL6;Q8LPL6-2;Q8LPK4	AP-2 complex subunit alpha-1;AP-2 complex subunit alpha-2	ALPHA-ADR;ALPHAC-AD	>sp|Q8LPL6-3|AP2A1_ARATH Isoform of Q8LPL6, Isoform 3 of AP-2 complex subunit alpha-1 OS=Arabidopsis thaliana GN=ALPHA-ADR;>sp|Q8LPL6|AP2A1_ARATH AP-2 complex subunit alpha-1 OS=Arabidopsis thaliana GN=ALPHA-ADR PE=1 SV=1;>sp|Q8LPL6-2|AP2A1_ARATH Isoform o	4	1	0	0	0	0	1	0	0	0	0	0	0	0	0	104.02	0.0038536	6.3296	0	0	0	0	0.9	0	0	0	0	0	0	0	0	0	0	0	0	0	0	0	0	0	0	0	0	0	0	0
Q8RWN7	Protein phosphatase 2C 32	POL	>sp|Q8RWN7|P2C32_ARATH Protein phosphatase 2C 32 OS=Arabidopsis thaliana GN=POL PE=1 SV=2	1	2	0	0	0	0	1	0	1	0	0	0	0	0	0	95.57	0	11.186	0	0	0	0	1.2	0	1.6	0	0	0	0	0	0	0	0	0	0	0	0	0	0	0	0	0	0	0	0	0
Q8RWV9		At5g08450	>tr|Q8RWV9|Q8RWV9_ARATH Putative uncharacterized protein At5g08450 OS=Arabidopsis thaliana GN=At5g08450 PE=2 SV=1	1	2	0	0	0	0	1	0	0	0	0	1	0	0	0	104.15	0	11.243	0	0	0	0	1.2	0	0	0	0	1.9	0	0	0	8126800	0	0	0	0	7669200	0	0	0	0	457660	0	0	0	176670
Q9SRK6;Q8RXU5	Putative 60S ribosomal protein L37a-1;60S ribosomal protein L37a-2	RPL37AB;RPL37AC	>sp|Q9SRK6|R37A1_ARATH Putative 60S ribosomal protein L37a-1 OS=Arabidopsis thaliana GN=RPL37AB PE=3 SV=1;>sp|Q8RXU5|R37A2_ARATH 60S ribosomal protein L37a-2 OS=Arabidopsis thaliana GN=RPL37AC PE=3 SV=1	2	1	0	1	0	0	1	0	1	1	0	1	0	1	0	10.445	0	116.69	0	17.4	0	0	17.4	0	17.4	17.4	0	17.4	0	17.4	0	130810000	0	2879200	0	0	9166100	0	44940000	49134000	0	9487000	0	15208000	0	32703000
Q8W463;Q8RXX5	50S ribosomal protein L19-1, chloroplastic;50S ribosomal protein L19-2, chloroplastic		>sp|Q8W463|RK191_ARATH 50S ribosomal protein L19-1, chloroplastic OS=Arabidopsis thaliana GN=At4g17560 PE=2 SV=1;>sp|Q8RXX5|RK192_ARATH 50S ribosomal protein L19-2, chloroplastic OS=Arabidopsis thaliana GN=At5g47190 PE=2 SV=1	2	2	0	0	0	0	1	0	2	1	0	0	0	1	0	25.518	0	14.134	0	0	0	0	4.4	0	8	4.4	0	0	0	4.4	0	347750000	0	0	0	0	2896400	0	191500000	69720000	0	0	0	83635000	0	28979000
Q8VY05;Q8VY05-3;Q8VY05-2	SWI/SNF complex subunit SWI3D	SWI3D	>sp|Q8VY05|SWI3D_ARATH SWI/SNF complex subunit SWI3D OS=Arabidopsis thaliana GN=SWI3D PE=1 SV=3;>sp|Q8VY05-3|SWI3D_ARATH Isoform of Q8VY05, Isoform 3 of SWI/SNF complex subunit SWI3D OS=Arabidopsis thaliana GN=SWI3D;>sp|Q8VY05-2|SWI3D_ARATH Isoform of Q8VY	3	4	0	1	0	0	1	0	0	0	0	2	0	0	0	107.8	0	39.26	0	1.2	0	0	2.2	0	0	0	0	4.3	0	0	0	17304000	0	10233000	0	0	599230	0	0	0	0	6471600	0	0	0	298340
Q8W035-3;Q8W035-2;Q8W035	Folylpolyglutamate synthase	FPGS3	>sp|Q8W035-3|FPGS3_ARATH Isoform of Q8W035, Isoform 3 of Folylpolyglutamate synthase OS=Arabidopsis thaliana GN=FPGS3;>sp|Q8W035-2|FPGS3_ARATH Isoform of Q8W035, Isoform 2 of Folylpolyglutamate synthase OS=Arabidopsis thaliana GN=FPGS3;>sp|Q8W035|FPGS3_ARA	3	1	0	0	0	0	1	0	0	0	0	0	0	0	0	52.604	0	14.656	0	0	0	0	3	0	0	0	0	0	0	0	0	2594500	0	0	0	0	2594500	0	0	0	0	0	0	0	0	96093
Q8W467		F14M2.10	>tr|Q8W467|Q8W467_ARATH Putative uncharacterized protein At1g33780 OS=Arabidopsis thaliana GN=F14M2.10 PE=2 SV=1	1	4	0	1	0	1	1	0	0	0	3	1	1	0	0	36.392	0	57.863	0	4.9	0	4.3	4.9	0	0	0	16.6	4.9	5.8	0	0	42870000	0	2663700	0	7915300	5062800	0	0	0	14201000	2260300	10767000	0	0	2858000
Q8W586		QQT2	>tr|Q8W586|Q8W586_ARATH AT4g21800/F17L22_260 OS=Arabidopsis thaliana GN=QQT2 PE=1 SV=1	1	3	0	0	0	1	1	0	0	0	0	1	0	0	0	42.55	0	19.215	0	0	0	4.5	2.4	0	0	0	0	2.9	0	0	0	10826000	0	0	0	6754000	0	0	0	0	0	4071700	0	0	0	773270
Q93VC7		RPS1	>tr|Q93VC7|Q93VC7_ARATH Putative ribosomal protein S1 OS=Arabidopsis thaliana GN=RPS1 PE=1 SV=1	1	7	1	1	1	0	1	0	7	2	0	1	0	3	2	45.11	0	72.432	2.2	2.2	2.2	0	2.2	0	16.6	4.8	0	2.2	0	6.7	4.8	281650000	398320	1429200	278680	0	1016800	0	255330000	5467200	0	2779600	0	14949000	0	14082000
Q93VG5	40S ribosomal protein S8-1	RPS8A	>sp|Q93VG5|RS81_ARATH 40S ribosomal protein S8-1 OS=Arabidopsis thaliana GN=RPS8A PE=2 SV=1	1	3	0	0	0	0	1	0	1	2	0	0	0	2	2	24.993	0	60.556	0	0	0	0	8.6	0	6.3	14.9	0	0	0	13.1	15.3	369570000	0	0	0	0	8133500	0	28536000	133530000	0	0	0	79831000	119550000	41064000
Q93VI3	60S ribosomal protein L17-1	RPL17A	>sp|Q93VI3|RL171_ARATH 60S ribosomal protein L17-1 OS=Arabidopsis thaliana GN=RPL17A PE=2 SV=1	1	3	2	0	0	0	1	0	3	3	0	0	0	2	2	19.897	0	8.7247	10.2	0	0	0	5.1	0	15.9	15.9	0	0	0	10.8	10.2	74204000	0	0	0	0	0	0	31121000	32180000	0	0	0	10903000	0	7420400
Q93VP3-2;Q93VP3	Eukaryotic translation initiation factor 5A-2	ELF5A-2	>sp|Q93VP3-2|IF5A2_ARATH Isoform of Q93VP3, Isoform 2 of Eukaryotic translation initiation factor 5A-2 OS=Arabidopsis thaliana GN=ELF5A-2;>sp|Q93VP3|IF5A2_ARATH Eukaryotic translation initiation factor 5A-2 OS=Arabidopsis thaliana GN=ELF5A-2 PE=1 SV=1	2	1	0	1	0	0	1	0	0	0	0	1	0	0	0	15.103	0	7.8766	0	11.6	0	0	11.6	0	0	0	0	11.6	0	0	0	60670000	0	12389000	0	0	14372000	0	0	0	0	33910000	0	0	0	7583700
Q93XM7	Mitochondrial carnitine/acylcarnitine carrier-like protein	BOU	>sp|Q93XM7|MCAT_ARATH Mitochondrial carnitine/acylcarnitine carrier-like protein OS=Arabidopsis thaliana GN=BOU PE=2 SV=1	1	1	0	0	0	0	1	0	0	0	0	0	0	0	0	31.022	0	37.494	0	0	0	0	4.7	0	0	0	0	0	0	0	0	6624300	0	0	0	0	6624300	0	0	0	0	0	0	0	0	473160
Q940V1		At4g39960	>tr|Q940V1|Q940V1_ARATH AT4g39960/T5J17_130 OS=Arabidopsis thaliana GN=At4g39960 PE=2 SV=1	1	1	0	0	0	0	1	0	0	0	0	1	0	0	0	48.031	0	8.2913	0	0	0	0	2.9	0	0	0	0	2.9	0	0	0	7673400	0	0	0	0	4748800	0	0	0	0	2924600	0	0	0	319720
Q94A40;Q9SJT9	Coatomer subunit alpha-1;Coatomer subunit alpha-2		>sp|Q94A40|COPA1_ARATH Coatomer subunit alpha-1 OS=Arabidopsis thaliana GN=At1g62020 PE=2 SV=2;>sp|Q9SJT9|COPA2_ARATH Coatomer subunit alpha-2 OS=Arabidopsis thaliana GN=At2g21390 PE=2 SV=1	2	2	0	0	0	0	1	0	0	0	0	1	0	0	0	136.56	0	11.357	0	0	0	0	1.2	0	0	0	0	1	0	0	0	19834000	0	0	0	0	5161400	0	0	0	0	14672000	0	0	0	287440
Q94C78		At3g51140	>tr|Q94C78|Q94C78_ARATH Putative uncharacterized protein At3g51140 OS=Arabidopsis thaliana GN=At3g51140 PE=1 SV=1	1	1	0	0	0	0	1	0	1	0	0	0	0	1	0	31.535	0	34.102	0	0	0	0	4	0	4	0	0	0	0	4	0	23402000	0	0	0	0	3581800	0	5680500	0	0	0	0	14140000	0	2127400
Q94F49	Probable histone H2A.5		>sp|Q94F49|H2A5_ARATH Probable histone H2A.5 OS=Arabidopsis thaliana GN=At5g27670 PE=1 SV=1	1	2	1	0	0	0	1	0	1	1	0	0	0	0	0	15.908	0	7.8861	6	0	0	0	8	0	8	8	0	0	0	0	0	4082400	0	0	0	0	809770	0	2222800	1049900	0	0	0	0	0	583210
Q96300;P42645;P42644-2;P42644	14-3-3-like protein GF14 nu;14-3-3-like protein GF14 upsilon;14-3-3-like protein GF14 psi	GRF7;GRF5;GRF3	>sp|Q96300|14337_ARATH 14-3-3-like protein GF14 nu OS=Arabidopsis thaliana GN=GRF7 PE=1 SV=1;>sp|P42645|14335_ARATH 14-3-3-like protein GF14 upsilon OS=Arabidopsis thaliana GN=GRF5 PE=1 SV=2;>sp|P42644-2|14333_ARATH Isoform of P42644, Isoform 2 of 14-3-3-l	4	4	1	1	0	0	1	0	2	0	0	2	0	0	0	29.824	0	16.491	4.5	2.6	0	0	3.8	0	6.4	0	0	7.2	0	0	0	12350000	6238300	0	0	0	0	0	0	0	0	6111800	0	0	0	771880
Q9AST9			>tr|Q9AST9|Q9AST9_ARATH At1g73110/F3N23_39 OS=Arabidopsis thaliana GN=At1g73110 PE=2 SV=1	1	1	0	1	0	0	1	0	0	0	0	1	0	0	0	48.325	0.0020325	6.5633	0	2.5	0	0	2.5	0	0	0	0	2.5	0	0	0	4250800	0	2188700	0	0	1219700	0	0	0	0	842490	0	0	0	157440
Q9C8P0	Dihydrolipoyllysine-residue acetyltransferase component 5 of pyruvate dehydrogenase complex, chloroplastic	EMB3003	>sp|Q9C8P0|ODP25_ARATH Dihydrolipoyllysine-residue acetyltransferase component 5 of pyruvate dehydrogenase complex, chloroplastic OS=Arabidopsis thaliana GN=EMB3003 PE=2 SV=1	1	2	1	0	1	0	1	0	0	2	0	0	0	0	1	48.306	0	52.205	3.2	0	3.2	0	3.2	0	0	5.2	0	0	0	0	3.2	24272000	1065800	0	3039900	0	890840	0	0	8581100	0	0	0	0	10694000	1055300
Q9CAV0	40S ribosomal protein S3a-1	RPS3AA	>sp|Q9CAV0|RS3A1_ARATH 40S ribosomal protein S3a-1 OS=Arabidopsis thaliana GN=RPS3AA PE=1 SV=3	1	7	2	0	0	0	1	0	4	5	0	1	0	2	3	29.85	0	83.608	7.3	0	0	0	3.8	0	19.8	25.6	0	3.8	0	9.2	12.2	435820000	11899000	0	0	0	11115000	0	83339000	177790000	0	12097000	0	50168000	89408000	29055000
Q9SIH0;Q9CAX6;P42036	40S ribosomal protein S14-1;40S ribosomal protein S14-2;40S ribosomal protein S14-3	RPS14A;RPS14B;RPS14C	>sp|Q9SIH0|RS141_ARATH 40S ribosomal protein S14-1 OS=Arabidopsis thaliana GN=RPS14A PE=1 SV=1;>sp|Q9CAX6|RS142_ARATH 40S ribosomal protein S14-2 OS=Arabidopsis thaliana GN=RPS14B PE=1 SV=1;>sp|P42036|RS143_ARATH 40S ribosomal protein S14-3 OS=Arabidopsis	3	3	2	1	1	0	1	1	3	2	0	1	0	1	1	16.257	0	20.218	14	7.3	7.3	0	7.3	7.3	22.7	16	0	7.3	0	7.3	7.3	1209500000	35923000	11386000	3149200	0	43586000	8891300	372230000	310320000	0	29202000	0	180130000	214670000	201580000
Q9FFC0;Q9LZT0;Q9LQQ4;P40283;O23629;Q9SI96;Q9LZ45;Q9ZUS0;Q9LFF6;Q9SF55	Histone H2B.10;Histone H2B.7;Histone H2B.1;Histone H2B.11;Histone H2B.6;Histone H2B.3;Histone H2B.9;Histone H2B.4;Histone H2B.8	H2B	>sp|Q9FFC0|H2B10_ARATH Histone H2B.10 OS=Arabidopsis thaliana GN=At5g22880 PE=1 SV=3;>sp|Q9LZT0|H2B7_ARATH Histone H2B.7 OS=Arabidopsis thaliana GN=At3g46030 PE=1 SV=3;>sp|Q9LQQ4|H2B1_ARATH Histone H2B.1 OS=Arabidopsis thaliana GN=At1g07790 PE=1 SV=3;>sp|P	10	4	3	0	0	0	1	0	0	0	0	1	0	0	0	15.732	0	25.944	22.8	0	0	0	8.3	0	0	0	0	8.3	0	0	0	102430000	98645000	0	0	0	2821000	0	0	0	0	961320	0	0	0	12803000
Q9FJH6	ABC transporter F family member 1	ABCF1	>sp|Q9FJH6|AB1F_ARATH ABC transporter F family member 1 OS=Arabidopsis thaliana GN=ABCF1 PE=1 SV=1	1	1	0	1	0	0	1	0	0	0	0	1	0	0	0	66.885	0.0020661	6.6146	0	1.5	0	0	1.5	0	0	0	0	1.5	0	0	0	1039400	0	403280	0	0	270160	0	0	0	0	366000	0	0	0	35843
Q9FJW0;Q9M2X5		At5g67630	>tr|Q9FJW0|Q9FJW0_ARATH AT5g67630/K9I9_20 OS=Arabidopsis thaliana GN=At5g67630 PE=2 SV=1	2	3	0	1	0	1	1	0	0	0	0	1	0	0	0	52.113	0	231.23	0	2.3	0	2.3	2.8	0	0	0	0	2.8	0	0	0	18484000	0	5571000	0	7617200	3031100	0	0	0	0	2264500	0	0	0	684580
Q9FKI4		MXE10.5	>tr|Q9FKI4|Q9FKI4_ARATH Peptide alpha-N-acetyltransferase OS=Arabidopsis thaliana GN=MXE10.5 PE=2 SV=1	1	1	0	0	0	0	1	0	1	0	0	1	0	0	0	21.714	0.0019841	6.4406	0	0	0	0	5.7	0	5.7	0	0	5.7	0	0	0	17420000	0	0	0	0	4994100	0	9775800	0	0	2649800	0	0	0	1742000
Q9FXH3		F6F9.20	>tr|Q9FXH3|Q9FXH3_ARATH ATP-dependent protease La domain-containing protein OS=Arabidopsis thaliana GN=F6F9.20 PE=2 SV=1	1	1	0	1	0	0	1	0	0	0	0	0	0	0	0	31.371	0.009058	6.1165	0	5	0	0	5	0	0	0	0	0	0	0	0	2428500	0	0	0	0	2428500	0	0	0	0	0	0	0	0	202380
Q9LEV0	Serine/threonine-protein phosphatase 7 inactive homolog		>sp|Q9LEV0|PPP7I_ARATH Serine/threonine-protein phosphatase 7 inactive homolog OS=Arabidopsis thaliana GN=At5g10900 PE=3 SV=1	1	2	0	1	0	0	1	0	0	0	0	2	0	0	0	67.625	0	12.671	0	1.8	0	0	1.8	0	0	0	0	3.5	0	0	0	4129700	0	1148900	0	0	1189600	0	0	0	0	1791300	0	0	0	187720
Q9LF98;Q9LZR9;O65581;F4KGQ0		F8J2_100	>tr|Q9LF98|Q9LF98_ARATH Fructose-bisphosphate aldolase OS=Arabidopsis thaliana GN=F8J2_100 PE=1 SV=1	4	5	2	1	0	0	1	0	3	0	0	3	0	0	0	38.539	0	38.771	5.9	2.5	0	0	2.5	0	8.9	0	0	12	0	0	0	162340000	49708000	6795800	0	0	6477400	0	50514000	0	0	48846000	0	0	0	7058300
Q9LFE0		F5E19_120	>sp|Q9LFE0|DOT2_ARATH SART-1 family protein DOT2 OS=Arabidopsis thaliana GN=DOT2 PE=1 SV=1	1	1	0	0	0	0	1	0	0	0	0	1	0	0	0	94.141	0	15.564	0	0	0	0	2	0	0	0	0	2	0	0	0	10897000	0	0	0	0	6002700	0	0	0	0	4894300	0	0	0	330210
Q9LKF9	Cleavage and polyadenylation specificity factor subunit 2	CPSF100	>sp|Q9LKF9|CPSF2_ARATH Cleavage and polyadenylation specificity factor subunit 2 OS=Arabidopsis thaliana GN=CPSF100 PE=1 SV=2	1	3	0	0	0	0	1	0	0	0	0	2	0	0	0	82.138	0	17.292	0	0	0	0	1.5	0	0	0	0	3.2	0	0	0	30206000	0	0	0	0	14521000	0	0	0	0	15685000	0	0	0	774510
Q9LUS3	Pentatricopeptide repeat-containing protein At3g16610	PCMP-E91	>sp|Q9LUS3|PP237_ARATH Pentatricopeptide repeat-containing protein At3g16610 OS=Arabidopsis thaliana GN=PCMP-E91 PE=2 SV=1	1	1	0	1	0	0	1	0	0	0	0	1	0	0	0	72.845	0	8.9285	0	1.5	0	0	1.5	0	0	0	0	1.5	0	0	0	0	0	0	0	0	0	0	0	0	0	0	0	0	0	0
Q9M2X8		T16K5.150	>tr|Q9M2X8|Q9M2X8_ARATH AT3g49800/T16K5_150 OS=Arabidopsis thaliana GN=T16K5.150 PE=1 SV=1	1	3	0	1	0	0	1	0	0	0	0	2	0	0	0	47.511	0	24.621	0	2.1	0	0	3	0	0	0	0	4.9	0	0	0	66325000	0	23522000	0	0	6663900	0	0	0	0	36140000	0	0	0	2883700
Q9M339;Q9SIP7;Q9FJA6	40S ribosomal protein S3-2;40S ribosomal protein S3-1;40S ribosomal protein S3-3	RPS3B;RPS3A;RPS3C	>sp|Q9M339|RS32_ARATH 40S ribosomal protein S3-2 OS=Arabidopsis thaliana GN=RPS3B PE=1 SV=1;>sp|Q9SIP7|RS31_ARATH 40S ribosomal protein S3-1 OS=Arabidopsis thaliana GN=RPS3A PE=1 SV=1;>sp|Q9FJA6|RS33_ARATH 40S ribosomal protein S3-3 OS=Arabidopsis thaliana	3	5	2	0	0	0	1	0	3	3	0	1	0	2	0	27.349	0	85.162	8	0	0	0	4.8	0	15.7	13.3	0	4.8	0	10	0	213890000	6144700	0	0	0	9986200	0	59306000	90070000	0	3040200	0	45348000	0	13368000
Q9M9W1;Q9FE58	60S ribosomal protein L22-2;60S ribosomal protein L22-3	RPL22B;RPL22C	>sp|Q9M9W1|RL222_ARATH 60S ribosomal protein L22-2 OS=Arabidopsis thaliana GN=RPL22B PE=2 SV=1;>sp|Q9FE58|RL223_ARATH 60S ribosomal protein L22-3 OS=Arabidopsis thaliana GN=RPL22C PE=2 SV=1	2	2	1	0	0	0	1	0	2	2	0	1	0	0	0	14.018	0	17.694	9.7	0	0	0	9.7	0	18.5	18.5	0	9.7	0	0	0	335920000	15609000	0	0	0	13372000	0	137970000	153330000	0	15640000	0	0	0	55986000
Q9MAB3	Probable nucleolar protein 5-2	NOP5-2	>sp|Q9MAB3|NOP5B_ARATH Probable nucleolar protein 5-2 OS=Arabidopsis thaliana GN=NOP5-2 PE=2 SV=1	1	2	0	0	0	0	1	0	0	0	1	1	0	0	0	59.002	0	12.662	0	0	0	0	2.8	0	0	0	2.4	2.8	0	0	0	6747300	0	0	0	0	2822100	0	0	0	166560	3758700	0	0	0	259510
Q9MAP3	50S ribosomal protein L11, chloroplastic	RPL11	>sp|Q9MAP3|RK11_ARATH 50S ribosomal protein L11, chloroplastic OS=Arabidopsis thaliana GN=RPL11 PE=2 SV=1	1	2	0	0	0	0	1	0	1	1	0	1	0	2	1	23.148	0	12.642	0	0	0	0	4.5	0	4.5	4.5	0	4.5	0	10.8	6.3	275070000	0	0	0	0	0	0	22271000	16877000	0	19774000	0	102280000	113870000	19648000
Q9SHR7;Q9S7J7;Q9XF87;Q39142		LHCB2.1;LHCB2.2;Lhcb2:4;Lhb1B1	>tr|Q9SHR7|Q9SHR7_ARATH At2g05100/F15L11.2 OS=Arabidopsis thaliana GN=LHCB2.1 PE=2 SV=1;>tr|Q9S7J7|Q9S7J7_ARATH At2g05070/F1O13.20 OS=Arabidopsis thaliana GN=Lhcb2.2 PE=2 SV=1;>tr|Q9XF87|Q9XF87_ARATH At3g27700 OS=Arabidopsis thaliana GN=Lhcb2:4 PE=2 SV=1;>	4	4	2	4	1	0	1	0	1	4	0	1	0	1	0	28.649	0	20.671	3.8	13.2	3	0	3	0	3	13.2	0	3	0	3	0	9737100	0	3708500	0	0	0	0	0	6028600	0	0	0	0	0	1081900
Q9SA78	Coatomer subunit epsilon-1		>sp|Q9SA78|COPE1_ARATH Coatomer subunit epsilon-1 OS=Arabidopsis thaliana GN=At1g30630 PE=2 SV=1	1	1	0	0	0	0	1	0	1	0	0	1	0	0	0	32.602	0.0038314	6.3083	0	0	0	0	3.4	0	3.4	0	0	3.4	0	0	0	30400000	0	0	0	0	8349900	0	12278000	0	0	9771800	0	0	0	2026700
Q9SIZ2;A2RVK1		At2g40290	>tr|Q9SIZ2|Q9SIZ2_ARATH Eukaryotic translation initiation factor 2 subunit 1 OS=Arabidopsis thaliana GN=At2g40290 PE=2 SV=2;>tr|A2RVK1|A2RVK1_ARATH Isoform of Q9SIZ2, At2g40290 OS=Arabidopsis thaliana GN=At2g40290 PE=2 SV=1	2	2	0	0	0	0	1	0	1	0	0	1	0	0	0	38.747	0	19.204	0	0	0	0	3.8	0	3.2	0	0	3.8	0	0	0	10809000	0	0	0	0	2210900	0	7057400	0	0	1541000	0	0	0	540460
Q9SJQ9;B3H6D7		At2g36460	>tr|Q9SJQ9|Q9SJQ9_ARATH Fructose-bisphosphate aldolase OS=Arabidopsis thaliana GN=At2g36460 PE=2 SV=1;>tr|B3H6D7|B3H6D7_ARATH Isoform of Q9SJQ9, Fructose-bisphosphate aldolase OS=Arabidopsis thaliana GN=At2g36460 PE=3 SV=1	2	4	2	1	0	0	1	0	1	0	0	2	0	0	0	38.386	0	24.649	5.9	2.5	0	0	2.5	0	2.5	0	0	8.7	0	0	0	0	0	0	0	0	0	0	0	0	0	0	0	0	0	0
Q9SK74	Zinc finger CCCH domain-containing protein 21		>sp|Q9SK74|C3H21_ARATH Zinc finger CCCH domain-containing protein 21 OS=Arabidopsis thaliana GN=At2g20280 PE=3 SV=1	1	1	0	0	0	0	1	0	1	0	0	0	0	0	0	42.389	0	9.4932	0	0	0	0	3	0	3	0	0	0	0	0	0	16834000	0	0	0	0	4511000	0	12323000	0	0	0	0	0	0	765190
Q9SR06	Protein CLP1 homolog	CLPS3	>sp|Q9SR06|CLP1_ARATH Protein CLP1 homolog OS=Arabidopsis thaliana GN=CLPS3 PE=1 SV=1	1	1	0	1	0	0	1	0	0	0	0	1	0	0	0	48.421	0	8.1113	0	3.2	0	0	3.2	0	0	0	0	3.2	0	0	0	2391600	0	966310	0	0	869630	0	0	0	0	555690	0	0	0	140680
Q9STW6;Q9LTX9;Q9LTX9-2	Heat shock 70 kDa protein 6, chloroplastic;Heat shock 70 kDa protein 7, chloroplastic	HSP70-6;HSP70-7	>sp|Q9STW6|HSP7F_ARATH Heat shock 70 kDa protein 6, chloroplastic OS=Arabidopsis thaliana GN=HSP70-6 PE=1 SV=1;>sp|Q9LTX9|HSP7G_ARATH Heat shock 70 kDa protein 7, chloroplastic OS=Arabidopsis thaliana GN=HSP70-7 PE=2 SV=1	3	4	1	0	1	1	1	0	0	3	0	0	0	0	0	76.507	0	112.63	1.7	0	1.7	1.7	1.1	0	0	4	0	0	0	0	0	84973000	9450200	0	4875700	8104700	15607000	0	0	46935000	0	0	0	0	0	2236100
Q9SUR3	Reticulon-like protein B1	RTNLB1	>sp|Q9SUR3|RTNLA_ARATH Reticulon-like protein B1 OS=Arabidopsis thaliana GN=RTNLB1 PE=1 SV=1	1	2	0	0	0	0	1	0	0	0	0	1	0	0	0	30.528	0	12.842	0	0	0	0	3.6	0	0	0	0	8	0	0	0	11028000	0	0	0	0	0	0	0	0	0	11028000	0	0	0	1378500
Q9SV21;Q9SV20	Coatomer subunit beta-1;Coatomer subunit beta-2		>sp|Q9SV21|COPB1_ARATH Coatomer subunit beta-1 OS=Arabidopsis thaliana GN=At4g31480 PE=2 SV=2;>sp|Q9SV20|COPB2_ARATH Coatomer subunit beta-2 OS=Arabidopsis thaliana GN=At4g31490 PE=2 SV=2	2	1	0	1	0	0	1	0	0	0	0	1	0	0	0	106.14	0	6.9448	0	1.2	0	0	1.2	0	0	0	0	1.2	0	0	0	13257000	0	1976000	0	0	9607800	0	0	0	0	1673100	0	0	0	315640
Q9SYL9	50S ribosomal protein L13, chloroplastic	RPL13	>sp|Q9SYL9|RK13_ARATH 50S ribosomal protein L13, chloroplastic OS=Arabidopsis thaliana GN=RPL13 PE=2 SV=1	1	4	0	0	0	0	1	0	4	2	0	0	0	1	0	26.788	0	59.657	0	0	0	0	4.1	0	22	12	0	0	0	7.1	0	332580000	0	0	0	0	19226000	0	222740000	66661000	0	0	0	23946000	0	23755000
Q9XF89	Chlorophyll a-b binding protein CP26, chloroplastic	LHCB5	>sp|Q9XF89|CB5_ARATH Chlorophyll a-b binding protein CP26, chloroplastic OS=Arabidopsis thaliana GN=LHCB5 PE=1 SV=1	1	6	1	6	1	0	1	0	0	2	0	0	0	0	0	30.156	0	56.668	5.7	26.1	3.9	0	3.9	0	0	10	0	0	0	0	0	285600000	1652000	135950000	7135600	0	21005000	0	0	119850000	0	0	0	0	0	17850000
Q9ZQ26		At2g24420	>tr|Q9ZQ26|Q9ZQ26_ARATH AT2G24420 protein OS=Arabidopsis thaliana GN=At2g24420 PE=2 SV=2	1	1	0	0	0	0	1	0	0	0	0	0	0	0	0	50.351	0.0019881	6.4458	0	0	0	0	3	0	0	0	0	0	0	0	0	10505000	0	0	0	0	10505000	0	0	0	0	0	0	0	0	552880
Q9ZUU9	ABC transporter G family member 3	ABCG3	>sp|Q9ZUU9|AB3G_ARATH ABC transporter G family member 3 OS=Arabidopsis thaliana GN=ABCG3 PE=1 SV=2	1	1	0	0	0	0	1	0	0	0	0	0	0	0	0	81.038	0.005597	6.2379	0	0	0	0	1.2	0	0	0	0	0	0	0	0	2494500	0	0	0	0	2494500	0	0	0	0	0	0	0	0	86017
Q9ZV88	BES1/BZR1 homolog protein 4	BEH4	>sp|Q9ZV88|BEH4_ARATH BES1/BZR1 homolog protein 4 OS=Arabidopsis thaliana GN=BEH4 PE=1 SV=1	1	3	0	0	0	0	1	0	3	0	0	1	0	0	0	34.697	0	55.743	0	0	0	0	2.8	0	11.7	0	0	2.8	0	0	0	5753700	0	0	0	0	0	0	5753700	0	0	0	0	0	0	719210
Q9ZW07;Q9ZW06;Q9ZW02	Pumilio homolog 1;Pumilio homolog 2;Pumilio homolog 3	APUM1;APUM2;APUM3	>sp|Q9ZW07|PUM1_ARATH Pumilio homolog 1 OS=Arabidopsis thaliana GN=APUM1 PE=1 SV=1;>sp|Q9ZW06|PUM2_ARATH Pumilio homolog 2 OS=Arabidopsis thaliana GN=APUM2 PE=1 SV=1;>sp|Q9ZW02|PUM3_ARATH Pumilio homolog 3 OS=Arabidopsis thaliana GN=APUM3 PE=1 SV=1	3	3	0	0	1	0	1	0	0	0	0	2	0	0	0	106.56	0	19.03	0	0	1.2	0	1	0	0	0	0	2.4	0	0	0	4831800	0	0	0	0	2423500	0	0	0	0	2408300	0	0	0	123890
A8MQL0;Q9SX22;Q9LFV0	30S ribosomal protein 3-1, chloroplastic;30S ribosomal protein 3-2, chloroplastic	At1g68590	>tr|A8MQL0|A8MQL0_ARATH Isoform of Q9SX22, 30S ribosomal protein 3-1 OS=Arabidopsis thaliana GN=At1g68590 PE=4 SV=1;>sp|Q9SX22|RRP31_ARATH 30S ribosomal protein 3-1, chloroplastic OS=Arabidopsis thaliana GN=At1g68590 PE=2 SV=1;>sp|Q9LFV0|RRP32_ARATH 30S ri	3	2	0	0	0	0	0	0	1	1	0	0	0	0	0	18.146	0	12.177	0	0	0	0	0	0	4.9	7.4	0	0	0	0	0	73031000	0	0	0	0	0	0	58468000	14563000	0	0	0	0	0	12172000
A8MQP1;F4JTV4;Q9LK36;O23255;F4JTV5	Adenosylhomocysteinase;Adenosylhomocysteinase 2;Adenosylhomocysteinase 1	MEE58;SAHH2;SAHH1	>tr|A8MQP1|A8MQP1_ARATH Isoform of O23255, Adenosylhomocysteinase OS=Arabidopsis thaliana GN=MEE58 PE=4 SV=1;>tr|F4JTV4|F4JTV4_ARATH Isoform of O23255, Adenosylhomocysteinase OS=Arabidopsis thaliana GN=MEE58 PE=3 SV=1;>sp|Q9LK36|SAHH2_ARATH Adenosylhomocys	5	2	0	1	0	0	0	0	0	1	0	0	0	0	0	35.531	0	15.233	0	2.8	0	0	0	0	0	4	0	0	0	0	0	14363000	0	1946800	0	0	0	0	0	12416000	0	0	0	0	0	683940
A8MQR4;Q42112;O04204;P57691	60S acidic ribosomal protein P0-2;60S acidic ribosomal protein P0-1;60S acidic ribosomal protein P0-3	At3g09200;RPP0B;RPP0A;RPP0C	>tr|A8MQR4|A8MQR4_ARATH Isoform of Q42112, 60S acidic ribosomal protein P0-2 OS=Arabidopsis thaliana GN=At3g09200 PE=1 SV=1;>sp|Q42112|RLA02_ARATH 60S acidic ribosomal protein P0-2 OS=Arabidopsis thaliana GN=RPP0B PE=1 SV=2;>sp|O04204|RLA01_ARATH 60S acidi	4	4	0	0	0	0	0	0	1	1	0	0	0	3	3	30.618	0	74.725	0	0	0	0	0	0	4.5	7.7	0	0	0	12.5	12.5	307900000	0	0	0	0	0	0	20556000	24939000	0	0	0	111920000	150480000	38488000
A8MQY4;F4K875;F4K873;P42737-2;P42737	Carbonic anhydrase;Beta carbonic anhydrase 2, chloroplastic	CA2;BCA2	>tr|A8MQY4|A8MQY4_ARATH Isoform of P42737, Carbonic anhydrase OS=Arabidopsis thaliana GN=CA2 PE=1 SV=1;>tr|F4K875|F4K875_ARATH Isoform of P42737, Carbonic anhydrase OS=Arabidopsis thaliana GN=CA2 PE=1 SV=1;>tr|F4K873|F4K873_ARATH Isoform of P42737, Carboni	5	5	0	0	0	0	0	0	0	5	0	0	0	0	0	34.426	0	237.89	0	0	0	0	0	0	0	24.2	0	0	0	0	0	67372000	0	0	0	0	0	0	0	67372000	0	0	0	0	0	3545900
A8MRL6;Q9ZV45;Q8LAK5		At2g18740;At4g30330	>tr|A8MRL6|A8MRL6_ARATH Isoform of Q9ZV45, Putative small nuclear ribonucleoprotein OS=Arabidopsis thaliana GN=At2g18740 PE=4 SV=1;>tr|Q9ZV45|Q9ZV45_ARATH Putative small nuclear ribonucleoprotein OS=Arabidopsis thaliana GN=At2g18740 PE=2 SV=1;>tr|Q8LAK5|Q8	3	1	1	0	0	0	0	0	0	0	0	0	0	0	0	9.2547	0	6.8852	14.1	0	0	0	0	0	0	0	0	0	0	0	0	3262100	3262100	0	0	0	0	0	0	0	0	0	0	0	0	815520
A8MRP4	Thionin-like protein 2		>sp|A8MRP4|THNL2_ARATH Thionin-like protein 2 OS=Arabidopsis thaliana GN=At1g12663 PE=3 SV=1	1	1	0	0	0	0	0	0	0	0	0	0	0	0	1	12.554	0.0020534	6.6024	0	0	0	0	0	0	0	0	0	0	0	0	6.1	0	0	0	0	0	0	0	0	0	0	0	0	0	0	0
A8MRV0;Q9FFS8	40S ribosomal protein S10-2	At5g41520;RPS10B	>tr|A8MRV0|A8MRV0_ARATH Isoform of Q9FFS8, 40S ribosomal protein S10-2 OS=Arabidopsis thaliana GN=At5g41520 PE=4 SV=1;>sp|Q9FFS8|RS102_ARATH 40S ribosomal protein S10-2 OS=Arabidopsis thaliana GN=RPS10B PE=2 SV=1	2	1	0	0	0	0	0	0	0	1	0	0	0	0	0	14.353	0.0020243	6.5313	0	0	0	0	0	0	0	9	0	0	0	0	0	20828000	0	0	0	0	0	0	0	20828000	0	0	0	0	0	2975500
A8MS28;Q8LCL3;P51419;Q9SKX8	60S ribosomal protein L27-2;60S ribosomal protein L27-3;60S ribosomal protein L27-1	At4g15000;RPL27B;RPL27C;RPL27A	>tr|A8MS28|A8MS28_ARATH Isoform of P51419, 60S ribosomal protein L27-3 OS=Arabidopsis thaliana GN=At4g15000 PE=4 SV=1;>sp|Q8LCL3|RL272_ARATH 60S ribosomal protein L27-2 OS=Arabidopsis thaliana GN=RPL27B PE=2 SV=2;>sp|P51419|RL273_ARATH 60S ribosomal protei	4	2	0	0	0	0	0	0	2	1	0	0	0	1	1	15.035	0	15.303	0	0	0	0	0	0	14.5	8.4	0	0	0	8.4	8.4	108580000	0	0	0	0	0	0	65728000	18454000	0	0	0	10833000	13566000	18097000
A8MS83;Q9M3C3;Q8LD46	60S ribosomal protein L23a-2;60S ribosomal protein L23a-1	RPL23AB;RPL23AA	>tr|A8MS83|A8MS83_ARATH Isoform of Q9M3C3, 60S ribosomal protein L23a-2 OS=Arabidopsis thaliana GN=RPL23AB PE=3 SV=1;>sp|Q9M3C3|R23A2_ARATH 60S ribosomal protein L23a-2 OS=Arabidopsis thaliana GN=RPL23AB PE=2 SV=1;>sp|Q8LD46|R23A1_ARATH 60S ribosomal prote	3	6	3	0	0	0	0	1	2	3	0	0	0	2	3	16.744	0	81.257	24.3	0	0	0	0	6.1	14.9	21.6	0	0	0	13.5	21.6	379940000	15619000	0	0	0	0	0	40272000	67378000	0	0	0	157990000	98682000	75988000
B3H4B6;Q9T029;Q8GYL5;Q9SIW5	40S ribosomal protein S25-4;40S ribosomal protein S25-3;40S ribosomal protein S25-1	At4g39200;RPS25E;RPS25D;RPS25A	>tr|B3H4B6|B3H4B6_ARATH Isoform of Q9T029, 40S ribosomal protein S25-4 OS=Arabidopsis thaliana GN=At4g39200 PE=4 SV=1;>sp|Q9T029|RS254_ARATH 40S ribosomal protein S25-4 OS=Arabidopsis thaliana GN=RPS25E PE=2 SV=1;>sp|Q8GYL5|RS253_ARATH 40S ribosomal protei	4	2	2	0	0	0	0	0	0	0	0	0	0	0	0	11.925	0	26.579	25.2	0	0	0	0	0	0	0	0	0	0	0	0	19139000	19139000	0	0	0	0	0	0	0	0	0	0	0	0	3189800
B3H5K4;O80532		At1g09490;F14J9.15	>tr|B3H5K4|B3H5K4_ARATH Isoform of O80532, Alcohol dehydrogenase OS=Arabidopsis thaliana GN=At1g09490 PE=4 SV=1;>tr|O80532|O80532_ARATH Alcohol dehydrogenase OS=Arabidopsis thaliana GN=F14J9.15 PE=2 SV=1	2	1	0	0	0	0	0	0	1	0	0	0	0	0	0	32.397	0	6.8856	0	0	0	0	0	0	6.5	0	0	0	0	0	0	0	0	0	0	0	0	0	0	0	0	0	0	0	0	0
B3H684;Q9SZI2	Nucleosome assembly protein 1;1	NAP1;1	>tr|B3H684|B3H684_ARATH Isoform of Q9SZI2, Nucleosome assembly protein 1-like 1 OS=Arabidopsis thaliana GN=NAP1;1 PE=4 SV=1;>sp|Q9SZI2|NAP1A_ARATH Nucleosome assembly protein 1;1 OS=Arabidopsis thaliana GN=NAP1;1 PE=1 SV=1	2	1	0	1	0	0	0	0	0	0	0	0	0	0	0	41.607	0	7.1642	0	3.3	0	0	0	0	0	0	0	0	0	0	0	3218000	0	3218000	0	0	0	0	0	0	0	0	0	0	0	201120
B3H6L9;Q5S2C3;Q5S2C3-2	Protein PIR	PIR121;PIR	>tr|B3H6L9|B3H6L9_ARATH Isoform of Q5S2C3, Transcription activator PIROGI 121 OS=Arabidopsis thaliana GN=PIR121 PE=4 SV=1;>sp|Q5S2C3|PIR_ARATH Protein PIR OS=Arabidopsis thaliana GN=PIR PE=1 SV=2;>sp|Q5S2C3-2|PIR_ARATH Isoform of Q5S2C3, Isoform 2 of Prote	3	3	0	0	0	0	0	0	3	0	0	0	0	0	0	118.06	0	18.264	0	0	0	0	0	0	3.2	0	0	0	0	0	0	43043000	0	0	0	0	0	0	43043000	0	0	0	0	0	0	768630
B3H7J6;Q9LXG1;Q9FLF0	40S ribosomal protein S9-1;40S ribosomal protein S9-2	At5g15200;RPS9B;RPS9C	>tr|B3H7J6|B3H7J6_ARATH Isoform of Q9LXG1, 40S ribosomal protein S9-1 OS=Arabidopsis thaliana GN=At5g15200 PE=1 SV=1;>sp|Q9LXG1|RS91_ARATH 40S ribosomal protein S9-1 OS=Arabidopsis thaliana GN=RPS9B PE=1 SV=1;>sp|Q9FLF0|RS92_ARATH 40S ribosomal protein S9-	3	2	0	0	0	0	0	0	2	1	0	0	0	0	0	18.817	0	12.963	0	0	0	0	0	0	12.2	5.8	0	0	0	0	0	53598000	0	0	0	0	0	0	42324000	11273000	0	0	0	0	0	5955300
B9DG17;Q08682;F4J4W3;Q8H173-2;Q8H173	40S ribosomal protein SA;40S ribosomal protein Sa-1;40S ribosomal protein Sa-2	P40;RPSaA;RPSAb;RPSaB	>tr|B9DG17|B9DG17_ARATH Isoform of Q08682, 40S ribosomal protein SA OS=Arabidopsis thaliana GN=P40 PE=1 SV=1;>sp|Q08682|RSSA1_ARATH 40S ribosomal protein Sa-1 OS=Arabidopsis thaliana GN=RPSaA PE=1 SV=3;>tr|F4J4W3|F4J4W3_ARATH Isoform of Q8H173, 40S ribosom	5	6	2	0	0	0	0	0	3	4	0	0	0	2	1	31.981	0	41.56	8.5	0	0	0	0	0	9.2	19.7	0	0	0	5.1	2.7	184880000	8205000	0	0	0	0	0	70215000	100670000	0	0	0	2782300	3003000	13206000
Q6AWV9;F4J7T4;F4IVQ2;Q67YV9;B9DH97;Q9ZTW3;Q9MAS5;P47192;O48850	Vesicle-associated membrane protein 721;Putative vesicle-associated membrane protein 726;Vesicle-associated membrane protein 722;Vesicle-associated membrane protein 725	VAMP728;SAR1;VAMP721;VAMP726;VAMP722;VAMP725	>tr|Q6AWV9|Q6AWV9_ARATH Isoform of F4J7T4, At3g24890 OS=Arabidopsis thaliana GN=VAMP728 PE=2 SV=1;>tr|F4J7T4|F4J7T4_ARATH Vesicle-associated membrane protein OS=Arabidopsis thaliana GN=VAMP728 PE=4 SV=1;>tr|F4IVQ2|F4IVQ2_ARATH Isoform of P47192, Vesicle-as	9	1	1	0	0	0	0	0	0	0	0	0	0	0	0	8.5232	0.0057034	6.2865	12.2	0	0	0	0	0	0	0	0	0	0	0	0	5347900	5347900	0	0	0	0	0	0	0	0	0	0	0	0	1782600
Q8W592;F4HQH8		At1g01080	>tr|Q8W592|Q8W592_ARATH Isoform of F4HQH8, At1g01080/T25K16_7 OS=Arabidopsis thaliana GN=At1g01080 PE=2 SV=1;>tr|F4HQH8|F4HQH8_ARATH RNA-binding (RRM/RBD/RNP motifs) family protein OS=Arabidopsis thaliana GN=At1g01080 PE=4 SV=1	2	1	0	0	0	0	0	0	1	0	0	0	0	0	0	32.575	0	18.539	0	0	0	0	0	0	4.8	0	0	0	0	0	0	10764000	0	0	0	0	0	0	10764000	0	0	0	0	0	0	566510
F4HT49	Polyadenylate-binding protein 1	PAB1	>sp|F4HT49|PABP1_ARATH Polyadenylate-binding protein 1 OS=Arabidopsis thaliana GN=PAB1 PE=2 SV=2	1	1	0	0	0	0	0	1	0	0	0	0	0	0	0	56.214	0.0038241	6.3079	0	0	0	0	0	2	0	0	0	0	0	0	0	0	0	0	0	0	0	0	0	0	0	0	0	0	0	0
F4HXQ7		At1g08800	>sp|F4HXQ7|MYOB1_ARATH Myosin-binding protein 1 OS=Arabidopsis thaliana GN=MYOB1 PE=1 SV=1	1	1	0	1	0	0	0	0	0	0	0	1	0	0	0	125.43	0	8.2203	0	1	0	0	0	0	0	0	0	1	0	0	0	5047400	0	3478300	0	0	0	0	0	0	0	1569100	0	0	0	105150
F4HY33;F4HY32		At1g21630	>tr|F4HY33|F4HY33_ARATH Isoform of F4HY32, Calcium-binding EF-hand-containing protein OS=Arabidopsis thaliana GN=At1g21630 PE=1 SV=1;>tr|F4HY32|F4HY32_ARATH Calcium-binding EF-hand-containing protein OS=Arabidopsis thaliana GN=At1g21630 PE=1 SV=1	2	2	0	0	0	0	0	0	2	0	0	0	0	0	0	131.85	0	31.715	0	0	0	0	0	0	2.1	0	0	0	0	0	0	50651000	0	0	0	0	0	0	50651000	0	0	0	0	0	0	803980
F4I1C1;P48347-2;P48347;Q9S9Z8-2;Q9S9Z8;Q9S9Z8-3	14-3-3-like protein GF14 epsilon;14-3-3-like protein GF14 omicron	GRF10;GRF11	>tr|F4I1C1|F4I1C1_ARATH Isoform of P48347, 14-3-3-like protein GF14 epsilon OS=Arabidopsis thaliana GN=GRF10 PE=3 SV=1;>sp|P48347-2|14310_ARATH Isoform of P48347, Isoform 2 of 14-3-3-like protein GF14 epsilon OS=Arabidopsis thaliana GN=GRF10;>sp|P48347|143	6	2	2	0	0	0	0	0	0	0	0	0	0	0	0	28.568	0	11.771	8	0	0	0	0	0	0	0	0	0	0	0	0	5181800	5181800	0	0	0	0	0	0	0	0	0	0	0	0	323860
F4I615;Q9FZ48-2;Q9FZ48	Ubiquitin-conjugating enzyme E2 36	UBC36	>tr|F4I615|F4I615_ARATH Isoform of Q9FZ48, Ubiquitin-conjugating enzyme E2 36 OS=Arabidopsis thaliana GN=UBC36 PE=3 SV=1;>sp|Q9FZ48-2|UBC36_ARATH Isoform of Q9FZ48, Isoform 2 of Ubiquitin-conjugating enzyme E2 36 OS=Arabidopsis thaliana GN=UBC36;>sp|Q9FZ48	3	1	1	0	0	0	0	0	0	0	0	0	0	0	0	18.215	0	34.451	6.8	0	0	0	0	0	0	0	0	0	0	0	0	9139000	9139000	0	0	0	0	0	0	0	0	0	0	0	0	1015400
F4ICK7;F4ICK8		IWS1	>tr|F4ICK7|F4ICK7_ARATH Isoform of F4ICK8, Transcription elongation factor (TFIIS) family protein OS=Arabidopsis thaliana GN=IWS1 PE=1 SV=1;>tr|F4ICK8|F4ICK8_ARATH Transcription elongation factor (TFIIS) family protein OS=Arabidopsis thaliana GN=IWS1 PE=1	2	1	0	0	0	0	0	0	1	0	0	0	0	0	0	56.327	0	10.429	0	0	0	0	0	0	2.8	0	0	0	0	0	0	48445000	0	0	0	0	0	0	48445000	0	0	0	0	0	0	2306900
F4J1E2;F4J1E5;F4ICX0;Q8L828;Q8L828-2;Q9C827	Coatomer subunit beta-3;Coatomer subunit beta-2	At3g15980;At1g52360	>tr|F4J1E2|F4J1E2_ARATH Isoform of Q8L828, Coatomer subunit beta-3 OS=Arabidopsis thaliana GN=At3g15980 PE=4 SV=1;>tr|F4J1E5|F4J1E5_ARATH Isoform of Q8L828, Coatomer subunit beta-3 OS=Arabidopsis thaliana GN=At3g15980 PE=4 SV=1;>tr|F4ICX0|F4ICX0_ARATH Is	6	1	0	1	0	0	0	0	0	0	0	0	0	0	0	103.11	0	8.6247	0	1.1	0	0	0	0	0	0	0	0	0	0	0	2429300	0	2429300	0	0	0	0	0	0	0	0	0	0	0	53985
F4IEG8;Q9XF91	Photosystem II 22 kDa protein, chloroplastic	NPQ4;PSBS	>tr|F4IEG8|F4IEG8_ARATH Isoform of Q9XF91, Photosystem II subunit S OS=Arabidopsis thaliana GN=NPQ4 PE=4 SV=1;>sp|Q9XF91|PSBS_ARATH Photosystem II 22 kDa protein, chloroplastic OS=Arabidopsis thaliana GN=PSBS PE=2 SV=1	2	1	0	0	0	0	0	0	0	0	0	0	0	1	0	21.981	0	80.1	0	0	0	0	0	0	0	0	0	0	0	8.8	0	3700900	0	0	0	0	0	0	0	0	0	0	0	3700900	0	370090
F4IFG1;F4JJ15;F4IFG2;Q8LFT2-2;Q8S944-2;Q8LFT2;Q8S944	Dynamin-related protein 3B;Dynamin-related protein 3A	DRP3B;DRP3A	>tr|F4IFG1|F4IFG1_ARATH Isoform of Q8LFT2, Dynamin-related protein 3B OS=Arabidopsis thaliana GN=DRP3B PE=1 SV=1;>tr|F4JJ15|F4JJ15_ARATH Isoform of Q8S944, Dynamin-related protein 3A OS=Arabidopsis thaliana GN=DRP3A PE=3 SV=1;>tr|F4IFG2|F4IFG2_ARATH Isofor	7	1	0	0	0	0	0	0	0	1	0	0	0	0	0	86.691	0	9.1512	0	0	0	0	0	0	0	1.7	0	0	0	0	0	10984000	0	0	0	0	0	0	0	10984000	0	0	0	0	0	199720
F4IHS2-3;F4IHS2-2;F4IHS2	Chromatin structure-remodeling complex protein SYD	SYD	>sp|F4IHS2-3|SYD_ARATH Isoform of F4IHS2, Isoform 3 of Chromatin structure-remodeling complex protein SYD OS=Arabidopsis thaliana GN=SYD;>sp|F4IHS2-2|SYD_ARATH Isoform of F4IHS2, Isoform 2 of Chromatin structure-remodeling complex protein SYD OS=Arabidopsi	3	8	0	1	0	0	0	0	0	0	0	8	0	0	0	384.79	0	174.82	0	0.4	0	0	0	0	0	0	0	3	0	0	0	36351000	0	799250	0	0	0	0	0	0	0	35552000	0	0	0	257810
F4II93;F4II92;Q8GWD2-2;Q9SKD6;Q8GWD2	Probable cyclic nucleotide-gated ion channel 12;Cyclic nucleotide-gated ion channel 11	CNGC12;CNGC11	>tr|F4II93|F4II93_ARATH Isoform of Q8GWD2, Cyclic nucleotide-gated channel 12 OS=Arabidopsis thaliana GN=CNGC12 PE=4 SV=1;>tr|F4II92|F4II92_ARATH Isoform of Q8GWD2, Cyclic nucleotide-gated channel 12 OS=Arabidopsis thaliana GN=CNGC12 PE=4 SV=1;>sp|Q8GWD2-2	5	1	0	0	0	0	0	0	0	0	0	0	1	0	0	70.388	0.0056285	6.2531	0	0	0	0	0	0	0	0	0	0	1.5	0	0	0	0	0	0	0	0	0	0	0	0	0	0	0	0	0
Q84R15;F4IL68		At2g07360	>tr|Q84R15|Q84R15_ARATH Isoform of F4IL68, Putative uncharacterized protein At2g07360 OS=Arabidopsis thaliana GN=At2g07360 PE=1 SV=1;>tr|F4IL68|F4IL68_ARATH SH3 domain-containing protein OS=Arabidopsis thaliana GN=At2g07360 PE=1 SV=1	2	3	0	0	0	0	0	0	3	0	0	0	0	0	0	130.08	0	22.577	0	0	0	0	0	0	2.4	0	0	0	0	0	0	22592000	0	0	0	0	0	0	22592000	0	0	0	0	0	0	426260
F4IPJ1		At2g17930	>tr|F4IPJ1|F4IPJ1_ARATH Phosphatidylinositol 3-and 4-kinase family protein with FAT domain OS=Arabidopsis thaliana GN=At2g17930 PE=4 SV=1	1	1	0	0	0	0	0	0	0	0	0	1	0	0	0	436.35	0	17.379	0	0	0	0	0	0	0	0	0	0.3	0	0	0	1761500	0	0	0	0	0	0	0	0	0	1761500	0	0	0	7863.6
F4IVR2;Q8L7B5	Chaperonin CPN60-like 1, mitochondrial	HSP60-2	>tr|F4IVR2|F4IVR2_ARATH Isoform of Q8L7B5, Heat shock protein 60-2 OS=Arabidopsis thaliana GN=HSP60-2 PE=3 SV=1;>sp|Q8L7B5|CH60B_ARATH Chaperonin CPN60-like 1, mitochondrial OS=Arabidopsis thaliana GN=At2g33210 PE=2 SV=1	2	3	1	1	2	0	0	0	0	1	0	0	0	2	0	61.477	0	45.674	2.1	2.1	4.1	0	0	0	0	2.1	0	0	0	4.7	0	94776000	5255700	2861400	7247200	0	0	0	0	33411000	0	0	0	46000000	0	2707900
F4J0P2		At3g50590	>tr|F4J0P2|F4J0P2_ARATH Transducin/WD40 domain-containing protein OS=Arabidopsis thaliana GN=At3g50590 PE=4 SV=1	1	4	0	0	0	0	0	0	4	0	0	0	0	0	0	176.3	0	29.53	0	0	0	0	0	0	3	0	0	0	0	0	0	62594000	0	0	0	0	0	0	62594000	0	0	0	0	0	0	792330
F4J2A7;Q9MAC4		At3g01130;T4P13.18	>tr|F4J2A7|F4J2A7_ARATH Isoform of Q9MAC4, Uncharacterized protein OS=Arabidopsis thaliana GN=At3g01130 PE=1 SV=1;>tr|Q9MAC4|Q9MAC4_ARATH At3g01130 OS=Arabidopsis thaliana GN=T4P13.18 PE=1 SV=1	2	1	0	1	0	0	0	0	0	0	0	0	0	0	0	5.2173	0.001996	6.463	0	28	0	0	0	0	0	0	0	0	0	0	0	3602800	0	3602800	0	0	0	0	0	0	0	0	0	0	0	1200900
F4J5S0;F4J5R9;F4J5S1-2;F4J5S1	Clustered mitochondria protein homolog;Clustered mitochondria protein	At3g52140;FMT	>tr|F4J5S0|F4J5S0_ARATH Isoform of F4J5S1, Clustered mitochondria protein homolog OS=Arabidopsis thaliana GN=At3g52140 PE=3 SV=1;>tr|F4J5R9|F4J5R9_ARATH Isoform of F4J5S1, Clustered mitochondria protein homolog OS=Arabidopsis thaliana GN=At3g52140 PE=3 SV=	4	1	0	0	0	0	0	0	1	0	0	0	0	0	0	152.52	0	7.493	0	0	0	0	0	0	1.1	0	0	0	0	0	0	1606000	0	0	0	0	0	0	1606000	0	0	0	0	0	0	25492
F4J5T2;Q0WQF7	Dihydrolipoyllysine-residue acetyltransferase component 1 of pyruvate dehydrogenase complex, mitochondrial	LTA3	>tr|F4J5T2|F4J5T2_ARATH Isoform of Q0WQF7, Dihydrolipoyllysine-residue acetyltransferase component 1 of pyruvate dehydrogenase complex OS=Arabidopsis thaliana GN=LTA3 PE=3 SV=1;>sp|Q0WQF7|ODP21_ARATH Dihydrolipoyllysine-residue acetyltransferase component	2	7	0	0	0	0	0	0	7	0	0	0	0	0	0	77.893	0	129.31	0	0	0	0	0	0	9.4	0	0	0	0	0	0	160980000	0	0	0	0	0	0	160980000	0	0	0	0	0	0	4127600
F4J8D3	Protein TPLATE	TPLATE	>sp|F4J8D3|TPLAT_ARATH Protein TPLATE OS=Arabidopsis thaliana GN=TPLATE PE=1 SV=1	1	4	0	0	0	0	0	0	4	0	0	0	0	0	0	130.91	0	323.31	0	0	0	0	0	0	4.6	0	0	0	0	0	0	98198000	0	0	0	0	0	0	98198000	0	0	0	0	0	0	1558700
F4J8Q4;Q9LKZ3	Retinoblastoma-related protein 1	RBR1	>tr|F4J8Q4|F4J8Q4_ARATH Isoform of Q9LKZ3, Retinoblastoma-related protein 1 OS=Arabidopsis thaliana GN=RBR1 PE=1 SV=1;>sp|Q9LKZ3|RBR1_ARATH Retinoblastoma-related protein 1 OS=Arabidopsis thaliana GN=RBR1 PE=1 SV=1	2	1	0	0	0	0	0	0	1	0	0	0	0	0	0	112.09	0	10.067	0	0	0	0	0	0	1.4	0	0	0	0	0	0	13942000	0	0	0	0	0	0	13942000	0	0	0	0	0	0	228560
F4J8V5		At3g18770	>tr|F4J8V5|F4J8V5_ARATH Autophagy-related protein 13 OS=Arabidopsis thaliana GN=At3g18770 PE=4 SV=1	1	1	0	0	0	0	0	0	1	0	0	0	0	0	0	69.453	0.002008	6.4859	0	0	0	0	0	0	2.1	0	0	0	0	0	0	11991000	0	0	0	0	0	0	11991000	0	0	0	0	0	0	299770
F4J912;Q8LBI1;P49227	60S ribosomal protein L5-1;60S ribosomal protein L5-2	ATL5;RPL5B	>tr|F4J912|F4J912_ARATH Isoform of Q8LBI1, 60S ribosomal protein L5-1 OS=Arabidopsis thaliana GN=ATL5 PE=4 SV=1;>sp|Q8LBI1|RL51_ARATH 60S ribosomal protein L5-1 OS=Arabidopsis thaliana GN=ATL5 PE=2 SV=2;>sp|P49227|RL52_ARATH 60S ribosomal protein L5-2 OS=A	3	4	2	0	0	0	0	0	3	3	0	0	0	2	1	21.545	0	66.335	8.9	0	0	0	0	0	15.8	19.5	0	0	0	12.6	4.7	257290000	30382000	0	0	0	0	0	79863000	92405000	0	0	0	32908000	21733000	28588000
F4JAE0		At3g53390	>tr|F4JAE0|F4JAE0_ARATH Transducin/WD40 domain-containing protein OS=Arabidopsis thaliana GN=At3g53390 PE=4 SV=1	1	3	0	0	0	0	0	0	3	0	0	0	0	0	0	59.878	0	18.907	0	0	0	0	0	0	6.1	0	0	0	0	0	0	148740000	0	0	0	0	0	0	148740000	0	0	0	0	0	0	5720800
F4JD01;P42742	Proteasome subunit beta type;Proteasome subunit beta type-1	PBF1	>tr|F4JD01|F4JD01_ARATH Isoform of P42742, Proteasome subunit beta type OS=Arabidopsis thaliana GN=PBF1 PE=3 SV=1;>sp|P42742|PSB1_ARATH Proteasome subunit beta type-1 OS=Arabidopsis thaliana GN=PBF1 PE=1 SV=2	2	1	0	0	0	0	0	0	0	1	0	0	0	0	0	24.685	0.0055762	6.2253	0	0	0	0	0	0	0	4.5	0	0	0	0	0	381630	0	0	0	0	0	0	0	381630	0	0	0	0	0	29356
F4JD96;Q9SVR0;Q9SFU1;Q9LRX8;Q9FKC0	60S ribosomal protein L13a-3;60S ribosomal protein L13a-1;60S ribosomal protein L13a-2;60S ribosomal protein L13a-4	At3g07110;RPL13AC;RPL13AA;RPL13AB;RPL13AD	>tr|F4JD96|F4JD96_ARATH Isoform of Q9SFU1, 60S ribosomal protein L13a-1 OS=Arabidopsis thaliana GN=At3g07110 PE=3 SV=1;>sp|Q9SVR0|R13A3_ARATH 60S ribosomal protein L13a-3 OS=Arabidopsis thaliana GN=RPL13AC PE=2 SV=1;>sp|Q9SFU1|R13A1_ARATH 60S ribosomal pro	5	2	0	0	0	0	0	0	1	2	0	0	0	1	1	23.594	0	12.921	0	0	0	0	0	0	6.3	10.6	0	0	0	4.3	6.3	307440000	0	0	0	0	0	0	218420000	42325000	0	0	0	2370000	44325000	27949000
F4JE18;Q9M1S4		At3g54760;T5N23_120	>tr|F4JE18|F4JE18_ARATH Isoform of Q9M1S4, Dentin sialophosphoprotein-related protein OS=Arabidopsis thaliana GN=At3g54760 PE=1 SV=1;>tr|Q9M1S4|Q9M1S4_ARATH Dentin sialophosphoprotein-related protein OS=Arabidopsis thaliana GN=T5N23_120 PE=1 SV=1	2	2	0	0	0	0	0	0	0	0	0	2	0	0	0	82.754	0	65.979	0	0	0	0	0	0	0	0	0	4.9	0	0	0	6840000	0	0	0	0	0	0	0	0	0	6840000	0	0	0	190000
F4JLP5;A8MS68-2;A8MS68	Dihydrolipoyl dehydrogenase 2, chloroplastic;Dihydrolipoyl dehydrogenase 1, chloroplastic	LPD2;LPD1	>sp|F4JLP5|PLPD2_ARATH Dihydrolipoyl dehydrogenase 2, chloroplastic OS=Arabidopsis thaliana GN=LPD2 PE=2 SV=2;>sp|A8MS68-2|PLPD1_ARATH Isoform of A8MS68, Isoform 2 of Dihydrolipoyl dehydrogenase 1, chloroplastic OS=Arabidopsis thaliana GN=LPD1;>sp|A8MS68|P	3	2	0	0	2	0	0	0	0	1	0	0	0	0	1	60.144	0	28.664	0	0	3.9	0	0	0	0	2.1	0	0	0	0	2.1	35739000	0	0	8494100	0	0	0	0	12473000	0	0	0	0	14773000	1276400
F4JMG6;O81629		At4g10840;F8M12.21	>tr|F4JMG6|F4JMG6_ARATH Isoform of O81629, Tetratricopeptide repeat domain-containing protein OS=Arabidopsis thaliana GN=At4g10840 PE=4 SV=1;>tr|O81629|O81629_ARATH AT4g10840/F25I24_50 OS=Arabidopsis thaliana GN=F8M12.21 PE=2 SV=1	2	1	0	1	0	0	0	0	0	0	0	0	0	0	0	57.332	0.002	6.4734	0	2.1	0	0	0	0	0	0	0	0	0	0	0	1656600	0	1656600	0	0	0	0	0	0	0	0	0	0	0	66265
F4JQU2;O64490;F4JQU1		At4g18330;F20D22.6	>tr|F4JQU2|F4JQU2_ARATH Isoform of F4JQU1, Putative translation elongation factor 2EF1A / eIF-2-gamma OS=Arabidopsis thaliana GN=At4g18330 PE=4 SV=1;>tr|O64490|O64490_ARATH F20D22.6 protein OS=Arabidopsis thaliana GN=F20D22.6 PE=2 SV=1;>tr|F4JQU1|F4JQU1_AR	3	2	0	1	0	0	0	0	1	0	0	0	0	0	0	31.079	0	11.722	0	3.2	0	0	0	0	2.8	0	0	0	0	0	0	48882000	0	11992000	0	0	0	0	36890000	0	0	0	0	0	0	3258800
F4JTD3;Q9SW09;Q9LTF2	40S ribosomal protein S10-1;40S ribosomal protein S10-3	At4g25740;RPS10A;RPS10C	>tr|F4JTD3|F4JTD3_ARATH Isoform of Q9SW09, 40S ribosomal protein S10-1 OS=Arabidopsis thaliana GN=At4g25740 PE=4 SV=1;>sp|Q9SW09|RS101_ARATH 40S ribosomal protein S10-1 OS=Arabidopsis thaliana GN=RPS10A PE=2 SV=1;>sp|Q9LTF2|RS103_ARATH 40S ribosomal protei	3	2	0	0	0	0	0	0	1	0	0	0	0	1	0	16.368	0	12.189	0	0	0	0	0	0	10.1	0	0	0	0	8.7	0	23209000	0	0	0	0	0	0	7630900	0	0	0	0	15578000	0	3315500
F4JVC0;F4JVC1;Q03251	Glycine-rich RNA-binding protein 8	CCR1;RBG8	>tr|F4JVC0|F4JVC0_ARATH Isoform of Q9S7D9, Glycine-rich RNA-binding protein 8 OS=Arabidopsis thaliana GN=CCR1 PE=4 SV=1;>tr|F4JVC1|F4JVC1_ARATH Isoform of Q9S7D9, Glycine-rich RNA-binding protein 8 OS=Arabidopsis thaliana GN=CCR1 PE=4 SV=1;>sp|Q03251|RBG8_	3	2	1	1	0	0	0	0	0	0	0	0	0	0	0	10.23	0	30.233	9.8	10.9	0	0	0	0	0	0	0	0	0	0	0	21095000	842430	20253000	0	0	0	0	0	0	0	0	0	0	0	3013600
F4K015;Q84XF3;P42697	Dynamin-related protein 1B;Dynamin-related protein 1A	DL1;DRP1B;DRP1A	>tr|F4K015|F4K015_ARATH Isoform of P42697, Dynamin-related protein 1A OS=Arabidopsis thaliana GN=DL1 PE=1 SV=1;>sp|Q84XF3|DRP1B_ARATH Dynamin-related protein 1B OS=Arabidopsis thaliana GN=DRP1B PE=1 SV=1;>sp|P42697|DRP1A_ARATH Dynamin-related protein 1A OS	3	1	0	0	0	0	0	0	1	0	0	0	0	0	0	67.51	0	9.573	0	0	0	0	0	0	1.8	0	0	0	0	0	0	15643000	0	0	0	0	0	0	15643000	0	0	0	0	0	0	381540
F4K0C4		CLUB	>sp|F4K0C4|TR130_ARATH Trafficking protein particle complex II-specific subunit 130 homolog OS=Arabidopsis thaliana GN=TRS130 PE=1 SV=1	1	1	0	0	0	0	0	0	1	0	0	0	0	0	0	140.68	0	9.0003	0	0	0	0	0	0	1.6	0	0	0	0	0	0	2646500	0	0	0	0	0	0	2646500	0	0	0	0	0	0	37275
F4K1G7		At5g35970	>tr|F4K1G7|F4K1G7_ARATH P-loop containing nucleoside triphosphate hydrolases superfamily protein OS=Arabidopsis thaliana GN=At5g35970 PE=4 SV=1	1	2	0	0	0	0	0	0	1	1	0	0	0	0	0	105.05	0	12.595	0	0	0	0	0	0	1.8	0.9	0	0	0	0	0	8694200	0	0	0	0	0	0	8266500	427730	0	0	0	0	0	189000
F4K1Y4;Q9FME2		At5g60980	>tr|F4K1Y4|F4K1Y4_ARATH Isoform of Q9FME2, Nuclear transport factor 2 and RNA recognition motif domain-containing protein OS=Arabidopsis thaliana GN=At5g60980 PE=1 SV=1;>tr|Q9FME2|Q9FME2_ARATH AT5g60980/MSL3_100 OS=Arabidopsis thaliana GN=At5g60980 PE=1 SV	2	2	0	0	0	0	0	0	1	0	0	0	1	1	0	49.415	0	11.465	0	0	0	0	0	0	2.4	0	0	0	2.2	2.4	0	1326600	0	0	0	0	0	0	1326600	0	0	0	0	0	0	51023
F4K265;F4K264		At5g66930	>tr|F4K265|F4K265_ARATH Isoform of F4K264, Uncharacterized protein OS=Arabidopsis thaliana GN=At5g66930 PE=4 SV=1;>tr|F4K264|F4K264_ARATH Uncharacterized protein OS=Arabidopsis thaliana GN=At5g66930 PE=4 SV=1	2	2	0	0	0	0	0	0	2	0	0	0	0	0	0	25.278	0	14.309	0	0	0	0	0	0	10.7	0	0	0	0	0	0	18733000	0	0	0	0	0	0	18733000	0	0	0	0	0	0	1703000
F4K5B9		At5g07030	>tr|F4K5B9|F4K5B9_ARATH Aspartyl protease family protein OS=Arabidopsis thaliana GN=At5g07030 PE=4 SV=1	1	3	3	0	0	0	0	0	0	0	0	0	0	0	0	48.694	0	36.623	8.1	0	0	0	0	0	0	0	0	0	0	0	0	26786000	26786000	0	0	0	0	0	0	0	0	0	0	0	0	1116100
F4K5C7;Q93VH9;Q8VYK6;P49204;F4IMI7	40S ribosomal protein S4;40S ribosomal protein S4-1;40S ribosomal protein S4-3;40S ribosomal protein S4-2	At5g07090;RPS4A;RPS4D;RPS4B;At2g17360	>tr|F4K5C7|F4K5C7_ARATH Isoform of P49204, 40S ribosomal protein S4 OS=Arabidopsis thaliana GN=At5g07090 PE=3 SV=1;>sp|Q93VH9|RS41_ARATH 40S ribosomal protein S4-1 OS=Arabidopsis thaliana GN=RPS4A PE=2 SV=1;>sp|Q8VYK6|RS43_ARATH 40S ribosomal protein S4-3	5	6	0	0	0	0	0	0	4	4	0	0	0	2	3	27.707	0	82.753	0	0	0	0	0	0	20.1	20.9	0	0	0	9.4	12.7	348170000	0	0	0	0	0	0	108790000	52455000	0	0	0	58923000	128000000	21761000
F4K6W6;Q41969	Eukaryotic translation initiation factor 2 subunit beta	EIF2 BETA;EMB1401	>tr|F4K6W6|F4K6W6_ARATH Isoform of Q41969, Translation initiation factor eIF-2 beta subunit OS=Arabidopsis thaliana GN=EIF2 BETA PE=1 SV=1;>sp|Q41969|IF2B_ARATH Eukaryotic translation initiation factor 2 subunit beta OS=Arabidopsis thaliana GN=EMB1401 PE=1	2	1	0	1	0	0	0	0	0	0	0	1	0	0	0	30.534	0.0019685	6.4196	0	3.7	0	0	0	0	0	0	0	3.7	0	0	0	3351900	0	2066500	0	0	0	0	0	0	0	1285400	0	0	0	279330
Q2HIR7;F4KBK9		APE1	>tr|Q2HIR7|Q2HIR7_ARATH Isoform of F4KBK9, At5g38660 OS=Arabidopsis thaliana GN=APE1 PE=1 SV=1;>tr|F4KBK9|F4KBK9_ARATH Protein ACCLIMATION OF PHOTOSYNTHESIS TO ENVIRONMENT OS=Arabidopsis thaliana GN=APE1 PE=1 SV=1	2	1	0	1	0	0	0	0	0	0	0	0	0	0	0	31.437	0	13.495	0	5.6	0	0	0	0	0	0	0	0	0	0	0	1322400	0	1322400	0	0	0	0	0	0	0	0	0	0	0	82648
F4KFP7;F4KFP8		At5g24060	>tr|F4KFP7|F4KFP7_ARATH Isoform of F4KFP8, Pentatricopeptide repeat-containing protein-like protein OS=Arabidopsis thaliana GN=At5g24060 PE=4 SV=1;>tr|F4KFP8|F4KFP8_ARATH Pentatricopeptide repeat-containing protein-like protein OS=Arabidopsis thaliana GN=A	2	1	0	0	0	0	0	0	0	0	0	0	1	0	0	53.723	0.0072993	6.1696	0	0	0	0	0	0	0	0	0	0	3.1	0	0	0	0	0	0	0	0	0	0	0	0	0	0	0	0	0
F4KG20;F4KG18;Q9ZSR7;F4KG21	Triose phosphate/phosphate translocator TPT, chloroplastic	APE2;TPT	>tr|F4KG20|F4KG20_ARATH Isoform of F4JNY0, Triose phosphate/phosphate translocator TPT OS=Arabidopsis thaliana GN=APE2 PE=1 SV=1;>tr|F4KG18|F4KG18_ARATH Isoform of F4JNY0, Triose phosphate/phosphate translocator TPT OS=Arabidopsis thaliana GN=APE2 PE=1 SV=	4	4	0	0	0	0	0	0	0	0	0	0	0	4	0	43.494	0	37.013	0	0	0	0	0	0	0	0	0	0	0	12.3	0	270380000	0	0	0	0	0	0	0	0	0	0	0	270380000	0	19313000
F4KIH8		At5g24710	>tr|F4KIH8|F4KIH8_ARATH WD40 domain-containing protein OS=Arabidopsis thaliana GN=At5g24710 PE=4 SV=1	1	2	0	0	0	0	0	0	2	0	0	0	0	0	0	148.07	0	18.668	0	0	0	0	0	0	1.8	0	0	0	0	0	0	8520300	0	0	0	0	0	0	8520300	0	0	0	0	0	0	133130
H3K2Y6	Mediator of RNA polymerase II transcription subunit 12	MED12	>sp|H3K2Y6|MED12_ARATH Mediator of RNA polymerase II transcription subunit 12 OS=Arabidopsis thaliana GN=MED12 PE=1 SV=1	1	1	0	0	0	0	0	0	0	0	0	1	0	0	0	247.22	0	6.7296	0	0	0	0	0	0	0	0	0	0.7	0	0	0	986470	0	0	0	0	0	0	0	0	0	986470	0	0	0	8085.8
Q8VYP7;O80489;Q01474;O04834	GTP-binding protein SAR1B;GTP-binding protein SAR1A	At3g62560;T12M4.12;SAR1B;SAR1A	>tr|Q8VYP7|Q8VYP7_ARATH Putative Sar1 GTP binding protein OS=Arabidopsis thaliana GN=At3g62560 PE=2 SV=1;>tr|O80489|O80489_ARATH Putative GTP-binding protein, SAR1B OS=Arabidopsis thaliana GN=T12M4.12 PE=2 SV=1;>sp|Q01474|SAR1B_ARATH GTP-binding protein SA	4	1	1	0	0	0	0	0	0	0	0	0	0	0	0	21.939	0.0038986	6.3796	9.8	0	0	0	0	0	0	0	0	0	0	0	0	3035700	3035700	0	0	0	0	0	0	0	0	0	0	0	0	233520
Q9S9K7;O04848;Q9LHQ5;Q9C944;Q9FJE8	Probable histone H2AXb;Probable histone H2AXa;Probable histone H2A.2		>sp|Q9S9K7|H2AXB_ARATH Probable histone H2AXb OS=Arabidopsis thaliana GN=At1g54690 PE=1 SV=1;>sp|O04848|H2AXA_ARATH Probable histone H2AXa OS=Arabidopsis thaliana GN=At1g08880 PE=1 SV=1;>sp|Q9LHQ5|H2A2_ARATH Probable histone H2A.2 OS=Arabidopsis thaliana G	5	4	4	0	0	0	0	0	0	0	0	0	0	0	0	14.783	0	23.192	24.6	0	0	0	0	0	0	0	0	0	0	0	0	420560000	420560000	0	0	0	0	0	0	0	0	0	0	0	0	60079000
Q9LP53;Q9SR12;O22969	Uncharacterized protein At2g34160	F28N24.7;F7O18.10	>tr|Q9LP53|Q9LP53_ARATH Alba DNA/RNA-binding protein OS=Arabidopsis thaliana GN=F28N24.7 PE=1 SV=1;>tr|Q9SR12|Q9SR12_ARATH At3g04620 OS=Arabidopsis thaliana GN=F7O18.10 PE=1 SV=1;>sp|O22969|Y2416_ARATH Uncharacterized protein At2g34160 OS=Arabidopsis thali	3	1	1	0	0	0	0	0	0	0	0	0	0	0	0	14.574	0	15.304	8.5	0	0	0	0	0	0	0	0	0	0	0	0	0	0	0	0	0	0	0	0	0	0	0	0	0	0	0
O23049	50S ribosomal protein L6, chloroplastic	RPL6	>sp|O23049|RK6_ARATH 50S ribosomal protein L6, chloroplastic OS=Arabidopsis thaliana GN=RPL6 PE=2 SV=1	1	9	0	0	0	0	0	0	6	2	0	1	0	2	3	24.705	0	67.858	0	0	0	0	0	0	29.6	9.4	0	5.4	0	9	14.8	276270000	0	0	0	0	0	0	152300000	30710000	0	29217000	0	28934000	35107000	19734000
O23290;F4JUQ4	60S ribosomal protein L36a	RPL36AA;At4g14320	>sp|O23290|RL36A_ARATH 60S ribosomal protein L36a OS=Arabidopsis thaliana GN=RPL36AA PE=2 SV=3;>tr|F4JUQ4|F4JUQ4_ARATH Isoform of O23290, 60S ribosomal protein L36a OS=Arabidopsis thaliana GN=At4g14320 PE=3 SV=1	2	2	0	0	0	0	0	0	0	1	0	0	0	1	1	12.125	0	15.598	0	0	0	0	0	0	0	8.6	0	0	0	8.6	9.5	16953000	0	0	0	0	0	0	0	9312800	0	0	0	5450300	2190000	4238300
Q8VYF1;O23515	60S ribosomal protein L15-2;60S ribosomal protein L15-1	RPL15B;RPL15A	>sp|Q8VYF1|RL152_ARATH 60S ribosomal protein L15-2 OS=Arabidopsis thaliana GN=RPL15B PE=2 SV=1;>sp|O23515|RL151_ARATH 60S ribosomal protein L15-1 OS=Arabidopsis thaliana GN=RPL15A PE=2 SV=1	2	2	0	0	0	0	0	0	0	1	0	0	0	0	1	24.239	0	14.323	0	0	0	0	0	0	0	7.4	0	0	0	0	7.8	13093000	0	0	0	0	0	0	0	3386700	0	0	0	0	9706500	1454800
O23715	Proteasome subunit alpha type-3	PAG1	>sp|O23715|PSA3_ARATH Proteasome subunit alpha type-3 OS=Arabidopsis thaliana GN=PAG1 PE=1 SV=2	1	1	1	0	0	0	0	0	0	0	0	0	0	0	0	27.377	0	7.3632	4.8	0	0	0	0	0	0	0	0	0	0	0	0	0	0	0	0	0	0	0	0	0	0	0	0	0	0	0
O24456-2;O24456;Q9C4Z6	Guanine nucleotide-binding protein subunit beta-like protein A;Guanine nucleotide-binding protein subunit beta-like protein B	RACK1A;RACK1B	>sp|O24456-2|GBLPA_ARATH Isoform of O24456, Isoform 2 of Receptor for activated C kinase 1A OS=Arabidopsis thaliana GN=RACK1A;>sp|O24456|GBLPA_ARATH Receptor for activated C kinase 1A OS=Arabidopsis thaliana GN=RACK1A PE=1 SV=2;>sp|Q9C4Z6|GPLPB_ARATH Recep	3	2	1	0	0	0	0	0	1	1	0	0	0	0	0	30.539	0	18.961	2.5	0	0	0	0	0	4	4	0	0	0	0	0	69634000	6532200	0	0	0	0	0	44047000	19055000	0	0	0	0	0	3868600
O48549;A8MS03	40S ribosomal protein S6-1	RPS6A	>sp|O48549|RS61_ARATH 40S ribosomal protein S6-1 OS=Arabidopsis thaliana GN=RPS6A PE=1 SV=2	2	5	0	0	0	0	0	0	4	3	0	0	0	2	3	28.367	0	115.99	0	0	0	0	0	0	19.6	10.8	0	0	0	9.2	16	431990000	0	0	0	0	0	0	197710000	73040000	0	0	0	49828000	111410000	43199000
O49006	Pectinesterase/pectinesterase inhibitor 3;Pectinesterase inhibitor 3;Pectinesterase 3	PME3	>sp|O49006|PME3_ARATH Pectinesterase/pectinesterase inhibitor 3 OS=Arabidopsis thaliana GN=PME3 PE=2 SV=2	1	1	1	0	0	0	0	0	0	0	0	0	0	0	0	64.255	0	19.523	2.2	0	0	0	0	0	0	0	0	0	0	0	0	3581600	3581600	0	0	0	0	0	0	0	0	0	0	0	0	119390
O49160;F4J1N5	Eukaryotic translation initiation factor 3 subunit C	TIF3C1;TIF3C2	>sp|O49160|EIF3C_ARATH Eukaryotic translation initiation factor 3 subunit C OS=Arabidopsis thaliana GN=TIF3C1 PE=1 SV=2;>tr|F4J1N5|F4J1N5_ARATH Eukaryotic translation initiation factor 3 subunit C OS=Arabidopsis thaliana GN=TIF3C2 PE=3 SV=1	2	2	0	0	0	0	0	0	1	1	0	0	0	0	0	102.95	0	12.348	0	0	0	0	0	0	1.2	0.9	0	0	0	0	0	27436000	0	0	0	0	0	0	27436000	0	0	0	0	0	0	571570
O50008;Q9SRV5	5-methyltetrahydropteroyltriglutamate--homocysteine methyltransferase 1;5-methyltetrahydropteroyltriglutamate--homocysteine methyltransferase 2	MS1;MS2	>sp|O50008|METE1_ARATH 5-methyltetrahydropteroyltriglutamate--homocysteine methyltransferase 1 OS=Arabidopsis thaliana GN=MS1 PE=1 SV=1;>sp|Q9SRV5|METE2_ARATH 5-methyltetrahydropteroyltriglutamate--homocysteine methyltransferase 2 OS=Arabidopsis thaliana G	2	2	1	2	0	0	0	0	0	0	0	0	0	0	0	84.356	0	12.378	1.6	2.9	0	0	0	0	0	0	0	0	0	0	0	19171000	2466000	16705000	0	0	0	0	0	0	0	0	0	0	0	504510
O65493	Xylem cysteine proteinase 1	XCP1	>sp|O65493|XCP1_ARATH Xylem cysteine proteinase 1 OS=Arabidopsis thaliana GN=XCP1 PE=1 SV=1	1	1	0	0	0	0	0	0	0	0	0	1	0	0	0	39.617	0.0020161	6.5159	0	0	0	0	0	0	0	0	0	2	0	0	0	3419700	0	0	0	0	0	0	0	0	0	3419700	0	0	0	201160
O65686		T4L20.200	>tr|O65686|O65686_ARATH AT4g34620/T4L20_200 OS=Arabidopsis thaliana GN=T4L20.200 PE=2 SV=1	1	1	0	0	0	0	0	0	1	0	0	0	0	0	0	12.699	0.0038388	6.3142	0	0	0	0	0	0	12.4	0	0	0	0	0	0	4366200	0	0	0	0	0	0	4366200	0	0	0	0	0	0	727700
O80623	Probable receptor-like protein kinase At2g39360		>sp|O80623|Y2393_ARATH Probable receptor-like protein kinase At2g39360 OS=Arabidopsis thaliana GN=At2g39360 PE=2 SV=1	1	1	0	0	1	0	0	0	0	0	0	0	0	0	1	91.32	0.007326	6.174	0	0	1.7	0	0	0	0	0	0	0	0	0	1.7	116010000	0	0	39641000	0	0	0	0	0	0	0	0	0	76373000	2578100
O80852;O80852-2	Glutathione S-transferase F9	GSTF9	>sp|O80852|GSTF9_ARATH Glutathione S-transferase F9 OS=Arabidopsis thaliana GN=GSTF9 PE=1 SV=1;>sp|O80852-2|GSTF9_ARATH Isoform of O80852, Isoform 2 of Glutathione S-transferase F9 OS=Arabidopsis thaliana GN=GSTF9	2	9	0	0	0	0	0	0	8	7	0	0	0	4	3	24.146	0	323.31	0	0	0	0	0	0	41.9	37.2	0	0	0	22.8	21.4	4271100000	0	0	0	0	0	0	3310500000	784140000	0	0	0	133770000	42627000	533880000
Q9M352-2;Q9LZ57;Q9M352;O80929	60S ribosomal protein L36-2;60S ribosomal protein L36-3;60S ribosomal protein L36-1	RPL36B;RPL36C;RPL36A	>sp|Q9M352-2|RL362_ARATH Isoform of Q9M352, Isoform 2 of 60S ribosomal protein L36-2 OS=Arabidopsis thaliana GN=RPL36B;>sp|Q9LZ57|RL363_ARATH 60S ribosomal protein L36-3 OS=Arabidopsis thaliana GN=RPL36C PE=3 SV=1;>sp|Q9M352|RL362_ARATH 60S ribosomal prote	4	2	0	0	0	0	0	0	0	1	0	0	0	0	1	11.68	0	12.005	0	0	0	0	0	0	0	9.7	0	0	0	0	6.8	33429000	0	0	0	0	0	0	0	10585000	0	0	0	0	22844000	6685800
O81015		At2g26920	>tr|O81015|O81015_ARATH At2g26920 OS=Arabidopsis thaliana GN=At2g26920 PE=2 SV=1	1	1	0	0	0	0	0	0	0	0	0	1	0	0	0	71.057	0	63.079	0	0	0	0	0	0	0	0	0	1.9	0	0	0	2379700	0	0	0	0	0	0	0	0	0	2379700	0	0	0	74367
O82089	Copper transport protein CCH	CCH	>sp|O82089|CCH_ARATH Copper transport protein CCH OS=Arabidopsis thaliana GN=CCH PE=1 SV=1	1	2	0	2	0	0	0	0	0	0	0	0	0	0	0	12.971	0	12.018	0	14.9	0	0	0	0	0	0	0	0	0	0	0	3072200	0	3072200	0	0	0	0	0	0	0	0	0	0	0	438880
O82628	V-type proton ATPase subunit G1	VHA-G1	>sp|O82628|VATG1_ARATH V-type proton ATPase subunit G1 OS=Arabidopsis thaliana GN=VHA-G1 PE=2 SV=1	1	1	1	0	0	0	0	0	0	0	0	0	0	0	0	12.397	0	17.165	12.7	0	0	0	0	0	0	0	0	0	0	0	0	1236500	1236500	0	0	0	0	0	0	0	0	0	0	0	0	247300
P09468	ATP synthase epsilon chain, chloroplastic	atpE	>sp|P09468|ATPE_ARATH ATP synthase epsilon chain, chloroplastic OS=Arabidopsis thaliana GN=atpE PE=1 SV=2	1	2	0	1	1	0	0	0	0	1	0	0	0	0	0	14.499	0	27.446	0	11.4	11.4	0	0	0	0	8.3	0	0	0	0	0	12242000	0	1750600	2532700	0	0	0	0	7958800	0	0	0	0	0	1530300
Q9M1P5;Q6ID97;Q9LYJ3;Q9LQC8;P36397;P0DH91	ADP-ribosylation factor 2-A;ADP-ribosylation factor 1;ADP-ribosylation factor 2-B	T17J13.250;ARFA1F;T15N1_160;ARF2-A;ARF1;ARF2-B	>tr|Q9M1P5|Q9M1P5_ARATH ADP-ribosylation factor A1E OS=Arabidopsis thaliana GN=T17J13.250 PE=2 SV=1;>tr|Q6ID97|Q6ID97_ARATH ADP-ribosylation factor A1F OS=Arabidopsis thaliana GN=ARFA1F PE=2 SV=1;>tr|Q9LYJ3|Q9LYJ3_ARATH ADP-ribosylation factor A1B OS=Arabi	6	3	3	0	0	0	0	0	0	0	0	0	0	0	0	20.607	0	19.646	18.2	0	0	0	0	0	0	0	0	0	0	0	0	85105000	85105000	0	0	0	0	0	0	0	0	0	0	0	0	8510500
P16181;P42733;O65569	40S ribosomal protein S11-1;40S ribosomal protein S11-3	RPS11A;RPS11C	>sp|P16181|RS111_ARATH 40S ribosomal protein S11-1 OS=Arabidopsis thaliana GN=RPS11A PE=2 SV=1;>sp|P42733|RS113_ARATH 40S ribosomal protein S11-3 OS=Arabidopsis thaliana GN=RPS11C PE=2 SV=2	3	3	0	0	0	0	0	0	1	3	0	0	0	1	1	17.957	0	36.554	0	0	0	0	0	0	6.2	19.4	0	0	0	6.2	6.2	111300000	0	0	0	0	0	0	8716900	76784000	0	0	0	0	25800000	12367000
P19366	ATP synthase subunit beta, chloroplastic	atpB	>sp|P19366|ATPB_ARATH ATP synthase subunit beta, chloroplastic OS=Arabidopsis thaliana GN=atpB PE=1 SV=2	1	16	0	8	12	0	0	0	0	12	0	0	0	11	10	53.933	0	323.31	0	20.7	30.3	0	0	0	0	31.5	0	0	0	29.9	28.7	1650600000	0	55207000	98609000	0	0	0	0	614530000	0	0	0	323070000	559200000	58951000
P23321;Q9S841	Oxygen-evolving enhancer protein 1-1, chloroplastic;Oxygen-evolving enhancer protein 1-2, chloroplastic	PSBO1;PSBO2	>sp|P23321|PSBO1_ARATH Oxygen-evolving enhancer protein 1-1, chloroplastic OS=Arabidopsis thaliana GN=PSBO1 PE=1 SV=2;>sp|Q9S841|PSBO2_ARATH Oxygen-evolving enhancer protein 1-2, chloroplastic OS=Arabidopsis thaliana GN=PSBO2 PE=1 SV=1	2	2	0	0	0	0	0	0	0	2	0	0	0	0	0	35.142	0	46.508	0	0	0	0	0	0	0	7.2	0	0	0	0	0	61283000	0	0	0	0	0	0	0	61283000	0	0	0	0	0	2785600
P25696	Bifunctional enolase 2/transcriptional activator	ENO2	>sp|P25696|ENO2_ARATH Bifunctional enolase 2/transcriptional activator OS=Arabidopsis thaliana GN=ENO2 PE=1 SV=1	1	1	1	0	1	0	0	0	0	0	0	0	0	0	0	47.719	0.0019646	6.4169	2.3	0	2.3	0	0	0	0	0	0	0	0	0	0	18445000	17121000	0	1324100	0	0	0	0	0	0	0	0	0	0	737790
P27140-3;P27140-2;P27140	Beta carbonic anhydrase 1, chloroplastic	BCA1	>sp|P27140-3|BCA1_ARATH Isoform of P27140, Isoform 3 of Beta carbonic anhydrase 1, chloroplastic OS=Arabidopsis thaliana GN=BCA1;>sp|P27140-2|BCA1_ARATH Isoform of P27140, Isoform 2 of Beta carbonic anhydrase 1, chloroplastic OS=Arabidopsis thaliana GN=BCA	3	4	0	0	0	0	0	0	0	4	0	0	0	0	0	29.504	0	78.063	0	0	0	0	0	0	0	25.2	0	0	0	0	0	13185000	0	0	0	0	0	0	0	13185000	0	0	0	0	0	879000
P27521	Chlorophyll a-b binding protein 4, chloroplastic	LHCA4	>sp|P27521|CA4_ARATH Chlorophyll a-b binding protein 4, chloroplastic OS=Arabidopsis thaliana GN=LHCA4 PE=1 SV=1	1	4	0	3	0	0	0	0	0	1	0	0	0	0	0	27.733	0	23.885	0	17.5	0	0	0	0	0	6.8	0	0	0	0	0	18031000	0	11820000	0	0	0	0	0	6211300	0	0	0	0	0	1639200
P29197	Chaperonin CPN60, mitochondrial	CPN60	>sp|P29197|CH60A_ARATH Chaperonin CPN60, mitochondrial OS=Arabidopsis thaliana GN=CPN60 PE=1 SV=2	1	3	1	1	2	0	0	0	0	1	0	0	0	3	0	61.28	0	10.889	2.1	2.1	4.2	0	0	0	0	2.1	0	0	0	6.8	0	38416000	0	0	4658700	0	0	0	0	0	0	0	0	33757000	0	1097600
P32961;Q8LFU8;P32962	Nitrilase 1;Nitrilase 2	NIT1;NIT2	>sp|P32961|NRL1_ARATH Nitrilase 1 OS=Arabidopsis thaliana GN=NIT1 PE=1 SV=2;>tr|Q8LFU8|Q8LFU8_ARATH Isoform of P32961, Nitrilase 1 OS=Arabidopsis thaliana GN=NIT1 PE=2 SV=1;>sp|P32962|NRL2_ARATH Nitrilase 2 OS=Arabidopsis thaliana GN=NIT2 PE=1 SV=1	3	6	0	0	0	0	0	6	0	0	0	0	2	0	0	38.152	0	120.34	0	0	0	0	0	27.7	0	0	0	0	9.8	0	0	97134000	0	0	0	0	0	56330000	0	0	0	0	40803000	0	0	5396300
Q9SR73;P34789	40S ribosomal protein S28-1;40S ribosomal protein S28-2	RPS28A;RPS28C	>sp|Q9SR73|RS281_ARATH 40S ribosomal protein S28-1 OS=Arabidopsis thaliana GN=RPS28A PE=3 SV=1;>sp|P34789|RS282_ARATH 40S ribosomal protein S28-2 OS=Arabidopsis thaliana GN=RPS28C PE=3 SV=1	2	1	1	0	0	0	0	0	0	0	0	0	0	0	0	7.3705	0	6.9251	10.9	0	0	0	0	0	0	0	0	0	0	0	0	2622900	2622900	0	0	0	0	0	0	0	0	0	0	0	0	1311500
P37702-2;Q9C5C2-2;P37702;Q9C5C2	Myrosinase 1;Myrosinase 2	TGG1;TGG2	>sp|P37702-2|BGL38_ARATH Isoform of P37702, Isoform 2 of Myrosinase 1 OS=Arabidopsis thaliana GN=TGG1;>sp|Q9C5C2-2|BGL37_ARATH Isoform of Q9C5C2, Isoform 2 of Myrosinase 2 OS=Arabidopsis thaliana GN=TGG2;>sp|P37702|BGL38_ARATH Myrosinase 1 OS=Arabidopsis t	4	1	0	0	0	0	0	0	1	0	0	0	0	1	0	51.481	0	11.065	0	0	0	0	0	0	2.4	0	0	0	0	2.4	0	68757000	0	0	0	0	0	0	47862000	0	0	0	0	20894000	0	2864900
P38666;Q42347	60S ribosomal protein L24-2;60S ribosomal protein L24-1	RPL24B;RPL24A	>sp|P38666|RL242_ARATH 60S ribosomal protein L24-2 OS=Arabidopsis thaliana GN=RPL24B PE=2 SV=2;>sp|Q42347|RL241_ARATH 60S ribosomal protein L24-1 OS=Arabidopsis thaliana GN=RPL24A PE=1 SV=2	2	3	0	0	0	0	0	0	1	3	0	0	0	0	0	18.632	0	19.019	0	0	0	0	0	0	7.4	12.9	0	0	0	0	0	36040000	0	0	0	0	0	0	19020000	17020000	0	0	0	0	0	7207900
P39207	Nucleoside diphosphate kinase 1	NDK1	>sp|P39207|NDK1_ARATH Nucleoside diphosphate kinase 1 OS=Arabidopsis thaliana GN=NDK1 PE=1 SV=1	1	4	3	1	0	0	0	0	0	0	0	0	0	0	0	16.5	0	60.689	21.5	8.7	0	0	0	0	0	0	0	0	0	0	0	28175000	23923000	4252000	0	0	0	0	0	0	0	0	0	0	0	3130600
Q8H156;P41917;P41916	GTP-binding nuclear protein Ran-3;GTP-binding nuclear protein Ran-2;GTP-binding nuclear protein Ran-1	RAN3;RAN2;RAN1	>sp|Q8H156|RAN3_ARATH GTP-binding nuclear protein Ran-3 OS=Arabidopsis thaliana GN=RAN3 PE=1 SV=2;>sp|P41917|RAN2_ARATH GTP-binding nuclear protein Ran-2 OS=Arabidopsis thaliana GN=RAN2 PE=1 SV=3;>sp|P41916|RAN1_ARATH GTP-binding nuclear protein Ran-1 OS=A	3	1	0	0	1	0	0	0	0	0	0	0	0	0	0	25.079	0.0020367	6.5745	0	0	3.6	0	0	0	0	0	0	0	0	0	0	0	0	0	0	0	0	0	0	0	0	0	0	0	0	0
P42732;B3H631	30S ribosomal protein S13, chloroplastic	RPS13;At5g14320	>sp|P42732|RR13_ARATH 30S ribosomal protein S13, chloroplastic OS=Arabidopsis thaliana GN=RPS13 PE=2 SV=1;>tr|B3H631|B3H631_ARATH Isoform of P42732, 30S ribosomal protein S13 OS=Arabidopsis thaliana GN=At5g14320 PE=4 SV=1	2	5	0	0	0	0	0	0	5	0	0	0	0	0	1	19.096	0	84.147	0	0	0	0	0	0	24.9	0	0	0	0	0	4.1	282320000	0	0	0	0	0	0	263980000	0	0	0	0	0	18342000	31369000
P42760;Q9SRY5	Glutathione S-transferase F6;Glutathione S-transferase F7	GSTF6;GSTF7	>sp|P42760|GSTF6_ARATH Glutathione S-transferase F6 OS=Arabidopsis thaliana GN=GSTF6 PE=2 SV=2;>sp|Q9SRY5|GSTF7_ARATH Glutathione S-transferase F7 OS=Arabidopsis thaliana GN=GSTF7 PE=2 SV=3	2	5	0	0	0	0	0	0	4	4	0	0	0	1	2	23.486	0	17.246	0	0	0	0	0	0	18.8	14.4	0	0	0	3.8	4.3	233410000	0	0	0	0	0	0	163620000	69792000	0	0	0	0	0	17955000
P42761	Glutathione S-transferase F10	GSTF10	>sp|P42761|GSTFA_ARATH Glutathione S-transferase F10 OS=Arabidopsis thaliana GN=GSTF10 PE=1 SV=3	1	5	0	0	0	0	0	0	3	2	0	0	0	0	0	24.23	0	37.962	0	0	0	0	0	0	14	9.8	0	0	0	0	0	292570000	0	0	0	0	0	0	256980000	35592000	0	0	0	0	0	32508000
P42763	Dehydrin ERD14	ERD14	>sp|P42763|ERD14_ARATH Dehydrin ERD14 OS=Arabidopsis thaliana GN=ERD14 PE=1 SV=1	1	1	0	1	0	0	0	0	0	0	0	0	0	0	0	20.786	0	10.797	0	7	0	0	0	0	0	0	0	0	0	0	0	3618500	0	3618500	0	0	0	0	0	0	0	0	0	0	0	328960
P42794-2;P42795;P42794	60S ribosomal protein L11-2;60S ribosomal protein L11-1	RPL11B;RPL11A	>sp|P42794-2|RL112_ARATH Isoform of P42794, Isoform 2 of 60S ribosomal protein L11-2 OS=Arabidopsis thaliana GN=RPL11B;>sp|P42795|RL111_ARATH 60S ribosomal protein L11-1 OS=Arabidopsis thaliana GN=RPL11A PE=2 SV=2;>sp|P42794|RL112_ARATH 60S ribosomal prote	3	5	3	1	0	0	0	0	2	1	0	1	0	2	2	19.775	0	271.36	21.5	8.1	0	0	0	0	12.8	8.1	0	5.8	0	12.8	12.8	493690000	62640000	3237200	0	0	0	0	151590000	28109000	0	23384000	0	95112000	129620000	70527000
Q9LX88;P42798	40S ribosomal protein S15a-4;40S ribosomal protein S15a-1	RPS15AD;RPS15AA	>sp|Q9LX88|R15A4_ARATH 40S ribosomal protein S15a-4 OS=Arabidopsis thaliana GN=RPS15AD PE=2 SV=3;>sp|P42798|R15A1_ARATH 40S ribosomal protein S15a-1 OS=Arabidopsis thaliana GN=RPS15AA PE=2 SV=2	2	1	0	0	0	0	0	0	1	1	0	0	0	1	0	14.774	0	24.727	0	0	0	0	0	0	10.8	10.8	0	0	0	10.8	0	83901000	0	0	0	0	0	0	34890000	49012000	0	0	0	0	0	10488000
P46010	Nitrilase 3	NIT3	>sp|P46010|NRL3_ARATH Nitrilase 3 OS=Arabidopsis thaliana GN=NIT3 PE=1 SV=1	1	2	0	0	0	0	0	1	0	0	0	0	2	0	0	38.022	0	12.876	0	0	0	0	0	5.8	0	0	0	0	11.3	0	0	7949100	0	0	0	0	0	0	0	0	0	0	7949100	0	0	378530
P46422;Q9SLM6	Glutathione S-transferase F2;Glutathione S-transferase F3	GSTF2;GSTF3	>sp|P46422|GSTF2_ARATH Glutathione S-transferase F2 OS=Arabidopsis thaliana GN=GSTF2 PE=1 SV=3;>sp|Q9SLM6|GSTF3_ARATH Glutathione S-transferase F3 OS=Arabidopsis thaliana GN=GSTF3 PE=2 SV=1	2	15	0	0	0	0	0	0	12	13	0	0	0	10	10	24.128	0	323.31	0	0	0	0	0	0	78.3	78.3	0	0	0	60.4	46.2	22151000000	0	0	0	0	0	0	9527200000	7017300000	0	0	0	2805100000	2801100000	1845900000
P48491	Triosephosphate isomerase, cytosolic	CTIMC	>sp|P48491|TPIS_ARATH Triosephosphate isomerase, cytosolic OS=Arabidopsis thaliana GN=CTIMC PE=1 SV=2	1	2	2	2	0	0	0	0	0	0	0	0	0	0	0	27.169	0	36.491	9.8	9.8	0	0	0	0	0	0	0	0	0	0	0	54606000	40828000	13778000	0	0	0	0	0	0	0	0	0	0	0	3900400
P49200;Q9STY6	40S ribosomal protein S20-1;40S ribosomal protein S20-2	RPS20A;RPS20B	>sp|P49200|RS201_ARATH 40S ribosomal protein S20-1 OS=Arabidopsis thaliana GN=RPS20A PE=2 SV=2;>sp|Q9STY6|RS202_ARATH 40S ribosomal protein S20-2 OS=Arabidopsis thaliana GN=RPS20B PE=2 SV=1	2	4	1	0	1	0	0	0	2	4	0	0	0	3	0	13.878	0	35.703	9.7	0	8.9	0	0	0	18.5	33.9	0	0	0	28.2	0	158650000	17683000	0	4802900	0	0	0	36337000	43739000	0	0	0	56084000	0	26441000
P49201;Q9SF35	40S ribosomal protein S23-2;40S ribosomal protein S23-1	RPS23B;RPS23A	>sp|P49201|RS232_ARATH 40S ribosomal protein S23-2 OS=Arabidopsis thaliana GN=RPS23B PE=2 SV=2;>sp|Q9SF35|RS231_ARATH 40S ribosomal protein S23-1 OS=Arabidopsis thaliana GN=RPS23A PE=2 SV=2	2	2	0	0	0	0	0	0	2	2	0	0	0	1	1	15.735	0	13.796	0	0	0	0	0	0	14.8	14.8	0	0	0	7	7	65968000	0	0	0	0	0	0	18301000	15391000	0	0	0	14312000	17965000	10995000
P49206	40S ribosomal protein S26-1	RPS26A	>sp|P49206|RS261_ARATH 40S ribosomal protein S26-1 OS=Arabidopsis thaliana GN=RPS26A PE=2 SV=2	1	2	1	0	0	0	0	0	2	1	0	0	0	0	0	14.729	0	14.621	6.9	0	0	0	0	0	15.3	8.4	0	0	0	0	0	157840000	14685000	0	0	0	0	0	137600000	5553700	0	0	0	0	0	26306000
P49209;Q9SZX9	60S ribosomal protein L9-1	RPL9B	>sp|P49209|RL91_ARATH 60S ribosomal protein L9-1 OS=Arabidopsis thaliana GN=RPL9B PE=1 SV=3	2	9	3	0	0	0	0	0	8	3	0	0	0	2	3	22.017	0	158.59	22.7	0	0	0	0	0	54.6	22.7	0	0	0	8.2	20.6	514280000	7844800	0	0	0	0	0	258830000	68593000	0	0	0	117430000	61588000	51428000
P49211	60S ribosomal protein L32-1	RPL32A	>sp|P49211|RL321_ARATH 60S ribosomal protein L32-1 OS=Arabidopsis thaliana GN=RPL32A PE=2 SV=2	1	2	1	0	0	0	0	0	1	2	0	0	0	1	2	15.503	0	155.31	9.8	0	0	0	0	0	9.8	18	0	0	0	9.8	18	223700000	4581300	0	0	0	0	0	34395000	110640000	0	0	0	14697000	59391000	37284000
P49688;Q9SCM3;Q93VB8;Q8L8Y0	40S ribosomal protein S2-3	RPS2C	>sp|P49688|RS23_ARATH 40S ribosomal protein S2-3 OS=Arabidopsis thaliana GN=RPS2C PE=1 SV=2	4	3	0	0	0	0	0	0	3	1	0	0	0	2	1	30.878	0	65.951	0	0	0	0	0	0	13.3	5.3	0	0	0	9.8	3.5	150820000	0	0	0	0	0	0	57868000	30189000	0	0	0	61430000	1330600	9426100
P49692	60S ribosomal protein L7a-1	RPL7AA	>sp|P49692|RL7A1_ARATH 60S ribosomal protein L7a-1 OS=Arabidopsis thaliana GN=RPL7AA PE=1 SV=2	1	7	1	0	0	0	0	0	3	4	0	1	0	2	4	29.129	0	172.19	3.1	0	0	0	0	0	12.5	18.7	0	3.1	0	7	14	188480000	1049000	0	0	0	0	0	46413000	51272000	0	635310	0	35732000	53380000	17135000
P51412	50S ribosomal protein L21, chloroplastic	RPL21	>sp|P51412|RK21_ARATH 50S ribosomal protein L21, chloroplastic OS=Arabidopsis thaliana GN=RPL21 PE=2 SV=1	1	1	0	0	0	0	0	0	0	0	0	0	0	0	1	24.038	0	8.1018	0	0	0	0	0	0	0	0	0	0	0	0	6.4	59432000	0	0	0	0	0	0	0	0	0	0	0	0	59432000	4571700
P51414	60S ribosomal protein L26-1	RPL26A	>sp|P51414|RL261_ARATH 60S ribosomal protein L26-1 OS=Arabidopsis thaliana GN=RPL26A PE=2 SV=2	1	6	1	0	0	0	0	0	3	3	0	0	0	2	2	16.944	0	40.173	6.2	0	0	0	0	0	13	13	0	0	0	17.1	15.8	197430000	19811000	0	0	0	0	0	29921000	49781000	0	0	0	24630000	73283000	32904000
P51418;Q9LUD4;A8MRF3;Q8L7K0	60S ribosomal protein L18a-2;60S ribosomal protein L18a-3	RPL18AB;RPL18AC	>sp|P51418|R18A2_ARATH 60S ribosomal protein L18a-2 OS=Arabidopsis thaliana GN=RPL18AB PE=2 SV=2;>sp|Q9LUD4|R18A3_ARATH 60S ribosomal protein L18a-3 OS=Arabidopsis thaliana GN=RPL18AC PE=2 SV=1	4	3	1	0	0	0	0	0	3	1	0	1	0	1	1	21.307	0	17.534	5.1	0	0	0	0	0	14	5.1	0	5.1	0	5.1	5.1	401240000	10190000	0	0	0	0	0	199240000	97998000	0	20437000	0	36375000	37005000	50156000
P51430;F4KGU2	40S ribosomal protein S6-2	RPS6B;EMB3010	>sp|P51430|RS62_ARATH 40S ribosomal protein S6-2 OS=Arabidopsis thaliana GN=RPS6B PE=1 SV=3;>tr|F4KGU2|F4KGU2_ARATH Isoform of P51430, 40S ribosomal protein S6-2 OS=Arabidopsis thaliana GN=EMB3010 PE=1 SV=1	2	4	0	0	0	0	0	0	3	3	0	0	0	2	1	28.162	0	18.343	0	0	0	0	0	0	14.9	10.8	0	0	0	9.2	4.8	31448000	0	0	0	0	0	0	14684000	16764000	0	0	0	0	0	3144800
P52901	Pyruvate dehydrogenase E1 component subunit alpha-1, mitochondrial	E1 ALPHA	>sp|P52901|ODPA1_ARATH Pyruvate dehydrogenase E1 component subunit alpha-1, mitochondrial OS=Arabidopsis thaliana GN=E1 ALPHA PE=2 SV=2	1	11	0	0	0	0	0	0	11	0	0	0	0	0	0	43.059	0	94.18	0	0	0	0	0	0	28	0	0	0	0	0	0	461810000	0	0	0	0	0	0	461810000	0	0	0	0	0	0	24306000
P56759	ATP synthase subunit b, chloroplastic	atpF	>sp|P56759|ATPF_ARATH ATP synthase subunit b, chloroplastic OS=Arabidopsis thaliana GN=atpF PE=3 SV=1	1	3	0	0	1	0	0	0	0	1	0	0	0	1	0	21.057	0	21.103	0	0	5.4	0	0	0	0	7.1	0	0	0	6	0	29166000	0	0	1798700	0	0	0	0	15488000	0	0	0	11880000	0	3645800
P56761	Photosystem II D2 protein	psbD	>sp|P56761|PSBD_ARATH Photosystem II D2 protein OS=Arabidopsis thaliana GN=psbD PE=1 SV=3	1	1	0	1	0	0	0	0	0	0	0	0	0	0	0	39.547	0	9.4069	0	3.7	0	0	0	0	0	0	0	0	0	0	0	3906000	0	3906000	0	0	0	0	0	0	0	0	0	0	0	390600
P56767	Photosystem I P700 chlorophyll a apoprotein A2	psaB	>sp|P56767|PSAB_ARATH Photosystem I P700 chlorophyll a apoprotein A2 OS=Arabidopsis thaliana GN=psaB PE=3 SV=1	1	1	1	1	0	0	0	0	0	1	0	0	0	0	0	82.474	0	8.7034	1.6	1.6	0	0	0	0	0	1.6	0	0	0	0	0	49634000	1796100	30156000	0	0	0	0	0	17682000	0	0	0	0	0	2919600
P56773	Cytochrome b6	petB	>sp|P56773|CYB6_ARATH Cytochrome b6 OS=Arabidopsis thaliana GN=petB PE=1 SV=1	1	1	0	1	0	0	0	0	0	0	0	0	0	0	0	24.152	0	6.8396	0	5.6	0	0	0	0	0	0	0	0	0	0	0	37232000	0	37232000	0	0	0	0	0	0	0	0	0	0	0	4136900
P56777	Photosystem II CP47 chlorophyll apoprotein	psbB	>sp|P56777|PSBB_ARATH Photosystem II CP47 reaction center protein OS=Arabidopsis thaliana GN=psbB PE=1 SV=1	1	1	0	1	0	0	0	0	0	0	0	0	0	0	0	56.036	0	15.258	0	3.3	0	0	0	0	0	0	0	0	0	0	0	4390300	0	4390300	0	0	0	0	0	0	0	0	0	0	0	313590
P56779	Cytochrome b559 subunit alpha	psbE	>sp|P56779|PSBE_ARATH Cytochrome b559 subunit alpha OS=Arabidopsis thaliana GN=psbE PE=1 SV=4	1	2	0	2	0	0	0	0	0	0	0	0	0	0	0	9.3864	0	18.288	0	25.3	0	0	0	0	0	0	0	0	0	0	0	20832000	0	20832000	0	0	0	0	0	0	0	0	0	0	0	4166500
P56780	Photosystem II reaction center protein H	psbH	>sp|P56780|PSBH_ARATH Photosystem II reaction center protein H OS=Arabidopsis thaliana GN=psbH PE=1 SV=2	1	2	0	1	0	0	0	0	0	2	0	0	0	0	0	7.7018	0	15.474	0	13.7	0	0	0	0	0	28.8	0	0	0	0	0	69334000	0	503100	0	0	0	0	0	68831000	0	0	0	0	0	34667000
P56792	50S ribosomal protein L14, chloroplastic	rpl14	>sp|P56792|RK14_ARATH 50S ribosomal protein L14, chloroplastic OS=Arabidopsis thaliana GN=rpl14 PE=3 SV=1	1	3	0	0	0	0	0	0	3	2	0	1	0	0	0	13.582	0	27.718	0	0	0	0	0	0	35.2	27	0	8.2	0	0	0	200040000	0	0	0	0	0	0	151710000	18455000	0	29875000	0	0	0	25005000
P56794	50S ribosomal protein L20, chloroplastic	rpl20	>sp|P56794|RK20_ARATH 50S ribosomal protein L20, chloroplastic OS=Arabidopsis thaliana GN=rpl20 PE=3 SV=1	1	1	0	0	0	0	0	0	1	0	0	0	0	0	0	14.163	0.005618	6.2477	0	0	0	0	0	0	6	0	0	0	0	0	0	14866000	0	0	0	0	0	0	14866000	0	0	0	0	0	0	2973300
P56796	50S ribosomal protein L33, chloroplastic	rpl33	>sp|P56796|RK33_ARATH 50S ribosomal protein L33, chloroplastic OS=Arabidopsis thaliana GN=rpl33 PE=3 SV=1	1	2	0	0	0	0	0	1	2	2	0	0	0	0	2	7.692	0	13.182	0	0	0	0	0	13.6	13.6	13.6	0	0	0	0	13.6	115030000	0	0	0	0	0	4302000	35646000	26578000	0	0	0	0	48501000	28757000
P56799	30S ribosomal protein S4, chloroplastic	rps4	>sp|P56799|RR4_ARATH 30S ribosomal protein S4, chloroplastic OS=Arabidopsis thaliana GN=rps4 PE=3 SV=1	1	6	0	0	0	0	0	0	6	1	0	0	0	0	1	23.24	0	61.495	0	0	0	0	0	0	33.8	7	0	0	0	0	6	118470000	0	0	0	0	0	0	96776000	3671300	0	0	0	0	18024000	14809000
P56801	30S ribosomal protein S8, chloroplastic	rps8	>sp|P56801|RR8_ARATH 30S ribosomal protein S8, chloroplastic OS=Arabidopsis thaliana GN=rps8 PE=3 SV=1	1	1	0	0	0	0	0	0	1	0	0	0	0	1	1	15.479	0	7.5602	0	0	0	0	0	0	9	0	0	0	0	9	9	206260000	0	0	0	0	0	0	67059000	0	0	0	0	58092000	81104000	29465000
P56802	30S ribosomal protein S11, chloroplastic	rps11	>sp|P56802|RR11_ARATH 30S ribosomal protein S11, chloroplastic OS=Arabidopsis thaliana GN=rps11 PE=3 SV=1	1	4	0	0	0	0	0	0	4	1	0	0	0	1	1	15.023	0	27.168	0	0	0	0	0	0	33.3	6.5	0	0	0	6.5	6.5	64298000	0	0	0	0	0	0	57569000	2698100	0	0	0	2254200	1776800	10716000
P56804	30S ribosomal protein S14, chloroplastic	rps14	>sp|P56804|RR14_ARATH 30S ribosomal protein S14, chloroplastic OS=Arabidopsis thaliana GN=rps14 PE=2 SV=2	1	2	0	0	0	0	0	0	2	0	0	0	0	0	0	11.785	0	12.144	0	0	0	0	0	0	23	0	0	0	0	0	0	32392000	0	0	0	0	0	0	32392000	0	0	0	0	0	0	10797000
P56805	30S ribosomal protein S15, chloroplastic	rps15	>sp|P56805|RR15_ARATH 30S ribosomal protein S15, chloroplastic OS=Arabidopsis thaliana GN=rps15 PE=3 SV=1	1	4	0	0	0	0	0	0	4	1	0	1	0	0	0	10.718	0	40.931	0	0	0	0	0	0	37.5	11.4	0	11.4	0	0	0	377170000	0	0	0	0	0	0	332050000	36677000	0	8443000	0	0	0	75435000
P56807	30S ribosomal protein S18, chloroplastic	rps18	>sp|P56807|RR18_ARATH 30S ribosomal protein S18, chloroplastic OS=Arabidopsis thaliana GN=rps18 PE=3 SV=1	1	2	0	0	0	0	0	0	2	0	0	0	0	0	0	12.06	0	12.795	0	0	0	0	0	0	21.8	0	0	0	0	0	0	7183800	0	0	0	0	0	0	7183800	0	0	0	0	0	0	1436800
P56808	30S ribosomal protein S19, chloroplastic	rps19	>sp|P56808|RR19_ARATH 30S ribosomal protein S19, chloroplastic OS=Arabidopsis thaliana GN=rps19 PE=3 SV=1	1	2	0	0	0	0	0	0	2	0	0	0	0	0	0	10.608	0	20.615	0	0	0	0	0	0	28.3	0	0	0	0	0	0	27290000	0	0	0	0	0	0	27290000	0	0	0	0	0	0	6822400
P59224;P59223	40S ribosomal protein S13-2;40S ribosomal protein S13-1	RPS13B;RPS13A	>sp|P59224|RS132_ARATH 40S ribosomal protein S13-2 OS=Arabidopsis thaliana GN=RPS13B PE=2 SV=1;>sp|P59223|RS131_ARATH 40S ribosomal protein S13-1 OS=Arabidopsis thaliana GN=RPS13A PE=2 SV=1	2	4	0	0	0	0	0	0	3	2	0	0	0	3	1	17.085	0	40.497	0	0	0	0	0	0	26.5	19.2	0	0	0	27.8	11.3	142200000	0	0	0	0	0	0	67813000	29049000	0	0	0	36073000	9269400	17776000
P59230;Q8VZB9;P59231	60S ribosomal protein L10a-2;60S ribosomal protein L10a-1;60S ribosomal protein L10a-3	RPL10AB;RPL10AA;RPL10AC	>sp|P59230|R10A2_ARATH 60S ribosomal protein L10a-2 OS=Arabidopsis thaliana GN=RPL10AB PE=1 SV=1;>sp|Q8VZB9|R10A1_ARATH 60S ribosomal protein L10a-1 OS=Arabidopsis thaliana GN=RPL10AA PE=1 SV=1;>sp|P59231|R10A3_ARATH 60S ribosomal protein L10a-3 OS=Arabido	3	4	0	0	0	0	0	0	2	3	0	0	0	1	0	24.425	0	29.755	0	0	0	0	0	0	14.4	20.8	0	0	0	6	0	187320000	0	0	0	0	0	0	94838000	78531000	0	0	0	13951000	0	17029000
P60129	Photosystem II reaction center protein L	psbL	>sp|P60129|PSBL_ARATH Photosystem II reaction center protein L OS=Arabidopsis thaliana GN=psbL PE=3 SV=1	1	1	0	1	0	0	0	0	0	1	0	0	0	0	0	4.4701	0	218.59	0	36.8	0	0	0	0	0	36.8	0	0	0	0	0	27503000	0	8556600	0	0	0	0	0	18946000	0	0	0	0	0	13752000
P61841	30S ribosomal protein S7, chloroplastic	rps7-A	>sp|P61841|RR7_ARATH 30S ribosomal protein S7, chloroplastic OS=Arabidopsis thaliana GN=rps7-A PE=1 SV=1	1	5	0	0	0	0	0	0	5	0	0	0	0	0	0	17.357	0	90.936	0	0	0	0	0	0	35.5	0	0	0	0	0	0	320850000	0	0	0	0	0	0	320850000	0	0	0	0	0	0	40107000
P61845	50S ribosomal protein L23, chloroplastic	rpl23-A	>sp|P61845|RK23_ARATH 50S ribosomal protein L23, chloroplastic OS=Arabidopsis thaliana GN=rpl23-A PE=3 SV=1	1	2	0	0	0	0	0	0	1	1	0	1	0	0	0	10.789	0	11.944	0	0	0	0	0	0	8.6	8.6	0	12.9	0	0	0	20020000	0	0	0	0	0	0	2968900	1603900	0	15447000	0	0	0	3336700
P93008	DEAD-box ATP-dependent RNA helicase 21	RH21	>sp|P93008|RH21_ARATH DEAD-box ATP-dependent RNA helicase 21 OS=Arabidopsis thaliana GN=RH21 PE=2 SV=1	1	2	0	0	0	0	0	0	2	0	0	0	0	0	0	85.276	0	11.841	0	0	0	0	0	0	3	0	0	0	0	0	0	7774700	0	0	0	0	0	0	7774700	0	0	0	0	0	0	204600
P93819	Malate dehydrogenase, cytoplasmic 1		>sp|P93819|MDHC1_ARATH Malate dehydrogenase, cytoplasmic 1 OS=Arabidopsis thaliana GN=MDH1 PE=1 SV=2	1	2	0	2	0	0	0	0	0	0	0	0	0	0	0	35.571	0	12.339	0	6	0	0	0	0	0	0	0	0	0	0	0	16984000	0	16984000	0	0	0	0	0	0	0	0	0	0	0	943550
Q07473	Chlorophyll a-b binding protein CP29.1, chloroplastic	LHCB4.1	>sp|Q07473|CB4A_ARATH Chlorophyll a-b binding protein CP29.1, chloroplastic OS=Arabidopsis thaliana GN=LHCB4.1 PE=1 SV=1	1	4	0	4	0	0	0	0	0	2	0	0	0	1	0	31.139	0	28.935	0	14.5	0	0	0	0	0	7.6	0	0	0	3.1	0	54038000	0	41159000	0	0	0	0	0	11287000	0	0	0	1591200	0	3602500
Q1G3Y6		At1g58007	>tr|Q1G3Y6|Q1G3Y6_ARATH Uncharacterized protein OS=Arabidopsis thaliana GN=At1g58007 PE=2 SV=1	1	1	0	0	1	0	0	0	0	0	0	0	0	0	0	12.845	0.0019608	6.41	0	0	7	0	0	0	0	0	0	0	0	0	0	0	0	0	0	0	0	0	0	0	0	0	0	0	0	0
Q38799	Pyruvate dehydrogenase E1 component subunit beta-1, mitochondrial	PDH2	>sp|Q38799|ODPB1_ARATH Pyruvate dehydrogenase E1 component subunit beta-1, mitochondrial OS=Arabidopsis thaliana GN=PDH2 PE=1 SV=2	1	7	0	0	0	0	0	0	7	0	0	0	0	0	0	39.175	0	75.082	0	0	0	0	0	0	21.8	0	0	0	0	0	0	1036800000	0	0	0	0	0	0	1036800000	0	0	0	0	0	0	64798000
Q42139		F10M6.100	>tr|Q42139|Q42139_ARATH AT4g32260/F10M6_100 OS=Arabidopsis thaliana GN=F10M6.100 PE=1 SV=2	1	1	0	0	1	0	0	0	0	0	0	0	0	0	0	23.917	0	11.995	0	0	5	0	0	0	0	0	0	0	0	0	0	4270700	0	0	4270700	0	0	0	0	0	0	0	0	0	0	328520
Q42589	Non-specific lipid-transfer protein 1	LTP1	>sp|Q42589|NLTP1_ARATH Non-specific lipid-transfer protein 1 OS=Arabidopsis thaliana GN=LTP1 PE=2 SV=1	1	2	0	2	0	0	0	0	0	0	0	0	0	0	0	11.755	0	15.542	0	18.6	0	0	0	0	0	0	0	0	0	0	0	56812000	0	56812000	0	0	0	0	0	0	0	0	0	0	0	11362000
Q43127;F4ID91;Q8LCE1	Glutamine synthetase, chloroplastic/mitochondrial;Glutamine synthetase;Glutamine synthetase cytosolic isozyme 1-2	GLN2;GSR2;GLN1-2	>sp|Q43127|GLNA2_ARATH Glutamine synthetase, chloroplastic/mitochondrial OS=Arabidopsis thaliana GN=GLN2 PE=1 SV=1;>tr|F4ID91|F4ID91_ARATH Isoform of Q8LCE1, Glutamine synthetase OS=Arabidopsis thaliana GN=GSR2 PE=1 SV=1;>sp|Q8LCE1|GLN12_ARATH Glutamine sy	3	3	0	2	0	0	0	0	0	2	0	0	0	0	0	47.41	0	82.115	0	6.3	0	0	0	0	0	3.3	0	0	0	0	0	42170000	0	11022000	0	0	0	0	0	31148000	0	0	0	0	0	2219500
Q8LFH7;Q8LEM8;Q43292	60S ribosomal protein L37-1;60S ribosomal protein L37-3;60S ribosomal protein L37-2	RPL37A;RPL37C;RPL37B	>sp|Q8LFH7|RL371_ARATH 60S ribosomal protein L37-1 OS=Arabidopsis thaliana GN=RPL37A PE=3 SV=1;>sp|Q8LEM8|RL373_ARATH 60S ribosomal protein L37-3 OS=Arabidopsis thaliana GN=RPL37C PE=3 SV=1;>sp|Q43292|RL372_ARATH 60S ribosomal protein L37-2 OS=Arabidopsis	3	3	0	0	0	0	0	0	1	1	0	0	0	1	0	10.816	0	19.945	0	0	0	0	0	0	7.4	10.5	0	0	0	7.4	0	7282100	0	0	0	0	0	0	753050	6529100	0	0	0	0	0	1456400
Q43872	Peroxidase 64	PER64	>sp|Q43872|PER64_ARATH Peroxidase 64 OS=Arabidopsis thaliana GN=PER64 PE=1 SV=1	1	1	0	0	0	0	0	1	0	0	0	0	1	0	0	34.705	0.0055556	6.2012	0	0	0	0	0	3.8	0	0	0	0	3.8	0	0	0	0	0	0	0	0	0	0	0	0	0	0	0	0	0
Q56YA5	Serine--glyoxylate aminotransferase	AGT1	>sp|Q56YA5|SGAT_ARATH Serine--glyoxylate aminotransferase OS=Arabidopsis thaliana GN=AGT1 PE=1 SV=2	1	1	0	0	0	0	0	0	0	1	0	0	0	0	0	44.207	0.0019724	6.4232	0	0	0	0	0	0	0	2.5	0	0	0	0	0	2720100	0	0	0	0	0	0	0	2720100	0	0	0	0	0	129530
Q5M729	Dihydrolipoyllysine-residue acetyltransferase component 3 of pyruvate dehydrogenase complex, mitochondrial		>sp|Q5M729|ODP23_ARATH Dihydrolipoyllysine-residue acetyltransferase component 3 of pyruvate dehydrogenase complex, mitochondrial OS=Arabidopsis thaliana GN=At1g54220 PE=2 SV=1	1	4	1	0	0	0	0	0	3	0	0	0	0	0	0	58.467	0	41.189	1.9	0	0	0	0	0	9.3	0	0	0	0	0	0	86009000	0	0	0	0	0	0	86009000	0	0	0	0	0	0	2687800
Q5S2C4-2;Q5S2C4	Protein NAP1	NAP1	>sp|Q5S2C4-2|NCKP1_ARATH Isoform of Q5S2C4, Isoform 2 of Protein NAP1 OS=Arabidopsis thaliana GN=NAP1;>sp|Q5S2C4|NCKP1_ARATH Protein NAP1 OS=Arabidopsis thaliana GN=NAP1 PE=1 SV=2	2	3	0	0	0	0	0	0	3	0	0	0	0	0	0	155.75	0	18.804	0	0	0	0	0	0	2.5	0	0	0	0	0	0	12785000	0	0	0	0	0	0	12785000	0	0	0	0	0	0	190820
Q680A6		At5g43300	>sp|Q680A6|GDPD3_ARATH Glycerophosphodiester phosphodiesterase GDPD3 OS=Arabidopsis thaliana GN=GDPD3 PE=2 SV=1	1	1	0	0	1	0	0	0	0	0	0	0	0	0	0	42.292	0.003876	6.3605	0	0	3.2	0	0	0	0	0	0	0	0	0	0	3548800	0	0	3548800	0	0	0	0	0	0	0	0	0	0	197150
Q680P8	40S ribosomal protein S29	RPS29A	>sp|Q680P8|RS29_ARATH 40S ribosomal protein S29 OS=Arabidopsis thaliana GN=RPS29A PE=3 SV=2	1	1	0	0	0	0	0	0	0	1	0	0	0	0	1	6.4294	0	8.0462	0	0	0	0	0	0	0	19.6	0	0	0	0	19.6	4290800	0	0	0	0	0	0	0	1209600	0	0	0	0	3081200	1430300
Q6ID77	Mediator of RNA polymerase II transcription subunit 11	MED11	>sp|Q6ID77|MED11_ARATH Mediator of RNA polymerase II transcription subunit 11 OS=Arabidopsis thaliana GN=MED11 PE=1 SV=1	1	1	0	1	0	0	0	0	0	0	0	0	0	0	0	13.322	0.0055866	6.2334	0	8.7	0	0	0	0	0	0	0	0	0	0	0	0	0	0	0	0	0	0	0	0	0	0	0	0	0	0
Q6NLH0	DNA-directed RNA polymerases II, IV and V subunit 9A	NRPB9A	>sp|Q6NLH0|RPB9A_ARATH DNA-directed RNA polymerases II, IV and V subunit 9A OS=Arabidopsis thaliana GN=NRPB9A PE=1 SV=1	1	3	1	0	0	1	0	0	2	0	1	2	0	0	0	13.276	0	19.286	8.8	0	0	13.2	0	0	16.7	0	7.9	21.9	0	0	0	30548000	630620	0	0	2210600	0	0	4824800	0	0	22882000	0	0	0	4364000
Q6X7J4	WUSCHEL-related homeobox 9	WOX9	>sp|Q6X7J4|WOX9_ARATH WUSCHEL-related homeobox 9 OS=Arabidopsis thaliana GN=WOX9 PE=2 SV=1	1	1	1	0	0	0	0	0	0	0	0	0	0	0	0	42.089	0.0090909	6.1531	4.8	0	0	0	0	0	0	0	0	0	0	0	0	4151300	4151300	0	0	0	0	0	0	0	0	0	0	0	0	518910
Q84K25		At5g11980	>tr|Q84K25|Q84K25_ARATH Conserved oligomeric Golgi complex component-related protein OS=Arabidopsis thaliana GN=At5g11980 PE=2 SV=1	1	1	0	0	0	0	0	0	0	0	0	1	0	0	0	63.052	0	7.665	0	0	0	0	0	0	0	0	0	2.3	0	0	0	4160900	0	0	0	0	0	0	0	0	0	4160900	0	0	0	126090
Q8H107-3;Q8H107-2;Q8H107	Dihydrolipoyllysine-residue succinyltransferase component of 2-oxoglutarate dehydrogenase complex 2, mitochondrial		>sp|Q8H107-3|ODO2B_ARATH Isoform of Q8H107, Isoform 3 of Dihydrolipoyllysine-residue succinyltransferase component of 2-oxoglutarate dehydrogenase complex 2, mitochondrial OS=Arabidopsis thaliana GN=At4g26910;>sp|Q8H107-2|ODO2B_ARATH Isoform of Q8H107, Iso	3	1	1	0	0	0	0	0	0	1	0	0	0	1	0	39.702	0	29.13	3.6	0	0	0	0	0	0	3.6	0	0	0	3.6	0	7887900	1556800	0	0	0	0	0	0	5175700	0	0	0	1155400	0	394400
Q8H125;Q9LDL7	Scarecrow-like protein 5	SCL5	>sp|Q8H125|SCL5_ARATH Scarecrow-like protein 5 OS=Arabidopsis thaliana GN=SCL5 PE=2 SV=1	2	3	0	0	1	0	0	0	0	0	0	2	0	1	1	66.641	0	22.549	0	0	2.2	0	0	0	0	0	0	4.7	0	2.2	2.2	30976000	0	0	0	0	0	0	0	0	0	30976000	0	0	0	999230
Q8H1Y0	Pyruvate dehydrogenase E1 component subunit alpha-2, mitochondrial	IAR4	>sp|Q8H1Y0|ODPA2_ARATH Pyruvate dehydrogenase E1 component subunit alpha-2, mitochondrial OS=Arabidopsis thaliana GN=IAR4 PE=1 SV=2	1	12	0	0	0	0	0	0	12	0	0	0	0	0	0	43.358	0	108.28	0	0	0	0	0	0	30.3	0	0	0	0	0	0	619180000	0	0	0	0	0	0	619180000	0	0	0	0	0	0	30959000
Q8L6Y4;Q8L6Y4-2	Polycomb group protein EMBRYONIC FLOWER 2	EMF2	>sp|Q8L6Y4|EMF2_ARATH Polycomb group protein EMBRYONIC FLOWER 2 OS=Arabidopsis thaliana GN=EMF2 PE=1 SV=2;>sp|Q8L6Y4-2|EMF2_ARATH Isoform of Q8L6Y4, Isoform 2 of Polycomb group protein EMBRYONIC FLOWER 2 OS=Arabidopsis thaliana GN=EMF2	2	2	0	0	0	0	0	0	0	0	1	1	0	0	0	71.68	0	11.447	0	0	0	0	0	0	0	0	1.6	1.6	0	0	0	0	0	0	0	0	0	0	0	0	0	0	0	0	0	0
Q8L7K4		At5g06410	>tr|Q8L7K4|Q8L7K4_ARATH Molecular chaperone HscB OS=Arabidopsis thaliana GN=At5g06410 PE=2 SV=1	1	1	0	0	0	0	0	0	0	1	0	0	0	0	1	28.931	0.0056391	6.2576	0	0	0	0	0	0	0	4	0	0	0	0	4	0	0	0	0	0	0	0	0	0	0	0	0	0	0	0
Q8L7W0		At4g18060	>sp|Q8L7W0|SH3P3_ARATH SH3 domain-containing protein 3 OS=Arabidopsis thaliana GN=SH3P3 PE=1 SV=1	1	2	0	0	0	0	0	0	2	0	0	0	0	0	0	39.533	0	18.653	0	0	0	0	0	0	7.4	0	0	0	0	0	0	46495000	0	0	0	0	0	0	46495000	0	0	0	0	0	0	2021500
Q8LD03;Q9M885	40S ribosomal protein S7-3;40S ribosomal protein S7-2	RPS7C;RPS7B	>sp|Q8LD03|RS73_ARATH 40S ribosomal protein S7-3 OS=Arabidopsis thaliana GN=RPS7C PE=1 SV=2;>sp|Q9M885|RS72_ARATH 40S ribosomal protein S7-2 OS=Arabidopsis thaliana GN=RPS7B PE=2 SV=1	2	1	0	0	0	0	0	0	0	1	0	0	0	0	0	22.06	0	6.7576	0	0	0	0	0	0	0	4.7	0	0	0	0	0	26995000	0	0	0	0	0	0	0	26995000	0	0	0	0	0	3374300
Q8RUH0			>tr|Q8RUH0|Q8RUH0_ARATH Putative small nuclear ribonucleoprotein D2 OS=Arabidopsis thaliana GN=At2g47640 PE=4 SV=1	1	1	1	0	0	0	0	0	0	0	0	0	0	0	0	12.635	0	6.6502	11	0	0	0	0	0	0	0	0	0	0	0	0	146290	146290	0	0	0	0	0	0	0	0	0	0	0	0	24381
Q8RWD5		SCD2	>sp|Q8RWD5|SCD2_ARATH Coiled-coil domain-containing protein SCD2 OS=Arabidopsis thaliana GN=SCD2 PE=1 SV=1	1	2	0	2	0	0	0	0	0	0	0	1	0	0	0	63.724	0	15.9	0	4.3	0	0	0	0	0	0	0	2.3	0	0	0	35069000	0	6941700	0	0	0	0	0	0	0	28128000	0	0	0	1062700
Q8RWM3	Mediator of RNA polymerase II transcription subunit 27	MED27	>sp|Q8RWM3|MED27_ARATH Mediator of RNA polymerase II transcription subunit 27 OS=Arabidopsis thaliana GN=MED27 PE=1 SV=1	1	1	0	1	0	0	0	0	0	0	0	1	0	0	0	44.51	0	19.523	0	3.2	0	0	0	0	0	0	0	3.2	0	0	0	18980000	0	5738000	0	0	0	0	0	0	0	13242000	0	0	0	998960
Q8RWN9	Dihydrolipoyllysine-residue acetyltransferase component 2 of pyruvate dehydrogenase complex, mitochondrial		>sp|Q8RWN9|ODP22_ARATH Dihydrolipoyllysine-residue acetyltransferase component 2 of pyruvate dehydrogenase complex, mitochondrial OS=Arabidopsis thaliana GN=At3g13930 PE=2 SV=2	1	11	2	0	0	0	0	0	10	1	0	0	0	0	0	58.467	0	250.58	4.3	0	0	0	0	0	19.9	3	0	0	0	0	0	939660000	12865000	0	0	0	0	0	920520000	6281500	0	0	0	0	0	29365000
Q8RX56		At5g06970	>tr|Q8RX56|Q8RX56_ARATH AT5g06970/MOJ9_14 OS=Arabidopsis thaliana GN=At5g06970 PE=2 SV=1	1	5	0	0	0	0	0	0	5	0	0	0	0	0	0	124.52	0	35.523	0	0	0	0	0	0	4.9	0	0	0	0	0	0	127950000	0	0	0	0	0	0	127950000	0	0	0	0	0	0	2132500
Q8S9J6		At5g10770	>tr|Q8S9J6|Q8S9J6_ARATH AT5g10770/T30N20_40 OS=Arabidopsis thaliana GN=At5g10770 PE=2 SV=1	1	2	2	0	0	0	0	0	0	0	0	0	0	0	0	49.864	0	25.94	8	0	0	0	0	0	0	0	0	0	0	0	0	16061000	16061000	0	0	0	0	0	0	0	0	0	0	0	0	892270
Q8SAB7		SPK1	>sp|Q8SAB7|SPK1_ARATH Guanine nucleotide exchange factor SPIKE 1 OS=Arabidopsis thaliana GN=SPK1 PE=1 SV=1	1	8	0	0	0	0	0	0	8	0	0	0	0	0	0	206.83	0	71.716	0	0	0	0	0	0	4.6	0	0	0	0	0	0	250050000	0	0	0	0	0	0	250050000	0	0	0	0	0	0	2660200
Q8VZ19	60S ribosomal protein L30-2	RPL30B	>sp|Q8VZ19|RL302_ARATH 60S ribosomal protein L30-2 OS=Arabidopsis thaliana GN=RPL30B PE=3 SV=1	1	3	0	0	0	0	0	0	0	2	0	0	0	1	1	12.29	0	9.3872	0	0	0	0	0	0	0	8	0	0	0	17	7.1	9785200	0	0	0	0	0	0	0	0	0	0	0	9785200	0	1957000
Q8VZ74		K1F13.13	>tr|Q8VZ74|Q8VZ74_ARATH GTP-binding protein Era OS=Arabidopsis thaliana GN=K1F13.13 PE=2 SV=1	1	1	1	1	1	0	0	0	1	1	0	1	0	1	1	48.931	0.0019569	6.3929	1.6	1.6	1.6	0	0	0	1.6	1.6	0	1.6	0	1.6	1.6	632930000	254100000	131840000	42158000	0	0	0	36161000	51801000	0	13044000	0	57904000	45914000	24343000
Q8W493-2;Q8W493-3;Q8W493	Ferredoxin--NADP reductase, leaf isozyme 2, chloroplastic	LFNR2	>sp|Q8W493-2|FNRL2_ARATH Isoform of Q8W493, Isoform 2 of Ferredoxin--NADP reductase, leaf isozyme 2, chloroplastic OS=Arabidopsis thaliana GN=LFNR2;>sp|Q8W493-3|FNRL2_ARATH Isoform of Q8W493, Isoform 3 of Ferredoxin--NADP reductase, leaf isozyme 2, chlorop	3	2	0	1	0	0	0	0	0	2	0	0	0	0	0	39.233	0	19.922	0	2.9	0	0	0	0	0	6.3	0	0	0	0	0	34343000	0	3303600	0	0	0	0	0	31039000	0	0	0	0	0	2146400
Q8W5R6		MKRP1	>tr|Q8W5R6|Q8W5R6_ARATH Kinesin-like protein OS=Arabidopsis thaliana GN=MKRP1 PE=1 SV=1	1	1	0	0	0	0	0	0	1	0	0	0	0	0	0	98.455	0	20.734	0	0	0	0	0	0	1.6	0	0	0	0	0	0	6614200	0	0	0	0	0	0	6614200	0	0	0	0	0	0	129690
Q93VK0	Phosphoenolpyruvate carboxylase kinase 2	PPCK2	>sp|Q93VK0|PPCK2_ARATH Phosphoenolpyruvate carboxylase kinase 2 OS=Arabidopsis thaliana GN=PPCK2 PE=1 SV=2	1	1	1	0	0	0	0	0	1	0	0	0	0	0	0	31.198	0.0055147	6.1863	7.9	0	0	0	0	0	7.9	0	0	0	0	0	0	58849000	56645000	0	0	0	0	0	2203900	0	0	0	0	0	0	4526800
Q93VP9		At4g27585	>tr|Q93VP9|Q93VP9_ARATH Putative uncharacterized protein At4g27585 OS=Arabidopsis thaliana GN=At4g27585 PE=1 SV=1	1	1	1	0	0	0	0	0	0	0	0	0	0	0	0	45.02	0	7.1058	2.7	0	0	0	0	0	0	0	0	0	0	0	0	423710	423710	0	0	0	0	0	0	0	0	0	0	0	0	16948
Q93XY1		MNC6.16	>tr|Q93XY1|Q93XY1_ARATH At5g53620 OS=Arabidopsis thaliana GN=MNC6.16 PE=1 SV=1	1	3	1	0	0	0	0	0	2	0	0	0	0	0	0	76.316	0	69.328	1.5	0	0	0	0	0	3.4	0	0	0	0	0	0	26026000	605500	0	0	0	0	0	25421000	0	0	0	0	0	0	839550
Q93ZM7	Chaperonin CPN60-like 2, mitochondrial		>sp|Q93ZM7|CH60C_ARATH Chaperonin CPN60-like 2, mitochondrial OS=Arabidopsis thaliana GN=At3g13860 PE=2 SV=2	1	1	0	0	1	0	0	0	0	0	0	0	0	0	0	60.466	0	11.356	0	0	2.1	0	0	0	0	0	0	0	0	0	0	1622600	0	0	1622600	0	0	0	0	0	0	0	0	0	0	46359
Q940P8		At5g20890	>sp|Q940P8|TCPB_ARATH T-complex protein 1 subunit beta OS=Arabidopsis thaliana GN=CCT2 PE=1 SV=1	1	1	1	0	0	0	0	0	0	0	0	0	0	0	0	57.285	0.0055249	6.1866	2.3	0	0	0	0	0	0	0	0	0	0	0	0	4783900	4783900	0	0	0	0	0	0	0	0	0	0	0	0	154320
Q941L0	Cellulose synthase A catalytic subunit 3 [UDP-forming]	CESA3	>sp|Q941L0|CESA3_ARATH Cellulose synthase A catalytic subunit 3 [UDP-forming] OS=Arabidopsis thaliana GN=CESA3 PE=1 SV=2	1	1	0	0	0	0	0	0	0	0	0	1	0	0	0	119.68	0.0090744	6.1525	0	0	0	0	0	0	0	0	0	1.2	0	0	0	2599800	0	0	0	0	0	0	0	0	0	2599800	0	0	0	50977
Q944G9;Q9SJU4;F4JUJ5;F4IGL5;F4IGL7	Probable fructose-bisphosphate aldolase 2, chloroplastic;Probable fructose-bisphosphate aldolase 1, chloroplastic	FBA2;FBA1	>sp|Q944G9|ALFC2_ARATH Probable fructose-bisphosphate aldolase 2, chloroplastic OS=Arabidopsis thaliana GN=FBA2 PE=1 SV=2;>sp|Q9SJU4|ALFC1_ARATH Probable fructose-bisphosphate aldolase 1, chloroplastic OS=Arabidopsis thaliana GN=FBA1 PE=1 SV=2;>tr|F4JUJ5|F	5	7	0	6	0	0	0	0	0	5	0	0	0	0	0	42.987	0	64.903	0	20.4	0	0	0	0	0	18.1	0	0	0	0	0	249640000	0	90659000	0	0	0	0	0	158980000	0	0	0	0	0	10854000
Q9LS16;Q94AB5	UDP-glycosyltransferase 76E7;UDP-glycosyltransferase 76E12	UGT76E7;UGT76E12	>sp|Q9LS16|U76E7_ARATH UDP-glycosyltransferase 76E7 OS=Arabidopsis thaliana GN=UGT76E7 PE=2 SV=1;>sp|Q94AB5|U7E12_ARATH UDP-glycosyltransferase 76E12 OS=Arabidopsis thaliana GN=UGT76E12 PE=2 SV=1	2	1	0	0	0	0	0	0	0	0	1	1	0	0	0	50.619	0.0057143	6.2958	0	0	0	0	0	0	0	0	2.2	2.2	0	0	0	0	0	0	0	0	0	0	0	0	0	0	0	0	0	0
Q94CL6		At4g16440	>sp|Q94CL6|NAR1_ARATH Protein NAR1 OS=Arabidopsis thaliana GN=NAR1 PE=1 SV=1	1	1	0	0	0	0	0	1	0	0	0	0	0	0	0	52.503	0.0055351	6.1967	0	0	0	0	0	1.9	0	0	0	0	0	0	0	0	0	0	0	0	0	0	0	0	0	0	0	0	0	0
Q94JX5		F14N23.8	>sp|Q94JX5|WLIM1_ARATH LIM domain-containing protein WLIM1 OS=Arabidopsis thaliana GN=WLIM1 PE=1 SV=1	1	1	0	0	0	0	0	0	1	0	0	1	0	0	0	21.04	0.0055659	6.2112	0	0	0	0	0	0	4.2	0	0	4.2	0	0	0	15380000	0	0	0	0	0	0	7991000	0	0	7389500	0	0	0	1398200
Q96266-2;Q96266	Glutathione S-transferase F8, chloroplastic	GSTF8	>sp|Q96266-2|GSTF8_ARATH Isoform of Q96266, Isoform 2 of Glutathione S-transferase F8, chloroplastic OS=Arabidopsis thaliana GN=GSTF8;>sp|Q96266|GSTF8_ARATH Glutathione S-transferase F8, chloroplastic OS=Arabidopsis thaliana GN=GSTF8 PE=1 SV=3	2	5	0	0	0	0	0	0	5	2	0	0	0	2	0	24.076	0	178.31	0	0	0	0	0	0	27.4	14.4	0	0	0	12.1	0	90666000	0	0	0	0	0	0	69909000	17301000	0	0	0	3454900	0	9066600
Q96327-2;Q96327-4;Q96327;Q96327-3		AtG2	>sp|Q96327-2|EBP1_ARATH Isoform of Q96327, Isoform 2 of ERBB-3 BINDING PROTEIN 1 OS=Arabidopsis thaliana GN=EBP1;>sp|Q96327-4|EBP1_ARATH Isoform of Q96327, Isoform 4 of ERBB-3 BINDING PROTEIN 1 OS=Arabidopsis thaliana GN=EBP1;>sp|Q96327|EBP1_ARATH ERBB-3 B	4	2	0	0	0	0	0	0	1	2	0	0	0	0	0	39.89	0	16.649	0	0	0	0	0	0	3	6.1	0	0	0	0	0	56240000	0	0	0	0	0	0	21882000	34359000	0	0	0	0	0	2812000
Q9ASV6	30S ribosomal protein S20, chloroplastic	RPS20	>sp|Q9ASV6|RR20_ARATH 30S ribosomal protein S20, chloroplastic OS=Arabidopsis thaliana GN=RPS20 PE=2 SV=1	1	3	0	0	0	0	0	0	2	0	0	0	0	0	1	21.826	0	159.03	0	0	0	0	0	0	6.9	0	0	0	0	0	5.4	95986000	0	0	0	0	0	0	39272000	0	0	0	0	0	56713000	13712000
Q9ASZ4		At3g17900	>tr|Q9ASZ4|Q9ASZ4_ARATH AT3g17900/MEB5_12 OS=Arabidopsis thaliana GN=At3g17900 PE=1 SV=1	1	1	0	0	0	0	0	0	1	0	0	0	0	0	0	91.58	0	8.0309	0	0	0	0	0	0	2	0	0	0	0	0	0	3009100	0	0	0	0	0	0	3009100	0	0	0	0	0	0	68388
Q9C553		F5D21.23	>tr|Q9C553|Q9C553_ARATH At1g51580 OS=Arabidopsis thaliana GN=F5D21.23 PE=2 SV=1	1	2	0	0	0	0	0	0	2	0	0	0	0	0	0	67.114	0	19.484	0	0	0	0	0	0	4.2	0	0	0	0	0	0	33622000	0	0	0	0	0	0	33622000	0	0	0	0	0	0	988880
Q9C5M0	Mitochondrial dicarboxylate/tricarboxylate transporter DTC	DTC	>sp|Q9C5M0|DTC_ARATH Mitochondrial dicarboxylate/tricarboxylate transporter DTC OS=Arabidopsis thaliana GN=DTC PE=1 SV=1	1	1	0	0	0	0	0	0	0	0	0	0	0	1	0	31.912	0	11.172	0	0	0	0	0	0	0	0	0	0	0	4	0	11244000	0	0	0	0	0	0	0	0	0	0	0	11244000	0	624640
Q9C7N4	GDSL esterase/lipase At1g29670		>sp|Q9C7N4|GDL15_ARATH GDSL esterase/lipase At1g29670 OS=Arabidopsis thaliana GN=At1g29670 PE=2 SV=1	1	1	0	0	0	0	0	0	0	0	0	1	0	0	0	39.871	0.0055453	6.1996	0	0	0	0	0	0	0	0	0	3	0	0	0	0	0	0	0	0	0	0	0	0	0	0	0	0	0	0
Q9C8F1	Probable eukaryotic translation initiation factor 5-1		>sp|Q9C8F1|IF5Y_ARATH Probable eukaryotic translation initiation factor 5-1 OS=Arabidopsis thaliana GN=At1g36730 PE=2 SV=1	1	1	0	0	0	0	0	0	0	0	0	1	0	0	0	48.622	0	7.9383	0	0	0	0	0	0	0	0	0	3	0	0	0	1955200	0	0	0	0	0	0	0	0	0	1955200	0	0	0	81465
Q9CAV7;F4J625;F4K5T4		T9J14.12;At3g04930;At5g28040	>tr|Q9CAV7|Q9CAV7_ARATH DNA-binding storekeeper protein-related transcriptional regulator OS=Arabidopsis thaliana GN=T9J14.12 PE=2 SV=1;>tr|F4J625|F4J625_ARATH Isoform of Q9CAV7, DNA-binding storekeeper protein-related transcriptional regulator OS=Arabidop	3	3	0	0	0	0	0	0	3	0	0	0	0	1	0	49.707	0	66.478	0	0	0	0	0	0	7	0	0	0	0	2.2	0	59700000	0	0	0	0	0	0	57889000	0	0	0	0	1810900	0	4264300
Q9FDZ9;Q43291	60S ribosomal protein L21-2;60S ribosomal protein L21-1	RPL21E;RPL21A	>sp|Q9FDZ9|RL212_ARATH 60S ribosomal protein L21-2 OS=Arabidopsis thaliana GN=RPL21E PE=2 SV=1;>sp|Q43291|RL211_ARATH 60S ribosomal protein L21-1 OS=Arabidopsis thaliana GN=RPL21A PE=2 SV=2	2	3	1	0	0	0	0	0	2	2	0	0	0	1	1	18.709	0	18.212	4.9	0	0	0	0	0	10.4	11	0	0	0	4.9	4.9	19192000	1070300	0	0	0	0	0	4100700	7492200	0	0	0	0	6529300	2399100
Q9FF90	60S ribosomal protein L13-3	RPL13D	>sp|Q9FF90|RL133_ARATH 60S ribosomal protein L13-3 OS=Arabidopsis thaliana GN=RPL13D PE=1 SV=1	1	2	1	0	0	0	0	0	1	1	0	0	0	0	0	23.485	0	104.43	5.3	0	0	0	0	0	7.8	5.3	0	0	0	0	0	22558000	11194000	0	0	0	0	0	0	11364000	0	0	0	0	0	2255800
Q9FFH5	Prohibitin-7, mitochondrial	PHB7	>sp|Q9FFH5|PHB7_ARATH Prohibitin-7, mitochondrial OS=Arabidopsis thaliana GN=PHB7 PE=1 SV=1	1	1	1	0	0	0	0	0	0	0	0	0	0	0	0	30.759	0	6.8909	4.3	0	0	0	0	0	0	0	0	0	0	0	0	807750	807750	0	0	0	0	0	0	0	0	0	0	0	0	57697
Q9FG14		At5g06560	>sp|Q9FG14|MYOB7_ARATH Myosin-binding protein 7 OS=Arabidopsis thaliana GN=MYOB7 PE=1 SV=1	1	2	0	0	0	0	0	0	2	0	0	0	0	0	0	59.426	0	11.898	0	0	0	0	0	0	5	0	0	0	0	0	0	14898000	0	0	0	0	0	0	14898000	0	0	0	0	0	0	465560
Q9FIH3		At5g42440	>tr|Q9FIH3|Q9FIH3_ARATH At5g42440 OS=Arabidopsis thaliana GN=At5g42440 PE=2 SV=1	1	1	0	0	0	0	0	0	1	0	1	0	0	0	0	40.479	0.0057252	6.3	0	0	0	0	0	0	5.3	0	5.3	0	0	0	0	0	0	0	0	0	0	0	0	0	0	0	0	0	0	0
Q9FKM4		At5g57460	>tr|Q9FKM4|Q9FKM4_ARATH At5g57460 OS=Arabidopsis thaliana GN=At5g57460 PE=1 SV=1	1	2	0	0	0	0	0	0	2	0	0	0	0	0	0	70.511	0	12.827	0	0	0	0	0	0	2.8	0	0	0	0	0	0	950290	0	0	0	0	0	0	950290	0	0	0	0	0	0	29697
Q9FKS0;Q8VYB2-2;Q9LTY6;Q8VYB2;O65583;Q9LK34	Uridine kinase-like protein 1, chloroplastic;Uridine kinase;Putative uracil phosphoribosyltransferase	UKL1	>sp|Q9FKS0|UKL1_ARATH Uridine kinase-like protein 1, chloroplastic OS=Arabidopsis thaliana GN=UKL1 PE=1 SV=1	6	3	0	1	0	0	0	0	3	0	0	1	0	0	0	54.429	0	39.397	0	2.1	0	0	0	0	6.6	0	0	2.1	0	0	0	63072000	0	1397100	0	0	0	0	59298000	0	0	2376800	0	0	0	2102400
Q9FLQ4	Dihydrolipoyllysine-residue succinyltransferase component of 2-oxoglutarate dehydrogenase complex 1, mitochondrial		>sp|Q9FLQ4|ODO2A_ARATH Dihydrolipoyllysine-residue succinyltransferase component of 2-oxoglutarate dehydrogenase complex 1, mitochondrial OS=Arabidopsis thaliana GN=At5g55070 PE=2 SV=1	1	1	0	0	0	0	0	0	1	1	0	0	0	0	0	50.133	0	39.069	0	0	0	0	0	0	3.4	3.4	0	0	0	0	0	23029000	0	0	0	0	0	0	11701000	11328000	0	0	0	0	0	1001300
Q9FM01	UDP-glucose 6-dehydrogenase 4	UGD4	>sp|Q9FM01|UGDH4_ARATH UDP-glucose 6-dehydrogenase 4 OS=Arabidopsis thaliana GN=UGD4 PE=1 SV=1	1	16	6	0	0	0	0	0	16	0	0	0	0	5	0	53.096	0	273.56	13.5	0	0	0	0	0	39.4	0	0	0	0	13.8	0	162580000	1793000	0	0	0	0	0	160790000	0	0	0	0	0	0	5606300
Q9FMU6	Mitochondrial phosphate carrier protein 3, mitochondrial	MPT3	>sp|Q9FMU6|MPCP3_ARATH Mitochondrial phosphate carrier protein 3, mitochondrial OS=Arabidopsis thaliana GN=MPT3 PE=2 SV=1	1	2	0	1	0	0	0	0	0	0	0	1	0	0	0	40.089	0	13.73	0	6.1	0	0	0	0	0	0	0	2.4	0	0	0	3050300	0	1998000	0	0	0	0	0	0	0	1052300	0	0	0	138650
Q9FN42	ATP-dependent Clp protease proteolytic subunit 2, mitochondrial	CLPP2	>sp|Q9FN42|CLPP2_ARATH ATP-dependent Clp protease proteolytic subunit 2, mitochondrial OS=Arabidopsis thaliana GN=CLPP2 PE=1 SV=1	1	1	0	0	0	0	0	0	0	0	0	0	0	0	1	26.283	0	17.775	0	0	0	0	0	0	0	0	0	0	0	0	7.5	1516100	0	0	0	0	0	0	0	0	0	0	0	0	1516100	108290
Q9FWS4	50S ribosomal protein L31, chloroplastic	RPL31	>sp|Q9FWS4|RK31_ARATH 50S ribosomal protein L31, chloroplastic OS=Arabidopsis thaliana GN=RPL31 PE=2 SV=1	1	2	0	0	0	0	0	0	2	1	0	0	0	0	0	16.033	0	22.167	0	0	0	0	0	0	16	8.3	0	0	0	0	0	83681000	0	0	0	0	0	0	53480000	30201000	0	0	0	0	0	9297900
Q9FWS6	Bifunctional nuclease 1	BBD1	>sp|Q9FWS6|BBD1_ARATH Bifunctional nuclease 1 OS=Arabidopsis thaliana GN=BBD1 PE=2 SV=1	1	5	3	0	4	0	0	0	0	0	0	0	0	0	0	36.173	0	31.836	7.4	0	10.8	0	0	0	0	0	0	0	0	0	0	118970000	50469000	0	68504000	0	0	0	0	0	0	0	0	0	0	6998500
Q9FY50	50S ribosomal protein L10, chloroplastic	RPL10	>sp|Q9FY50|RK10_ARATH 50S ribosomal protein L10, chloroplastic OS=Arabidopsis thaliana GN=RPL10 PE=2 SV=1	1	3	1	0	1	0	0	0	3	1	0	2	0	1	1	24.736	0	42.28	3.6	0	3.6	0	0	0	18.2	3.6	0	8.6	0	5	5	139700000	15680000	0	11555000	0	0	0	22375000	55890000	0	15276000	0	1431500	17493000	10746000
Q9FZ76	60S ribosomal protein L6-1	RPL6A	>sp|Q9FZ76|RL61_ARATH 60S ribosomal protein L6-1 OS=Arabidopsis thaliana GN=RPL6A PE=2 SV=1	1	5	0	0	0	0	0	0	4	4	0	0	0	2	1	26.152	0	323.31	0	0	0	0	0	0	21.9	21.5	0	0	0	11.6	5.2	530130000	0	0	0	0	0	0	217780000	142140000	0	0	0	77993000	92207000	44177000
Q9LD57	Phosphoglycerate kinase 1, chloroplastic	PGK1	>sp|Q9LD57|PGKH1_ARATH Phosphoglycerate kinase 1, chloroplastic OS=Arabidopsis thaliana GN=PGK1 PE=1 SV=1	1	1	0	1	0	0	0	0	0	0	0	0	0	0	0	50.111	0	6.6816	0	2.3	0	0	0	0	0	0	0	0	0	0	0	14174000	0	14174000	0	0	0	0	0	0	0	0	0	0	0	429520
Q9LDW5		F1I16_140	>tr|Q9LDW5|Q9LDW5_ARATH MYB transcription factor-like protein OS=Arabidopsis thaliana GN=F1I16_140 PE=2 SV=1	1	1	0	0	1	0	0	0	0	0	0	0	0	0	0	43.536	0.0038835	6.3705	0	0	5.5	0	0	0	0	0	0	0	0	0	0	0	0	0	0	0	0	0	0	0	0	0	0	0	0	0
Q9LEV3	CBS domain-containing protein CBSX3, mitochondrial	CBSX3	>sp|Q9LEV3|CBSX3_ARATH CBS domain-containing protein CBSX3, mitochondrial OS=Arabidopsis thaliana GN=CBSX3 PE=1 SV=1	1	2	2	0	0	0	0	0	0	0	0	0	0	0	0	22.729	0	15.089	9.2	0	0	0	0	0	0	0	0	0	0	0	0	19096000	19096000	0	0	0	0	0	0	0	0	0	0	0	0	1364000
Q9SGA6;Q9LF30;Q9FNP8	40S ribosomal protein S19-1;40S ribosomal protein S19-2;40S ribosomal protein S19-3	RPS19A;RPS19B;RPS19C	>sp|Q9SGA6|RS191_ARATH 40S ribosomal protein S19-1 OS=Arabidopsis thaliana GN=RPS19A PE=2 SV=1;>sp|Q9LF30|RS192_ARATH 40S ribosomal protein S19-2 OS=Arabidopsis thaliana GN=RPS19B PE=2 SV=1;>sp|Q9FNP8|RS193_ARATH 40S ribosomal protein S19-3 OS=Arabidopsis	3	2	1	0	0	0	0	0	1	1	0	0	0	0	0	15.828	0	12.113	6.3	0	0	0	0	0	6.3	5.6	0	0	0	0	0	97407000	16153000	0	0	0	0	0	32600000	48654000	0	0	0	0	0	10823000
Q9LF33;Q9MAB5	UDP-glucose 6-dehydrogenase 3	UGD3	>sp|Q9LF33|UGDH3_ARATH UDP-glucose 6-dehydrogenase 3 OS=Arabidopsis thaliana GN=UGD3 PE=1 SV=1	2	22	6	0	0	0	0	0	22	0	0	0	0	6	0	53.117	0	323.31	14	0	0	0	0	0	60.8	0	0	0	0	15.6	0	10635000000	104000000	0	0	0	0	0	9981100000	0	0	0	0	549380000	0	366710000
Q9LFX8		At1g27090	>tr|Q9LFX8|Q9LFX8_ARATH Putative uncharacterized protein At1g27090 OS=Arabidopsis thaliana GN=At1g27090 PE=1 SV=1	1	1	0	0	0	0	0	0	0	0	0	0	0	1	0	46.018	0	22.765	0	0	0	0	0	0	0	0	0	0	0	2.9	0	10110000	0	0	0	0	0	0	0	0	0	0	0	10110000	0	439570
Q9LIA8;Q9FZE1	UDP-glucose 6-dehydrogenase 2	UGD2	>sp|Q9LIA8|UGDH2_ARATH UDP-glucose 6-dehydrogenase 2 OS=Arabidopsis thaliana GN=UGD2 PE=1 SV=1	2	19	10	0	0	0	0	0	19	0	0	0	0	8	0	53.172	0	207.95	26.5	0	0	0	0	0	50	0	0	0	0	24.8	0	2395400000	21826000	0	0	0	0	0	2345800000	0	0	0	0	27840000	0	82601000
Q9LM78		At1g20760	>tr|Q9LM78|Q9LM78_ARATH Calcium-binding EF hand-containing protein OS=Arabidopsis thaliana GN=At1g20760 PE=1 SV=1	1	3	0	0	0	0	0	0	3	0	0	0	0	0	0	109.82	0	50.422	0	0	0	0	0	0	2.8	0	0	0	0	0	0	15408000	0	0	0	0	0	0	15408000	0	0	0	0	0	0	285330
Q9LME7;Q0WR30;Q8LF90		T16E15.6;At1g78260	>tr|Q9LME7|Q9LME7_ARATH RNA recognition motif-containing protein OS=Arabidopsis thaliana GN=T16E15.6 PE=4 SV=1;>tr|Q0WR30|Q0WR30_ARATH Isoform of Q8LF90, Putative uncharacterized protein At1g78260 OS=Arabidopsis thaliana GN=At1g78260 PE=2 SV=1;>tr|Q8LF90|Q	3	2	0	1	0	0	0	0	0	0	0	1	0	0	0	31.98	0	12.644	0	3.4	0	0	0	0	0	0	0	4.1	0	0	0	36801000	0	1809000	0	0	0	0	0	0	0	34992000	0	0	0	4089000
Q9LMQ2		F7H2.16	>tr|Q9LMQ2|Q9LMQ2_ARATH Chlorophyll A-B binding protein OS=Arabidopsis thaliana GN=F7H2.16 PE=1 SV=1	1	2	0	2	0	0	0	0	0	0	0	0	0	0	0	27.522	0	11.26	0	7	0	0	0	0	0	0	0	0	0	0	0	9222600	0	9222600	0	0	0	0	0	0	0	0	0	0	0	768550
Q9LR30-2;Q9LR30	Glutamate--glyoxylate aminotransferase 1	GGAT1	>sp|Q9LR30-2|GGT1_ARATH Isoform of Q9LR30, Isoform 2 of Glutamate--glyoxylate aminotransferase 1 OS=Arabidopsis thaliana GN=GGAT1;>sp|Q9LR30|GGT1_ARATH Glutamate--glyoxylate aminotransferase 1 OS=Arabidopsis thaliana GN=GGAT1 PE=1 SV=1	2	1	0	0	0	0	0	0	0	1	0	0	0	0	0	48.549	0.0038911	6.3756	0	0	0	0	0	0	0	2.7	0	0	0	0	0	6279600	0	0	0	0	0	0	0	6279600	0	0	0	0	0	261650
Q9LRJ9	Cysteine-rich repeat secretory protein 38	CRRSP38	>sp|Q9LRJ9|CRR38_ARATH Cysteine-rich repeat secretory protein 38 OS=Arabidopsis thaliana GN=CRRSP38 PE=2 SV=1	1	2	2	0	0	0	0	0	0	0	0	0	0	0	0	27.863	0	27.242	11.1	0	0	0	0	0	0	0	0	0	0	0	0	5464800	5464800	0	0	0	0	0	0	0	0	0	0	0	0	364320
Q9LSA3;Q9C8F7	60S ribosomal protein L30-3;Putative 60S ribosomal protein L30-1	RPL30C;RPL30A	>sp|Q9LSA3|RL303_ARATH 60S ribosomal protein L30-3 OS=Arabidopsis thaliana GN=RPL30C PE=3 SV=1;>sp|Q9C8F7|RL301_ARATH Putative 60S ribosomal protein L30-1 OS=Arabidopsis thaliana GN=RPL30A PE=3 SV=1	2	4	0	0	0	0	0	0	2	3	0	0	0	1	2	12.279	0	48.232	0	0	0	0	0	0	23.2	20.5	0	0	0	12.5	19.6	112130000	0	0	0	0	0	0	24287000	75503000	0	0	0	9475400	2860700	22425000
Q9LSB4-2;Q9LSB4	TSA1-like protein	NAI2	>sp|Q9LSB4-2|NAI2_ARATH Isoform of Q9LSB4, Isoform 2 of TSA1-like protein OS=Arabidopsis thaliana GN=NAI2;>sp|Q9LSB4|NAI2_ARATH TSA1-like protein OS=Arabidopsis thaliana GN=NAI2 PE=1 SV=1	2	1	0	0	0	0	0	0	0	0	0	0	0	1	0	80.745	0.002045	6.5791	0	0	0	0	0	0	0	0	0	0	0	2.2	0	1116200	0	0	0	0	0	0	0	0	0	0	0	1116200	0	23255
Q9LX99;Q9LX99-2	Kinesin-like protein KCA1	KCA1	>sp|Q9LX99|KCA1_ARATH Kinesin-like protein KCA1 OS=Arabidopsis thaliana GN=KCA1 PE=1 SV=1;>sp|Q9LX99-2|KCA1_ARATH Isoform of Q9LX99, Isoform 2 of Kinesin-like protein KCA1 OS=Arabidopsis thaliana GN=KCA1	2	2	0	1	0	0	0	0	0	0	0	0	0	1	0	141.03	0	13.797	0	1	0	0	0	0	0	0	0	0	0	1.2	0	3634100	0	1035100	0	0	0	0	0	0	0	0	0	2599000	0	57684
Q9LZH9	60S ribosomal protein L7a-2	RPL7AB	>sp|Q9LZH9|RL7A2_ARATH 60S ribosomal protein L7a-2 OS=Arabidopsis thaliana GN=RPL7AB PE=1 SV=1	1	6	1	0	0	0	0	0	3	4	0	1	0	3	3	29.034	0	28.457	3.1	0	0	0	0	0	12.5	18.4	0	3.1	0	12.1	13.7	11007000	0	0	0	0	0	0	922390	1031800	0	0	0	6489900	2563300	1000700
Q9M7Q7;Q9ZW35	Proliferating cellular nuclear antigen 1;Proliferating cell nuclear antigen 2	PCNA;PCNA2	>sp|Q9M7Q7|PCNA1_ARATH Proliferating cellular nuclear antigen 1 OS=Arabidopsis thaliana GN=PCNA PE=1 SV=2;>sp|Q9ZW35|PCNA2_ARATH Proliferating cell nuclear antigen 2 OS=Arabidopsis thaliana GN=PCNA2 PE=1 SV=1	2	1	1	0	1	0	0	0	0	0	0	0	0	0	0	29.122	0	14.38	4.9	0	4.9	0	0	0	0	0	0	0	0	0	0	4828100	3554500	0	1273600	0	0	0	0	0	0	0	0	0	0	284000
Q9M8S6	Potassium channel SKOR	SKOR	>sp|Q9M8S6|SKOR_ARATH Potassium channel SKOR OS=Arabidopsis thaliana GN=SKOR PE=1 SV=1	1	1	0	0	0	0	0	0	0	0	0	0	1	0	0	93.898	0.0038685	6.3547	0	0	0	0	0	0	0	0	0	0	1.2	0	0	134310000	0	0	0	0	0	0	0	0	0	0	134310000	0	0	3275800
Q9S714	Photosystem I reaction center subunit IV B, chloroplastic	PSAE2	>sp|Q9S714|PSAE2_ARATH Photosystem I reaction center subunit IV B, chloroplastic OS=Arabidopsis thaliana GN=PSAE2 PE=2 SV=1	1	2	1	2	1	0	0	0	0	1	0	0	0	0	0	15.189	0	158.72	9	26.2	9	0	0	0	0	9	0	0	0	0	0	2449500	0	2449500	0	0	0	0	0	0	0	0	0	0	0	408250
Q9S7H1;Q9SA56	Photosystem I reaction center subunit II-1, chloroplastic;Photosystem I reaction center subunit II-2, chloroplastic	psaD1;PSAD2	>sp|Q9S7H1|PSAD1_ARATH Photosystem I reaction center subunit II-1, chloroplastic OS=Arabidopsis thaliana GN=psaD1 PE=1 SV=1;>sp|Q9SA56|PSAD2_ARATH Photosystem I reaction center subunit II-2, chloroplastic OS=Arabidopsis thaliana GN=PSAD2 PE=1 SV=1	2	2	0	2	0	0	0	0	0	1	0	0	0	0	0	22.598	0	16.866	0	11.5	0	0	0	0	0	6.7	0	0	0	0	0	24562000	0	16529000	0	0	0	0	0	8033100	0	0	0	0	0	1889400
Q9S7M0		LHCB3*1	>tr|Q9S7M0|Q9S7M0_ARATH AT5g54270/MDK4_9 OS=Arabidopsis thaliana GN=LHCB3*1 PE=2 SV=1	1	1	0	1	0	0	0	0	0	0	0	0	0	0	0	28.706	0.0039062	6.3884	0	3	0	0	0	0	0	0	0	0	0	0	0	33951000	0	33951000	0	0	0	0	0	0	0	0	0	0	0	4243900
Q9S7N7	Photosystem I reaction center subunit V, chloroplastic	PSAG	>sp|Q9S7N7|PSAG_ARATH Photosystem I reaction center subunit V, chloroplastic OS=Arabidopsis thaliana GN=PSAG PE=2 SV=1	1	2	0	2	0	0	0	0	0	1	0	0	0	0	0	17.085	0	12.026	0	11.2	0	0	0	0	0	5.6	0	0	0	0	0	4011600	0	1828500	0	0	0	0	0	2183000	0	0	0	0	0	445730
Q9S831	Photosystem I reaction center subunit IV A, chloroplastic	PSAE1	>sp|Q9S831|PSAE1_ARATH Photosystem I reaction center subunit IV A, chloroplastic OS=Arabidopsis thaliana GN=PSAE1 PE=1 SV=1	1	3	1	2	1	0	0	0	0	2	0	0	0	0	0	14.967	0	50.394	9.1	20.3	9.1	0	0	0	0	18.2	0	0	0	0	0	75843000	4028100	22400000	1077500	0	0	0	0	48337000	0	0	0	0	0	10835000
Q9S9P1	40S ribosomal protein S12-1	RPS12A	>sp|Q9S9P1|RS121_ARATH 40S ribosomal protein S12-1 OS=Arabidopsis thaliana GN=RPS12A PE=2 SV=1	1	1	0	0	0	0	0	0	0	1	0	0	0	0	0	15.377	0.0056926	6.2863	0	0	0	0	0	0	0	4.9	0	0	0	0	0	0	0	0	0	0	0	0	0	0	0	0	0	0	0	0
Q9SA52	Chloroplast stem-loop binding protein of 41 kDa b, chloroplastic	CSP41B	>sp|Q9SA52|CP41B_ARATH Chloroplast stem-loop binding protein of 41 kDa b, chloroplastic OS=Arabidopsis thaliana GN=CSP41B PE=1 SV=1	1	2	0	0	0	0	0	0	2	1	0	0	0	0	0	42.619	0	55.568	0	0	0	0	0	0	8.7	3.2	0	0	0	0	0	47973000	0	0	0	0	0	0	35807000	12166000	0	0	0	0	0	2180600
Q9SCP6	UDP-glycosyltransferase 73D1	UGT73D1	>sp|Q9SCP6|U73D1_ARATH UDP-glycosyltransferase 73D1 OS=Arabidopsis thaliana GN=UGT73D1 PE=3 SV=1	1	2	0	0	0	0	0	0	1	0	1	0	0	0	0	57.449	0	11.171	0	0	0	0	0	0	2	0	2.8	0	0	0	0	0	0	0	0	0	0	0	0	0	0	0	0	0	0	0
Q9SD86		F13G24.180	>tr|Q9SD86|Q9SD86_ARATH Dentin sialophosphoprotein-like protein OS=Arabidopsis thaliana GN=F13G24.180 PE=4 SV=1	1	1	0	0	0	0	0	0	0	0	0	1	0	0	0	164.36	0	29.754	0	0	0	0	0	0	0	0	0	0.9	0	0	0	3334900	0	0	0	0	0	0	0	0	0	3334900	0	0	0	46318
Q9SEU6	Thioredoxin M4, chloroplastic		>sp|Q9SEU6|TRXM4_ARATH Thioredoxin M4, chloroplastic OS=Arabidopsis thaliana GN=At3g15360 PE=2 SV=2	1	1	0	1	0	0	0	0	0	0	0	0	0	0	0	21.172	0	7.8805	0	6.2	0	0	0	0	0	0	0	0	0	0	0	1403700	0	1403700	0	0	0	0	0	0	0	0	0	0	0	155970
Q9SF21		F26K24.6	>tr|Q9SF21|Q9SF21_ARATH At3g11770 OS=Arabidopsis thaliana GN=F26K24.6 PE=2 SV=1	1	4	0	0	0	0	0	0	0	1	0	0	0	2	1	22.956	0	24.768	0	0	0	0	0	0	0	5.5	0	0	0	9	5	104500000	0	0	0	0	0	0	0	6674900	0	0	0	86703000	11125000	7464400
Q9SF47	Phosphatidate phosphatase PAH1	PAH1	>sp|Q9SF47|PAH1_ARATH Phosphatidate phosphatase PAH1 OS=Arabidopsis thaliana GN=PAH1 PE=1 SV=1	1	4	0	0	0	0	0	0	4	0	0	0	0	0	0	101	0	63.181	0	0	0	0	0	0	4.4	0	0	0	0	0	0	181820000	0	0	0	0	0	0	181820000	0	0	0	0	0	0	4132300
Q9SF53	60S ribosomal protein L35-1	RPL35A	>sp|Q9SF53|RL351_ARATH 60S ribosomal protein L35-1 OS=Arabidopsis thaliana GN=RPL35A PE=2 SV=1	1	1	0	0	0	0	0	0	0	0	0	0	0	0	1	14.285	0.0073126	6.1721	0	0	0	0	0	0	0	0	0	0	0	0	8.1	10867000	0	0	0	0	0	0	0	0	0	0	0	0	10867000	1811200
Q9SGP9		At1g28510	>tr|Q9SGP9|Q9SGP9_ARATH At1g28510/F3M18_5 OS=Arabidopsis thaliana GN=At1g28510 PE=2 SV=1	1	1	0	0	0	0	0	0	0	0	0	0	0	1	0	19.179	0	6.7809	0	0	0	0	0	0	0	0	0	0	0	8.2	0	0	0	0	0	0	0	0	0	0	0	0	0	0	0	0
Q9SHE8	Photosystem I reaction center subunit III, chloroplastic	PSAF	>sp|Q9SHE8|PSAF_ARATH Photosystem I reaction center subunit III, chloroplastic OS=Arabidopsis thaliana GN=PSAF PE=1 SV=1	1	2	1	1	0	0	0	0	1	1	0	0	0	2	0	24.173	0	27.213	8.1	8.1	0	0	0	0	8.1	3.2	0	0	0	11.3	0	100880000	2311300	14737000	0	0	0	0	18157000	16140000	0	0	0	49533000	0	8406500
Q9SHI1	Translation initiation factor IF-2, chloroplastic		>sp|Q9SHI1|IF2C_ARATH Translation initiation factor IF-2, chloroplastic OS=Arabidopsis thaliana GN=At1g17220 PE=2 SV=2	1	3	0	0	0	0	0	0	3	1	0	0	0	0	0	109.75	0	26.117	0	0	0	0	0	0	4.3	1.9	0	0	0	0	0	22502000	0	0	0	0	0	0	16746000	5756400	0	0	0	0	0	468800
Q9T043;Q9SIM4	60S ribosomal protein L14-2;60S ribosomal protein L14-1	RPL14B;RPL14A	>sp|Q9T043|RL142_ARATH 60S ribosomal protein L14-2 OS=Arabidopsis thaliana GN=RPL14B PE=2 SV=1;>sp|Q9SIM4|RL141_ARATH 60S ribosomal protein L14-1 OS=Arabidopsis thaliana GN=RPL14A PE=2 SV=1	2	2	1	0	0	0	0	0	1	2	0	0	0	1	0	15.505	0	13.168	7.5	0	0	0	0	0	7.5	16.4	0	0	0	7.5	0	173140000	62936000	0	0	0	0	0	42678000	42836000	0	0	0	24687000	0	28856000
Q9SIQ9	Vesicle-associated membrane protein 712	VAMP712	>sp|Q9SIQ9|VA712_ARATH Vesicle-associated membrane protein 712 OS=Arabidopsis thaliana GN=VAMP712 PE=3 SV=1	1	1	0	0	0	0	0	1	0	0	0	0	1	0	0	24.965	0.0038462	6.3254	0	0	0	0	0	4.6	0	0	0	0	4.6	0	0	0	0	0	0	0	0	0	0	0	0	0	0	0	0	0
Q9SIV5	Zinc finger CCCH domain-containing protein 19	NERD	>sp|Q9SIV5|C3H19_ARATH Zinc finger CCCH domain-containing protein 19 OS=Arabidopsis thaliana GN=NERD PE=1 SV=3	1	3	0	1	0	0	0	0	2	0	0	0	0	0	0	195.05	0	17.626	0	0.6	0	0	0	0	1.1	0	0	0	0	0	0	18608000	0	0	0	0	0	0	18608000	0	0	0	0	0	0	232590
Q9SJ03		At2g21960	>tr|Q9SJ03|Q9SJ03_ARATH Expressed protein OS=Arabidopsis thaliana GN=At2g21960 PE=2 SV=2	1	1	0	1	0	0	0	0	0	0	0	0	0	0	0	35.806	0	43.781	0	3.3	0	0	0	0	0	0	0	0	0	0	0	2229600	0	2229600	0	0	0	0	0	0	0	0	0	0	0	171510
Q9SK32		At2g25010	>tr|Q9SK32|Q9SK32_ARATH Aminotransferase-like, plant mobile domain-containing protein OS=Arabidopsis thaliana GN=At2g25010 PE=2 SV=1	1	1	0	0	0	0	0	0	0	0	0	1	0	0	0	57.48	0.0020576	6.6096	0	0	0	0	0	0	0	0	0	2.4	0	0	0	2909600	0	0	0	0	0	0	0	0	0	2909600	0	0	0	107760
Q9SKC4	Probable E3 ubiquitin-protein ligase ARI10	ARI10	>sp|Q9SKC4|ARI10_ARATH Probable E3 ubiquitin-protein ligase ARI10 OS=Arabidopsis thaliana GN=ARI10 PE=2 SV=1	1	1	0	0	0	0	0	0	0	0	0	0	0	0	1	59.447	0.0056075	6.2405	0	0	0	0	0	0	0	0	0	0	0	0	1.8	0	0	0	0	0	0	0	0	0	0	0	0	0	0	0
Q9STR1;Q9SLL7;A8MR49;P51420	60S ribosomal protein L31-2;60S ribosomal protein L31-1;60S ribosomal protein L31-3	RPL31B;RPL31A;At5g56710;RPL31C	>sp|Q9STR1|RL312_ARATH 60S ribosomal protein L31-2 OS=Arabidopsis thaliana GN=RPL31B PE=3 SV=1;>sp|Q9SLL7|RL311_ARATH 60S ribosomal protein L31-1 OS=Arabidopsis thaliana GN=RPL31A PE=3 SV=1;>tr|A8MR49|A8MR49_ARATH Isoform of P51420, 60S ribosomal protein L	4	2	1	0	0	0	0	0	0	0	0	0	0	1	0	13.82	0	11.778	6.7	0	0	0	0	0	0	0	0	0	0	6.7	0	17768000	13456000	0	0	0	0	0	0	0	0	0	0	4312400	0	4442000
Q9SQI8	Dihydrolipoyllysine-residue acetyltransferase component 4 of pyruvate dehydrogenase complex, chloroplastic	LTA2	>sp|Q9SQI8|ODP24_ARATH Dihydrolipoyllysine-residue acetyltransferase component 4 of pyruvate dehydrogenase complex, chloroplastic OS=Arabidopsis thaliana GN=LTA2 PE=2 SV=1	1	1	0	1	1	0	0	0	0	0	0	0	0	0	0	50.08	0	15.337	0	3.3	3.3	0	0	0	0	0	0	0	0	0	0	5352500	0	2366500	2986100	0	0	0	0	0	0	0	0	0	0	232720
Q9SS00	Probable acyl-activating enzyme 12, peroxisomal	AAE12	>sp|Q9SS00|AAE12_ARATH Probable acyl-activating enzyme 12, peroxisomal OS=Arabidopsis thaliana GN=AAE12 PE=2 SV=1	1	1	0	1	0	0	0	0	0	0	0	0	0	0	0	64.724	0.0056711	6.2738	0	2.8	0	0	0	0	0	0	0	0	0	0	0	0	0	0	0	0	0	0	0	0	0	0	0	0	0	0
Q9SSS9		ATPD	>sp|Q9SSS9|ATPD_ARATH ATP synthase subunit delta, chloroplastic OS=Arabidopsis thaliana GN=ATPD PE=1 SV=1	1	2	0	0	0	0	0	0	0	2	0	0	0	1	1	25.668	0	29.88	0	0	0	0	0	0	0	8.1	0	0	0	4.3	4.3	126410000	0	0	0	0	0	0	0	63449000	0	0	0	28558000	34407000	7900900
Q9STP8	Acyl-CoA-binding domain-containing protein 2	ACBP2	>sp|Q9STP8|ACBP2_ARATH Acyl-CoA-binding domain-containing protein 2 OS=Arabidopsis thaliana GN=ACBP2 PE=1 SV=1	1	1	0	0	0	0	0	1	0	0	0	0	0	0	0	38.479	0.0020492	6.59	0	0	0	0	0	5.1	0	0	0	0	0	0	0	0	0	0	0	0	0	0	0	0	0	0	0	0	0	0
Q9SUQ9;Q9ZVF3;Q9ZVF2	MLP-like protein 328;MLP-like protein 329	F9D16.150;MLP328;MLP329	>tr|Q9SUQ9|Q9SUQ9_ARATH AT4g23680/F9D16_150 OS=Arabidopsis thaliana GN=F9D16.150 PE=2 SV=1;>sp|Q9ZVF3|ML328_ARATH MLP-like protein 328 OS=Arabidopsis thaliana GN=MLP328 PE=2 SV=1;>sp|Q9ZVF2|ML329_ARATH MLP-like protein 329 OS=Arabidopsis thaliana GN=MLP329	3	1	1	0	0	0	0	0	0	0	0	0	0	0	0	17.473	0	7.0538	7.3	0	0	0	0	0	0	0	0	0	0	0	0	0	0	0	0	0	0	0	0	0	0	0	0	0	0	0
Q9SUT9	Reticulon-like protein B2	RTNLB2	>sp|Q9SUT9|RTNLB_ARATH Reticulon-like protein B2 OS=Arabidopsis thaliana GN=RTNLB2 PE=1 SV=1	1	1	0	1	0	0	0	0	0	0	0	1	0	0	0	30.28	0	33.079	0	7	0	0	0	0	0	0	0	7	0	0	0	19296000	0	12789000	0	0	0	0	0	0	0	6506600	0	0	0	2756600
Q9SUU7	Pentatricopeptide repeat-containing protein At4g32450, mitochondrial	PCMP-H63	>sp|Q9SUU7|PP346_ARATH Pentatricopeptide repeat-containing protein At4g32450, mitochondrial OS=Arabidopsis thaliana GN=PCMP-H63 PE=2 SV=1	1	1	0	0	0	0	0	0	0	0	1	1	0	0	0	60.537	0.0020408	6.578	0	0	0	0	0	0	0	0	3	3	0	0	0	0	0	0	0	0	0	0	0	0	0	0	0	0	0	0
Q9SX68	50S ribosomal protein L18, chloroplastic	RPL18	>sp|Q9SX68|RK18_ARATH 50S ribosomal protein L18, chloroplastic OS=Arabidopsis thaliana GN=RPL18 PE=2 SV=1	1	2	0	0	0	0	0	0	2	1	0	0	0	1	1	18.726	0	12.053	0	0	0	0	0	0	11.2	5.9	0	0	0	5.9	5.9	105270000	0	0	0	0	0	0	98649000	1911400	0	0	0	1711800	3001100	9570300
Q9T0A7	UDP-glucose 4-epimerase 2	UGE2	>sp|Q9T0A7|UGE2_ARATH UDP-glucose 4-epimerase 2 OS=Arabidopsis thaliana GN=UGE2 PE=1 SV=1	1	1	0	0	0	0	0	0	0	1	0	0	0	0	0	38.382	0	9.1504	0	0	0	0	0	0	0	4	0	0	0	0	0	22933000	0	0	0	0	0	0	0	22933000	0	0	0	0	0	1528900
Q9XF88;Q9XF88-2	Chlorophyll a-b binding protein CP29.2, chloroplastic	LHCB4.2	>sp|Q9XF88|CB4B_ARATH Chlorophyll a-b binding protein CP29.2, chloroplastic OS=Arabidopsis thaliana GN=LHCB4.2 PE=1 SV=1;>sp|Q9XF88-2|CB4B_ARATH Isoform of Q9XF88, Isoform 2 of Chlorophyll a-b binding protein CP29.2, chloroplastic OS=Arabidopsis thaliana G	2	2	0	2	0	0	0	0	0	1	0	0	0	1	0	31.193	0.0019802	6.4264	0	8.4	0	0	0	0	0	3.1	0	0	0	3.1	0	4253700	0	4253700	0	0	0	0	0	0	0	0	0	0	0	283580
Q9XFT3-2;Q9XFT3	Oxygen-evolving enhancer protein 3-1, chloroplastic	PSBQ1	>sp|Q9XFT3-2|PSBQ1_ARATH Isoform of Q9XFT3, Isoform 2 of Oxygen-evolving enhancer protein 3-1, chloroplastic OS=Arabidopsis thaliana GN=PSBQ1;>sp|Q9XFT3|PSBQ1_ARATH Oxygen-evolving enhancer protein 3-1, chloroplastic OS=Arabidopsis thaliana GN=PSBQ1 PE=1 S	2	2	0	1	0	0	0	0	0	0	0	0	0	0	0	23.795	0	9.629	0	6.7	0	0	0	0	0	0	0	0	0	0	0	2253000	0	2253000	0	0	0	0	0	0	0	0	0	0	0	204820
Q9XI91	Eukaryotic translation initiation factor 5A-1	ELF5A-1	>sp|Q9XI91|IF5A1_ARATH Eukaryotic translation initiation factor 5A-1 OS=Arabidopsis thaliana GN=ELF5A-1 PE=1 SV=1	1	1	1	0	0	0	0	0	0	0	0	0	0	0	0	17.36	0	68.845	10.1	0	0	0	0	0	0	0	0	0	0	0	0	65721000	65721000	0	0	0	0	0	0	0	0	0	0	0	0	6572100
Q9XJ27	30S ribosomal protein S9, chloroplastic	RPS9	>sp|Q9XJ27|RR9_ARATH 30S ribosomal protein S9, chloroplastic OS=Arabidopsis thaliana GN=RPS9 PE=2 SV=1	1	2	0	0	0	0	0	0	2	1	0	0	0	0	0	22.577	0	54.281	0	0	0	0	0	0	12	6.7	0	0	0	0	0	57556000	0	0	0	0	0	0	52691000	4864800	0	0	0	0	0	6395100
Q9ZNT7-2;Q9ZNT7	Prohibitin-2, mitochondrial	PHB2	>sp|Q9ZNT7-2|PHB2_ARATH Isoform of Q9ZNT7, Isoform 2 of Prohibitin-2, mitochondrial OS=Arabidopsis thaliana GN=PHB2;>sp|Q9ZNT7|PHB2_ARATH Prohibitin-2, mitochondrial OS=Arabidopsis thaliana GN=PHB2 PE=1 SV=1	2	1	1	0	0	0	0	0	0	0	0	0	0	0	0	24.896	0	7.232	5.4	0	0	0	0	0	0	0	0	0	0	0	0	2889400	2889400	0	0	0	0	0	0	0	0	0	0	0	0	240780
Q9ZQ45		At2g22690	>tr|Q9ZQ45|Q9ZQ45_ARATH At2g22690 OS=Arabidopsis thaliana GN=At2g22690 PE=2 SV=1	1	1	0	0	0	0	0	0	0	0	1	0	1	0	0	43.65	0.002004	6.4856	0	0	0	0	0	0	0	0	3.4	0	3.4	0	0	235660000	0	0	0	0	0	0	0	0	158100000	0	77562000	0	0	9819400
Q9ZR03-2;Q9ZR03	Cytochrome b6-f complex iron-sulfur subunit, chloroplastic	petC	>sp|Q9ZR03-2|UCRIA_ARATH Isoform of Q9ZR03, Isoform 2 of Cytochrome b6-f complex iron-sulfur subunit, chloroplastic OS=Arabidopsis thaliana GN=petC;>sp|Q9ZR03|UCRIA_ARATH Cytochrome b6-f complex iron-sulfur subunit, chloroplastic OS=Arabidopsis thaliana GN	2	1	0	1	0	0	0	0	0	0	0	0	0	0	0	22.533	0	6.839	0	5.7	0	0	0	0	0	0	0	0	0	0	0	4853600	0	4853600	0	0	0	0	0	0	0	0	0	0	0	404470
Q9ZSJ6	Glycine-rich protein 3 short isoform	GRP3S	>sp|Q9ZSJ6|GRP3S_ARATH Glycine-rich protein 3 short isoform OS=Arabidopsis thaliana GN=GRP3S PE=1 SV=2	1	1	0	1	0	0	0	0	1	0	0	0	0	0	0	11.586	0	7.0213	0	18.1	0	0	0	0	18.1	0	0	0	0	0	0	4367400	0	2867600	0	0	0	0	1499800	0	0	0	0	0	0	545920
Q9ZUU4;F4JAF3;Q43349-2;Q43349	Ribonucleoprotein At2g37220, chloroplastic;29 kDa ribonucleoprotein, chloroplastic	CP29;RBP29	>sp|Q9ZUU4|CP29B_ARATH RNA-binding protein CP29B, chloroplastic OS=Arabidopsis thaliana GN=CP29B PE=1 SV=1;>tr|F4JAF3|F4JAF3_ARATH Isoform of Q43349, Chloroplast RNA-binding protein 29 OS=Arabidopsis thaliana GN=CP29 PE=4 SV=1;>sp|Q43349-2|CP29A_ARATH Isof	4	2	0	0	1	0	0	0	0	1	0	0	0	0	0	30.718	0	18.198	0	0	8	0	0	0	0	3.5	0	0	0	0	0	2519800	0	0	1241600	0	0	0	0	1278200	0	0	0	0	0	179990
Q9ZUX4	Uncharacterized protein At2g27730, mitochondrial		>sp|Q9ZUX4|UMP2_ARATH Uncharacterized protein At2g27730, mitochondrial OS=Arabidopsis thaliana GN=At2g27730 PE=1 SV=1	1	1	0	1	0	0	0	0	0	0	0	0	0	0	0	11.947	0	7.1229	0	13.3	0	0	0	0	0	0	0	0	0	0	0	1425600	0	1425600	0	0	0	0	0	0	0	0	0	0	0	285110
Q9ZW18-2;Q9ZW18		SAG13	>sp|Q9ZW18-2|SAG13_ARATH Isoform of Q9ZW18, Isoform 2 of Senescence-associated protein 13 OS=Arabidopsis thaliana GN=SAG13;>sp|Q9ZW18|SAG13_ARATH Senescence-associated protein 13 OS=Arabidopsis thaliana GN=SAG13 PE=1 SV=1	2	1	0	0	0	0	0	1	0	0	0	0	0	0	0	24.391	0.0091075	6.1545	0	0	0	0	0	4.9	0	0	0	0	0	0	0	0	0	0	0	0	0	0	0	0	0	0	0	0	0	0
[truncated: 17 more columns]
